# Supplementary material for: Prognostic value of the postoperative neutrophil-lymphocyte ratio in solid tumors: A meta-analysis
Source: PLoS One. 2021 Apr 19;16(4):e0250091. doi: 10.1371/journal.pone.0250091 (PMC8055017; doi:10.1371/journal.pone.0250091)
Supplement: S1 Dataset — (ZIP) [file pone.0250091.s002.zip]

Archive with 4 entries (4 files):
- Cochrane 70-citation-export.ris
- Embase 542-records.ris
- PubMedSearchHistory.csv
- WEB OF SCIENCE history.ua
