# Supplementary material for: Prognostic value of the postoperative neutrophil-lymphocyte ratio in solid tumors: A meta-analysis
Source: PLoS One. 2021 Apr 19;16(4):e0250091. doi: 10.1371/journal.pone.0250091 (PMC8055017; doi:10.1371/journal.pone.0250091)
Supplement: S1 Dataset — (ZIP) [file pone.0250091.s002.zip › Cochrane 70-citation-export.ris]

Record #1 of 70
Provider: John Wiley & Sons, Ltd.
Content: text/plain; charset="UTF-8"

TY  -  JOUR
AN  -  CN-02085847
AU  -  Choi, H
AU  -  Jeon, JP
AU  -  Hwang, W
TI  -  Postoperative neutrophil-to-lymphocyte ratio in nonintubated lung resection surgery
JA  -  European respiratory journal
PY  -  2019
VL  -  54
C3  -  EMBASE 630919232
M3  -  Journal: Conference Abstract
KW  -  *cancer surgery
KW  -  *lung lobectomy
KW  -  *neutrophil lymphocyte ratio
KW  -  Adult
KW  -  Anesthesia
KW  -  Cancer patient
KW  -  Cancer staging
KW  -  Clinical article
KW  -  Conference abstract
KW  -  Controlled study
KW  -  Female
KW  -  Human
KW  -  Human cell
KW  -  Lymphocytopenia
KW  -  Male
KW  -  Neutrophil count
KW  -  Non small cell lung cancer
KW  -  Preoperative evaluation
KW  -  Prospective study
KW  -  Randomized controlled trial
KW  -  Surgery
DO  -  10.1183/13993003.congress-2019.PA2223
AB  -  Introduction: The postoperative neutrophil‐to‐lymphocyte ratio (NLR) and change in NLR (Î”NLR) can predict survival in patients after complete resection of stage I non‐small cell lung cancer (NSCLC). Non‐intubated thoracic surgery has been performed recently. The aim of this study was to compare postoperative NLR and Î”NLR between intubated and non‐intubated patients. Methods: This prospective randomized‐controlled study included 40 patients who underwent surgical resection for stage I NSCLC. Differential counts of leukocytes were obtained before anesthesia, at the end of surgery, and 24 hours after surgery. Preoperative and postoperative NLR and Î”NLR were compared between intubated and nonintubated patients. Results: Preoperative values were similar in two groups. In both groups, total leukocyte, neutrophil count and NLR increased, and lymphocyte count decreased after surgery (Fig. 1). Postoperative NLR and Î”NLR were significantly lower in non‐intubated patients compared to intubated patients (Fig. 2). Conclusions: Postoperative NLR and Î”NLR were significantly lower in non‐intubated patients compared to intubated patients during lung resection surgery. (Figure Presented) .
UR  -  https://www.cochranelibrary.com/central/doi/10.1002/central/CN-02085847/full
ER  -  


Record #2 of 70
Provider: John Wiley & Sons, Ltd.
Content: text/plain; charset="UTF-8"

TY  -  JOUR
AN  -  CN-01128067
AU  -  Kang, M
AU  -  Jeong, CW
AU  -  Kwak, C
AU  -  Kim, HH
AU  -  Ku, JH
TI  -  The Prognostic Significance of the Early Postoperative Neutrophil-to-Lymphocyte Ratio in Patients with Urothelial Carcinoma of the Bladder Undergoing Radical Cystectomy
JA  -  Annals of surgical oncology
PY  -  2016
VL  -  23
IS  -  1
SP  -  335‐342
C3  -  EMBASE 605141056
M3  -  Journal: Article
KW  -  *bladder carcinoma/su [Surgery]
KW  -  *cystectomy
KW  -  *neutrophil lymphocyte ratio
KW  -  *transitional cell carcinoma/su [Surgery]
KW  -  Article
KW  -  Cancer localization
KW  -  Cancer patient
KW  -  Cancer specific survival
KW  -  Cancer staging
KW  -  Cancer surgery
KW  -  Controlled clinical trial
KW  -  Controlled study
KW  -  Dissection
KW  -  Female
KW  -  Human
KW  -  Human tissue
KW  -  Lymph vessel metastasis
KW  -  Major clinical study
KW  -  Male
KW  -  Overall survival
KW  -  Pelvis lymph node
KW  -  Postoperative care
KW  -  Retrospective study
DO  -  10.1245/s10434-015-4708-8
AB  -  Purpose: Because the pretreatment neutrophil‐to‐lymphocyte ratio (NLR) is a reliable prognostic factor, the authors of this study hypothesized that posttreatment NLR also predicts the survival outcome for cancer patients. The study investigated the clinicopathologic features according to postoperative NLR and determined the prognostic significance of early postoperative NLR for bladder cancer patients undergoing radical cystectomy (RC). Methods: The study reviewed 385 bladder cancer patients treated with RC and pelvic lymph node dissection at the authors' institution between 1999 and 2012. The primary end points of the study were cancer‐specific survival (CSS) and overall survival (OS) estimates from the Kaplan‐Meier analysis. Multivariate Cox regression analysis was adopted to identify the independent prognostic factors for oncologic outcomes after surgery. Results: Patients with elevated postoperative NLR (>2.0) had higher rates of advanced pathologic tumor stage (>pT3), lymphovascular invasion, and lymph node involvement. Notably, they showed poorer CSS and OS rates than patients with a postoperative NLR lower than 2.0. Additionally, patients with pre‐ and postoperative elevated NLR (>2.1 ‐> >2.0) demonstrated worse oncologic outcomes than other groups of NLR changes. Multivariate analysis showed that early postoperative NLR remained a key predictor for CSS and OS. When divided by pathologic T or N stage, patients with localized pathologic T stage or pN0 status showed significant differences in survival according to early postoperative NLR. Conclusion: In summary, postoperative NLR in the early recovery period can be a valuable biomarker for predicting oncologic outcomes for bladder cancer patients undergoing RC.
UR  -  https://www.cochranelibrary.com/central/doi/10.1002/central/CN-01128067/full
ER  -  


Record #3 of 70
Provider: John Wiley & Sons, Ltd.
Content: text/plain; charset="UTF-8"

TY  -  JOUR
AN  -  CN-02164465
TI  -  Influences of neoadjuvant chemotherapy on clinical indicators, prognosis and neutrophil/lymphocyte ratio of stage IB2-IIB cervical cancer
JA  -  Journal of B.U.ON.
PY  -  2020
VL  -  25
IS  -  2
SP  -  757‐763
C3  -  EMBASE 2005882069
M3  -  Journal: Article
KW  -  *cancer prognosis
KW  -  *neoadjuvant chemotherapy
KW  -  *neutrophil lymphocyte ratio
KW  -  *uterine cervix cancer /disease management /drug therapy /surgery
KW  -  Adult
KW  -  Article
KW  -  CD4 CD8 ratio
KW  -  CD4+ T lymphocyte
KW  -  CD8+ T lymphocyte
KW  -  Cancer control
KW  -  Cancer fatigue
KW  -  Cancer staging
KW  -  Clinical indicator
KW  -  Controlled study
KW  -  Drug efficacy
KW  -  Female
KW  -  Human
KW  -  Human tissue
KW  -  Lymph node dissection
KW  -  Lymph node metastasis
KW  -  Major clinical study
KW  -  Middle aged
KW  -  Pelvis lymph node
KW  -  Quality of life
KW  -  Radical hysterectomy
KW  -  Survival time
KW  -  Uterine cervix adenocarcinoma /drug therapy
KW  -  Uterine cervix carcinoma /drug therapy
AB  -  Purpose: To investigate the influence of neoadjuvant chemotherapy on the efficacy, clinical indicators, prognosis and neutrophil/lymphocyte ratio (NLR) of stage IB2‐IIB cervical cancer. Methods: 120 cervical cancer patients were selected and randomly divided into the control group (n=60) and the observation group (n=60). The patients in the observation group were treated with neoadjuvant chemotherapy combined with surgery, while those in the control group received treatment with surgery alone. The serum tumor markers [matrix metalloproteinase‐9 (MMP‐9), carcino‐embryonic antigen (CEA) and cancer antigen 125 (CA‐125)], immunoglobulins (Igs) (IgA and IgM), T‐lymphocyte subsets [cluster of differentiation (CD) 4+, CD8+ and CD4+/CD8+], NLR, quality of life, change in cancer‐related fatigue degree and clinical efficacy were compared before and after treatment between the two groups. Results: The levels of MMP‐9, CEA, CA‐125, NLR, IgA, IgM, CD4+ CD8+, CD4+/CD8+ and Cancer Fatigue Scale (CFS) were decreased, while the World Health Organization Quality of Life Scale Brief (WHOQOL‐BREF) score was increased in both groups after treatment, and the observation group exhibited more apparent changes in those levels than the control group (p<0.05). The effective rate was higher, but the incidence rates of postoperative lymphatic metastasis, vascular invasion, parametrial invasion and positive margin were lower in the observation group than those in the control group (p<0.05). The observation group had longer survival time than the control group (p<0.05). Conclusion: Neoadjuvant chemotherapy can effectively lower the levels of serum tumor markers and NLR, reduce the metastasis rate of cancer cells and the degree of cancer‐related fatigue after operation, improve the quality of life and prolong the survival time.
UR  -  https://www.cochranelibrary.com/central/doi/10.1002/central/CN-02164465/full
ER  -  


Record #4 of 70
Provider: John Wiley & Sons, Ltd.
Content: text/plain; charset="UTF-8"

TY  -  JOUR
AN  -  CN-01704304
AU  -  Li, Y
AU  -  Zhou, L
AU  -  Li, X
AU  -  Chen, G
AU  -  Duan, K
AU  -  Ding, B
AU  -  Ouyang, W
TI  -  Parecoxib suppresses the increase of neutrophil-to-lymphocyte ratio after the modified radical mastectomy
JA  -  Zhong nan da xue xue bao. Yi xue ban [Journal of Central South University. Medical sciences]
PY  -  2017
VL  -  42
IS  -  9
SP  -  1048‐1052
C3  -  PUBMED 28989150
M3  -  Clinical Trial; Journal Article; Randomized Controlled Trial
KW  -  Breast Neoplasms [drug therapy, surgery]
KW  -  Cyclooxygenase 2 Inhibitors [pharmacology, therapeutic use]
KW  -  Female
KW  -  Humans
KW  -  Inflammation [*prevention & control]
KW  -  Isoxazoles [*pharmacology, *therapeutic use]
KW  -  Lymphocytes [drug effects]
KW  -  Mastectomy
KW  -  Neutrophils [drug effects]
KW  -  Treatment Outcome
DO  -  10.11817/j.issn.1672-7347.2017.09.009
AB  -  OBJECTIVE: To observe the effect of parecoxib on neutrophil‐to‐lymphocyte ratio (NLR)after the modified radical mastectomy, and to explore its potential mechanisms for inhibition of perioperative inflammation.  Methods: A total of 40 breast cancer patients undergone the modified radical mastectomy were randomly divided into a parecoxib group (n=20) and a control group (n=20). The parecoxib group received intravenous parecoxib (40 mg, 5 mL) during general anesthesia induction, post‐operative day 1 and day 2; the control group received intravenous normal saline (5 mL) at the corresponding time points. Their peripheral bloods were collected for routine test in the morning of the surgery day (T1), and Day 1 (T2), Day 3 (T3) and Day 7 (T4) after the surgery, and NLR was calculated.  Results: Compared with T1, NLR in the control group at T2 and T3 was significantly increased (P<0.05), but not at T4 (P>0.05); NLR in the parecoxib group was sharply increased at T2 (P<0.01), and returned to preoperative levels at T3 and T4 (P>0.05). NLR in the parecoxib group was significantly lower than that in the control group at T2 (P<0.05), but there were no significant difference between the two groups at other time points (P>0.05).  Conclusion: Parecoxib can restrain the inflammatory responses and improve immune function of the breast cancer patients by suppressing the elevation of NLR after the modified radical mastectomy, which is expected to improve the prognosis of the breast cancer patients.
UR  -  https://www.cochranelibrary.com/central/doi/10.1002/central/CN-01704304/full
ER  -  


Record #5 of 70
Provider: John Wiley & Sons, Ltd.
Content: text/plain; charset="UTF-8"

TY  -  JOUR
AN  -  CN-01708377
AU  -  Ní Eochagáin, A
AU  -  Burns, D
AU  -  Riedel, B
AU  -  Sessler, DI
AU  -  Buggy, DJ
TI  -  The effect of anaesthetic technique during primary breast cancer surgery on neutrophil-lymphocyte ratio, platelet-lymphocyte ratio and return to intended oncological therapy
JA  -  Anaesthesia
PY  -  2018
VL  -  73
IS  -  5
SP  -  603‐611
C3  -  PUBMED 29457215
M3  -  Journal Article; Randomized Controlled Trial
KW  -  Anesthesia
KW  -  Anesthesia, Inhalation
KW  -  Anesthesia, Intravenous
KW  -  Anesthesia, Spinal
KW  -  Breast Neoplasms [*surgery, therapy]
KW  -  Combined Modality Therapy
KW  -  Female
KW  -  Humans
KW  -  Leukocyte Count
KW  -  Lymphocyte Count
KW  -  Mastectomy
KW  -  Middle Aged
KW  -  Neoplasm Recurrence, Local
KW  -  Neutrophils
KW  -  Platelet Count
KW  -  Postoperative Period
KW  -  Propofol
KW  -  Treatment Outcome
DO  -  10.1111/anae.14207
AB  -  Inflammation and immunosuppression contribute to the pathogenesis of cancer. An increased neutrophil‐lymphocyte ratio reflects these processes and is associated with adverse cancer outcomes. Whether anaesthetic technique for breast cancer surgery influences these factors, and potentially cancer recurrence, remains unknown. We conducted a secondary analysis in patients enrolled in an ongoing trial of anaesthetic technique on breast cancer recurrence. The primary hypothesis was that postoperative neutrophil‐lymphocyte ratio is lower in patients allocated to receive propofol‐paravertebral rather than inhalational agent‐opioid anaesthesia for primary breast cancer surgery. Among 397 patients, 116 had differential white cell counts performed pre‐operatively and postoperatively. Pre‐operative neutrophil‐lymphocyte ratio was similar in the propofol‐paravertebral 2.3 (95%CI 1.8‐2.8) and inhalational agent‐opioid anaesthesia 2.2 (1.9‐3.2) groups, p = 0.72. Postoperative neutrophil‐lymphocyte ratio was lower (3.0 (2.4‐4.2) vs. 4.0 (2.9‐5.4), p = 0.001) in the propofol‐paravertebral group. Propofol‐paravertebral anaesthesia attenuated the postoperative increase in the neutrophil‐lymphocyte ratio.
UR  -  https://www.cochranelibrary.com/central/doi/10.1002/central/CN-01708377/full
ER  -  


Record #6 of 70
Provider: John Wiley & Sons, Ltd.
Content: text/plain; charset="UTF-8"

TY  -  JOUR
AN  -  CN-01541593
AU  -  NCT01831310,
TI  -  Nutrition for Colorectal Cancer Patients and Neutrophil Functions
JA  -  https://clinicaltrials.gov/show/NCT01831310
PY  -  2013
KW  -  Colorectal Neoplasms
KW  -  Malnutrition
AB  -  Purpose Hypercatabolism and immune suppression are frequently seen in patients with malignancy.Preoperative nutritional state is an important factor in determining surgical and postoperative complications because the preoperative nutritional status affects the postoperative nutritional state, immunity and inflammatory response.In these patients, standard parenteral nutrition may not be sufficient to maintain the immunity and provide positive or stabilized nitrogen balance. Preoperative and perioperative supplementation with immune‐enhancing enteral nutrition has been reported to increase total lymphocytes and T lymphocytes and decrease circulating levels of interleukin 6 and tumor necrosis factor‐ alfa.There is a report which showed that glutamine dipeptide supplemented parenteral nutrition improved the cellular and humoral immune functions. The investigators aimed to evaluate the effect of postoperative glutamine‐dipeptide and/or omega 3 fatty acid supplemented parenteral nutrition on the neutrophil functions and postoperative course of patients with colorectal cancer. Condition Intervention Phase Malnutrition Colorectal Cancer Dietary Supplement: Immunonutrition Phase 4 Study Type: Interventional Study Design: Prevention, Parallel Assignment, Double Blind (Subject, Investigator), Randomized, N/A Official Title: Effects Of Standard And/Or Glutamine Dipeptide And/Or Omega‐3 Fatty Ascid‐Supplemented Parenteral Nutrition On Neutrophil Functions, Interleukin‐8 Level And Length Of Stay‐A Double Blind,Controlled, Randomized Study Primary Outcome Measure: Title: neutrophil functions Time Frame: perioperative,postoperative third and seventh days for change in first seven days of hospital stay Description: For comparison of four different nutrition on neutrophil functions in first seven days of hospital stays. Secondary Outcome Measures: Title: Length of stay Time Frame: Length of stay (participants will be followed for the duration of hospital stay) for colorectal cancer patients which are eligable for study study from january 2007 to january 2008 in one year period. Description: For comparison of four different nutrition on length of stay (participants will be followed for the duration of hospital stay) Actual Enrollment: 36 Study Start Date: January 2007 Actual Study Completion Date: January 2008 Actual Primary Completion Date: January 2008 Arms Assigned Interventions Active Comparator: Control an isocaloric and iso‐nitrogenous standard parenteral nutrition Dietary Supplement: Immunonutrition Parenteral nutrition provided 25‐30 kcal/kg/day energy and 0.15���0.20 g/kg/day nitrogen. The dose of omega 3 fatty acid supplementation was 0.1‐0.2 g/kg /day and it was 0.3‐0.4 g/kg/day for glutamine dipeptide supplementation. All nutrient substrates were mixed in 3 litre bags and infused in 24 h through a dedicated central venous line Experimental: Standard parenteral‐glutamine (S‐D) alanine‐glutamine (aln‐gln) (Dipeptiven) supplemented parenteral nutrition (S‐D group, n=8), Dietary Supplement: Immunonutrition Parenteral nutrition provided 25‐30 kcal/kg/day energy and 0.15‐0.20 g/kg/day nitrogen. The dose of omega 3 fatty acid supplementation was 0.1‐0.2 g/kg /day and it was 0.3‐0.4 g/kg/day for glutamine dipeptide supplementation. All nutrient substrates were mixed in 3 litre bags and infused in 24 h through a dedicated central venous line Experimental: Standard‐Omega‐3 fatty acid (S‐O) Omega‐3 fatty acid (Omegaven) supplemented parenteral nutrition (S‐O group, n=8) Dietary Supplement: Immunonutrition Parenteral nutrition provided 25‐30 kcal/kg/day energy and 0.15‐0.20 g/kg/day nitrogen. The dose of omega 3 fatty acid supplementation was 0.1‐0.2 g/kg /day and it was 0.3‐0.4 g/kg/day for glutamine dipeptide supplementation. All nutrient substrates were mixed in 3 litre bags and infused in 24 h through a dedicated central venous line Experimental: Standard‐glutamine‐omega 3 (S‐D‐O) ala‐gln and omega 3 fatty ascid supplemented parenteral nutrition (S‐D‐O group, n=10). Dietary Supplement: Immunonutrition Parenteral nutrition provided 25‐30 kcal/kg/day energy and 0.15‐0.20 g/kg/day nitrogen. The dose of omega 3 fatty acid supplementation was 0.1‐0.2 g/kg /day and it was 0.3‐0.4 g/kg/day for glutamine dipeptide supplementation. All nutrient substrates were mixed in 3 litre bags and infused in 24 h through a dedicated central venous line
UR  -  https://www.cochranelibrary.com/central/doi/10.1002/central/CN-01541593/full
ER  -  


Record #7 of 70
Provider: John Wiley & Sons, Ltd.
Content: text/plain; charset="UTF-8"

TY  -  JOUR
AN  -  CN-01795557
AU  -  NCT03783364,
TI  -  Pre- or Postoperative Accelerated Radiotherapy
JA  -  https://clinicaltrials.gov/show/NCT03783364
PY  -  2018
KW  -  Breast Neoplasms
AB  -  In early‐stage breast cancer the cornerstone of treatment is surgery. There are 2 possibilities: either mastectomy (ME, the whole breast, including the tumour, is removed) or breast‐conserving surgery (BCS, only the tumour is removed, along with a part of the surrounding healthy tissue). After surgery, most patients also receive some kind of adjuvant systemic therapy like hormone therapy, chemotherapy (CT), targeted therapy or a combination of these. After BCS, adjuvant radiotherapy (RT) has shown to improve locoregional control and overall survival rates. After ME, a benefit of adjuvant RT was observed only in node positive patients. In recent years, adjuvant or postoperative (postop) CT is more and more replaced by preoperative (preop) or neo‐adjuvant CT in patients with large tumours since the need for mastectomy may then be significantly decreased. Several randomized controlled trials demonstrated that there is no difference in overall survival whether CT is given pre‐ or postoperatively. The use of breast RT in the neo‐adjuvant setting is far less common. It has been proposed for patients with inoperable or inflammatory breast cancer and a recent retrospective study in breast cancer patients showed preop RT might improve disease free survival compared to postop RT. In another retrospective study comparing neoadjuvant versus adjuvant radio‐ and chemotherapy a possible benefit of neoadjuvant treatment was suggested for tumours larger than 2 cm. These benefits have also been observed in other cancer sites. There is evidence from randomized trials that preop RT is more effective than postop RT in patients with rectal carcinoma. For soft tissue sarcoma, better local control rates have been described with preop than with postop RT. From a radiobiological point of view, the benefits of giving RT preoperatively are not surprising. In contrast to the postop setting, the vasculature is still intact and less radioresistant tumour clones are present, both possibly increasing radiosensitivity. But there are other advantages of preop RT treatment. On the postop imaging used for RT planning, the localisation of the initial tumor is challenging, even with the aid of surgical clips. This is especially the case in patients receiving chemotherapy which is typically given before RT, thus increasing the interval between surgery and radiotherapy to about 6 months. In this 6‐month period, tissue distortion and seroma, which are useful to guide the radiation oncologist when delineating the target volume for boost irradiation, have often disappeared. In the postop setting, larger volumes are delineated and interobserver variability is larger than in the preop setting. Preop breast irradiation has the advantage that the tumour is still in place and easy to locate. Zones of higher doses can be better targeted. For the latter reason, less acute side effects and a better overall breast cosmesis is expected. There is also a possibility of downsizing the tumour which might lead to a lower need for mastectomy. While preop breast RT clearly has some advantages, there are some obstacles that complicate its introduction into daily practice. One of these is the fear of delaying surgery and/or chemotherapy for too long. At Ghent University, investigators have experience with a 5‐fraction RT schedule allowing preop RT delivery in a very short time span. Large randomized trials confirm that moderate hypofractionation schemes in 15 or 16 fractions are at least equivalent in tumor control and toxicity although the total dose is lower than the traditional 50 Gy in 25 fractions. Further acceleration to 5 fractions is expected to have an even greater radiobiological advantage concerning tumor control. In the UK FAST randomized trial, a schedule of 5 times 5.7 Gy, once a week, was compared to a normofractionation schedule of 25 times 2 Gy. Tumor control and toxicity were comparable after 3 years of follow‐up. At Ghent University Hospital (UZ Gent) a feasibility trial was started using the FAST scheme (5 x 5.7 Gy) over 12 days (instead of 5 weeks) in patients of 65 years or older. Additionally, patients requiring a boost received a simultaneously integrated boost to the tumor bed of 5 x 6.5 Gy. The final analysis on 95 patients shows <10% grade 2‐3 erythema, with only one case of moist desquamation, located at a skin fold(10). With this RT schedule of 5 fractions in 12 days given preoperatively, the investigators hypothesize that overall treatment time will not be increased. The 3 main objectives of this project are: 1 ‐ to prove the feasibility of preop breast RT in 5 fractions in patients also receiving neoadjuvant CT; 2 ‐ to identify the involved cell death mechanisms and the effect of preop breast RT on the in‐situ immune micro‐environment; and 3 ‐ to identify the markers that predict for response and toxicity. Classically, radiotherapy is considered to mediate its effects via the direct killing of cancer cells. It is now known that radiotherapy can induce systemic effects resulting in tumour responses outside the irradiated regions. This phenomenon called the "abscopal"‐effect has been reported in breast and several kinds of malignancies and is nowadays considered to be immune mediated. The hypothesis is that radiotherapy induces immunogenic cell death (ICD) through the release of tumour‐associated antigens and damage associated molecular patterns (DAMPs), which leads to antigen uptake and dendritic cell maturation, resulting in the priming and clonal expansion of cytotoxic T‐lymphocytes (CTLs) in the lymph nodes. These CTLs then travel back to the tumour, becoming tumour‐infiltrating lymphocytes (TILs). Radiation could increase these TILs in a clinical setting and, more importantly, a high level of (post‐therapy) TILs is associated with a good prognosis. Immunogenic cell death implicates the release of DAMPs and tumoral antigens through a disintegrated cell plasma membrane. The latter correlates with necrosis (regulated or secondary) instead of apoptosis, which was considered to be the principal mechanism of radiation induced cell death for years. Distinct cell death modalities may thus have a different (immunogenic) outcome. In this project the investigators would like to determine the mode of cell death evoked by high‐dose pre‐operative RT through measurement by immunohistochemistry (IHC) of cell death markers on pre‐treatment, post‐RT (only in case of pre‐operative RT) as well as tumorectomy tissue samples. The investigators will correlate the results of the IHC stainings for cell death markers with the presence (or increase) of tumour infiltrating lymphocytes (TILs) in the same tissue samples and response to treatment. The number of TILs before and after radiotherapy will be assessed according to international guidelines. Extracellular vesicles (EVs), such as exosomes (50‐150 nm) are composed of a lipid bilayer that contains transmembrane proteins (such as receptors and adhesion molecules) derived from the donor cell and encloses soluble hydrophilic components derived from the cytosol of the donor cell such as signaling molecules, and nucleic acids (small RNAs such as miRNA). Different cell types can release EVs, including immune cells (monocytes, neutrophils, etc.), tumour cells, fibroblasts and adipocytes (fat cells). EVs are promising novel biomarkers because: 1) their molecular content is a fingerprint of the releasing cells and their status and consists of proteins, lipids, and nucleic acids, 2) they are released in easily accessible body fluids including blood and 3) they are enriched for highly selected biomarkers which otherwise would constitute only a very small proportion (less than 0.01%) of the total molecular content of blood. Analysis of Glypican‐1 positive EVs in circulation distinguishes with absolute specificity and sensitivity healthy subjects and patients with a benign pancreatic disease from patients with early‐ and late‐stage pancreatic cancer. EV transfer from stromal to breast cancer cells regulates therapy resistance pathways. miRNA levels in circulating EVs identify remnant vital tumour tissue and are suitable to measure therapy response and relapse monitoring. These pioneering studies suggest that quantification and characterization of EVs can be implemented to predict therapy response. 20 non‐metastasized female breast cancer patients receiving neoadjuvant chemotherapy (CT) will be randomized between preop or postop RT. For each patient, a biopsy with tumor histology, histological grade, ER/PR status, Her2/Neu status (amplification or not) and Ki67 status will be available. Menopausal status will be assessed before the start of treatment. Patients with regular menses will be considered premenopausal. Patients > 50 years old with > 1 year of amenorrhea will be considered postmenopausal. In all other patients or patients with an intrauterine device or hysterectomy, plasma levels of LH, FSH and estradiol will be measured and documented. Patients with clinically suspicious axillary lymph nodes will receive a fine needle biopsy. If lymph node involvement is confirmed by fine needle biopsy, they will receive an axillary clearance after neoadjuvant treatment and axillary RT will be performed (either preop or postop). In clinically node negative patients with a tumour of ≤ 5 cm, a sentinel node biopsy will be performed before the start of RT or CT. Patients with a tumour of > 5 cm, clinically node negative, will receive axillary clearance and axillary RT since a sentinel node biopsy is unreliable in these large tumours. Patients receiving postop RT will receive neoadjuvant CT followed by surgery (21‐28 days after CT) and adjuvant RT starting 28‐35 days after surgery. Patients receiving preop RT will receive RT first, followed by CT (5‐8 days after the end of RT) and surgery (21‐28 days after CT). All patients will receive a clip to locate the tumor before the start of any treatment. The feasibility of preop RT will be evaluated based on overall treatment time. From a clinical point of view, it is not warranted that preop RT leads to an increase in the overall treatment time, since this may compromise locoregional control and survival. However, it is expected that preop RT will shorten the overall treatment time with about 14 days (SD 9 days) since the interval between RT and CT is shortened considerably. A difference of less than 14 days is not considered clinically relevant. With 20 patients (10 patients in every treatment arm), a 14 days' difference in overall treatment time can be detected with a power of > 90% (2‐sided t‐test, α = 0.05).
UR  -  https://www.cochranelibrary.com/central/doi/10.1002/central/CN-01795557/full
ER  -  


Record #8 of 70
Provider: John Wiley & Sons, Ltd.
Content: text/plain; charset="UTF-8"

TY  -  JOUR
AN  -  CN-01364367
AU  -  Liu, Y
AU  -  Wang, CY
TI  -  To explore the value of Qiangji Jianli method for the MG patients underwent extended thymectomy
JA  -  Journal of thoracic disease
PY  -  2015
VL  -  7
CC  -  Complementary Medicine
C3  -  EMBASE 615258116
M3  -  Journal: Conference Abstract
KW  -  *myasthenia
KW  -  *neutrophil lymphocyte ratio
KW  -  *thymectomy
KW  -  Artificial ventilation
KW  -  Classification
KW  -  Clinical article
KW  -  Clinical research
KW  -  Clinical trial
KW  -  Controlled clinical trial
KW  -  Controlled study
KW  -  Hospitalization
KW  -  Human
KW  -  Inflammation
KW  -  Malignant neoplasm
KW  -  Onset age
KW  -  Perioperative period
KW  -  Prevention
KW  -  Prognosis
KW  -  Randomized controlled trial
KW  -  Retrospective study
KW  -  Scientist
KW  -  Surgery
DO  -  10.3978/j.issn.20721439.2015.AB090
AB  -  Background: Qiangji Jianli capsule or Qiangji Jianli Tang is a drug consisting of some medicinal herb, which has been used in the treatment of MG for many years. Some research suggests this drug can promote the contraction strength of the diaphragm muscle, which plays an important role for the ventilation of lung. Based on this theory we raised the hypothesis that preoperative medication of Qiangji Jianli method may decrease the incidence of postoperative myasthenic crisis. Neutrophil to lymphocyte ratio (NLR) is used as a marker of subclinical inflammation. Some researchers suggested that increased preoperative NLR is associated with poor prognosis of various cancers. The purpose of this study is to evaluate that if the preoperative use of Qiangji Jianli method has a meaningful value in the prevention of postoperative myasthenic crisis. We also will explore the dynamic change of the NLR during the perioperative period. Methods: The detailed clinical data of 44 patients with MG undergoing thymectomy from November 2011 to January 2015 were retrospectively reviewed. Patients were divided into Qiangji Jianli group and routine medication group based on the preoperative medication of Qiangji Jianli Tang or not. Detailed clinical data, for example, the classification of MG, the onset age of MG, history of MG crisis, operative time, percentage of MG crisis, hospital stay length, as well as the preoperative and postoperative NLR was recorded and compared between the Qiangji Jianli group and routine medication group. Results: There were 44 patients involved in this retrospective study. 24 patients in the Qiangji Jianli group, 20 patients in the routine medication group. The percentage of postoperative MG crisis is 4.16%, 10% respectively, the difference is not statistically significant (P=0.44). The overall percentage of postoperative MG crisis is 6.82%, which is lower than the average percentage of reported literature in the same period. All the patients with postoperative MG crisis required invasive mechanical ventilation and prolonged postoperative hospital stay compared the patient without postoperative MG crisis (13.33±1.15 vs. 6.70±2.37, P=0.00). The postoperative NLR in the Qiangji Jianli group is higher than the routine medication group (13.46±7.59 vs. 8.41±5.39, P=0.02). Conclusions: Preoperative medication of Qiangji Jianli can greatly decrease the incidence of postoperative myasthenic crisis, in the term of myasthenic crisis, because the limited number of our sample, the difference between the two groups is not statistically significant. The high level of postoperative NLR has a good correlation with the the use of Qiangji Jianli method, further randomized clinical research are needed to clarify the exact mechanism of this phenomenon.
UR  -  https://www.cochranelibrary.com/central/doi/10.1002/central/CN-01364367/full
ER  -  


Record #9 of 70
Provider: John Wiley & Sons, Ltd.
Content: text/plain; charset="UTF-8"

TY  -  JOUR
AN  -  CN-00920749
AU  -  zhevago, NA
AU  -  Samoĭlova, KA
AU  -  Davydova, NI
AU  -  Bychkova, NV
AU  -  Glazanova, TV
AU  -  Chubukina, ZhV
AU  -  Buĭniakova, AI
AU  -  Zimin, AA
TI  -  The efficacy of polychromatic visible and infrared radiation used for the postoperative immunological rehabilitation of patients with breast cancer
JA  -  Voprosy kurortologii, fizioterapii, i lechebnoi fizicheskoi kultury
PY  -  2012
IS  -  4
SP  -  23‐32
C3  -  PUBMED 22994061
M3  -  English Abstract; Journal Article; Randomized Controlled Trial; Research Support, Non‐U.S. Gov't
KW  -  *breast tumor/rh [Rehabilitation]
KW  -  *breast tumor/su [Surgery]
KW  -  *immunotherapy
KW  -  *infrared radiation/dt [Drug Therapy]
KW  -  *phototherapy
KW  -  Article
KW  -  Blood
KW  -  Breast Neoplasms [blood, immunology, rehabilitation, surgery]
KW  -  CD4+ T lymphocyte
KW  -  CD4‐Positive T‐Lymphocytes [immunology, metabolism]
KW  -  CD8+ T lymphocyte
KW  -  CD8‐Positive T‐Lymphocytes [immunology, metabolism]
KW  -  Controlled clinical trial
KW  -  Controlled study
KW  -  Cytokine
KW  -  Cytokines [blood, immunology]
KW  -  Female
KW  -  Human
KW  -  Humans
KW  -  Humoral immunity
KW  -  Immunity, Humoral
KW  -  Immunology
KW  -  Immunotherapy [instrumentation, methods]
KW  -  Infrared Rays [*therapeutic use]
KW  -  Instrumentation
KW  -  Lymphocyte Activation
KW  -  Lymphocyte Count
KW  -  Lymphocyte activation
KW  -  Lymphocyte count
KW  -  Metabolism
KW  -  Methodology
KW  -  Middle Aged
KW  -  Middle aged
KW  -  Phototherapy [instrumentation, methods]
KW  -  Randomized controlled trial
AB  -  The immunological rehabilitation of the patients with oncological problems after the completion of standard anti‐tumour therapy remains a topical problem in modern medicine. The up‐to‐date phototherapeutic methods find the increasingly wider application for the treatment of such patients including the use of monochromatic visible (VIS) and near infrared (nIR) radiation emitted from lasers and photodiodes. The objective of the present study was to substantiate the expediency of postoperative immune rehabilitation of the patients with breast cancer (BC) by means of irradiation of the body surface with polychromatic visible (pVIS) in combination with polychromatic infrared (pIR) light similar to the natural solar radiation without its minor UV component. The study included 19 patients with stage I‐‐II BC at the mean age of 54.0 +/‐ 4.28 years having the infiltrative‐ductal form of the tumour who had undergone mastectomy. These patients were randomly allocated to two groups, one given the standard course of postoperative rehabilitation (control), the other (study group) additionally treated with pVIS + pIR radiation applied to the lumbar‐sacral region from days 1 to 7 after surgery. A Bioptron‐2 phototherapeutic device, Switzerland, was used for the purpose (480‐3400 nm, 40 mW/cm2, 12 J/cm2, with the light spot diameter of 15 cm). The modern standard immunological methods were employed. It was found that mastectomy induced changes of many characteristics of cellular and humoral immunity; many of them in different patients were oppositely directed. These changes were apparent within the first 7 days postoperatively. The course of phototherapy (PT) was shown to prevent the postoperative decrease in the counts of monocytes and natural killer (NK) cells, the total amount of CD3+ ‐T‐lymphocytes (LPC), CD4+ ‐T‐helpers, activated T‐lymphocytes (CD3+ HLA‐DR+ cells) and IgA levels as well as intracellular digestion rate of neutrophil‐phagocyted bacteria. Moreover PT promoted faster normalization of postoperative leukocytosis and activation of cytotoxic CD8+ ‐T‐LPC, reduced the elevated concentration of immune complexes in blood. Among the six tested cytokines, viz. IL‐1beta, TNF‐alpha, IL‐6, IL‐10, IFN‐alpha, and IFN‐gamma, only the latter two underwent significant elevation of their blood concentrations (IL‐6 within 1 day) and IFN‐gamma (within 7 days after mastectomy). The course of PT resulted in the decrease of their levels to the initial values. The follow‐up of the treated patients during 4 years revealed neither recurrence of the disease nor the appearance of metastases.
UR  -  https://www.cochranelibrary.com/central/doi/10.1002/central/CN-00920749/full
ER  -  


Record #10 of 70
Provider: John Wiley & Sons, Ltd.
Content: text/plain; charset="UTF-8"

TY  -  JOUR
AN  -  CN-00397950
AU  -  Sato, N
AU  -  Endo, S
AU  -  Kimura, Y
AU  -  Ikeda, K
AU  -  Aoki, K
AU  -  Iwaya, T
AU  -  Akiyama, Y
AU  -  Noda, Y
AU  -  Saito, K
TI  -  Influence of a human protease inhibitor on surgical stress induced immunosuppression
JA  -  Digestive surgery
PY  -  2002
VL  -  19
IS  -  4
CC  -  Gut
SP  -  300‐305
C3  -  PUBMED 12207074
M3  -  Clinical Trial; Journal Article; Randomized Controlled Trial
KW  -  Aged
KW  -  Esophageal Neoplasms [*surgery]
KW  -  Female
KW  -  Glycoproteins [*pharmacology, *therapeutic use]
KW  -  Humans
KW  -  Immune Tolerance [*drug effects]
KW  -  Interleukin‐8 [blood]
KW  -  Male
KW  -  Middle Aged
KW  -  Neutrophils [metabolism]
KW  -  Postoperative Period
KW  -  Stomach [surgery]
KW  -  Stress, Physiological [*immunology]
KW  -  Trypsin Inhibitors [*pharmacology, *therapeutic use]
KW  -  Tumor Necrosis Factor‐alpha [biosynthesis]
KW  -  T‐Lymphocyte Subsets [metabolism]
DO  -  10.1159/000064578
AB  -  BACKGROUND/AIM: Postoperative tissue injury and immunosuppression can occur after major surgery. In this study, we explore the potential benefits of administering a protease inhibitor to treat immunosuppression caused by surgical stress. METHODS: Sixteen patients with esophageal cancer were preoperatively allocated at random into two equal groups. A urinary trypsin inhibitor, ulinastatin (UTI), was intravenously administered to the treatment (UTI) group at a dose of 150,000 U every 12 h from the start of surgery until postoperative day 5, whereas the control group received a placebo. One unit of UTI was defined as the amount of UTI necessary to inhibit the activity of 2 microg of bovine pancreatic trypsin by 50%. We measured the plasma levels of polymorphonuclear neutrophil elastase, interleukin 8, circulating T lymphocyte subsets, and mitogenic activity and in vitro production of tumor necrosis factor alpha in lipopolysaccharide‐stimulated whole blood. RESULTS: The postoperative serum value of polymorphonuclear neutrophil elastase was significantly lower in the UTI group, but the interleukin 8 concentrations did not significantly vary between the two groups. On the other hand, the severity of the postoperative immunosuppression was reduced in the UTI group, and immune functions, such as the numbers of T lymphocytes, the mitogenic activity of lymphocytes, and the level of tumor necrosis factor alpha production in whole blood, recovered significantly earlier in the UTI group. CONCLUSION: These data suggest that a protease‐modulating therapy may be a new strategy for the treatment of surgical stress induced immune dysfunction.
UR  -  https://www.cochranelibrary.com/central/doi/10.1002/central/CN-00397950/full
ER  -  


Record #11 of 70
Provider: John Wiley & Sons, Ltd.
Content: text/plain; charset="UTF-8"

TY  -  JOUR
AN  -  CN-00572369
AU  -  Romano, F
AU  -  Cesana, G
AU  -  Caprotti, R
AU  -  Bovo, G
AU  -  Uggeri, F
AU  -  Piacentini, MG
AU  -  Crippa, S
AU  -  Uggeri, F
TI  -  Preoperative IL-2 immunotherapy enhances tumor infiltrating lymphocytes (TILs) in gastric cancer patients
JA  -  Hepato-gastroenterology
PY  -  2006
VL  -  53
IS  -  70
CC  -  Haematology
CC  -  Gut
SP  -  634‐638
C3  -  PUBMED 16995478,EMBASE 44386975
M3  -  Clinical Trial, Phase II; Journal Article; Randomized Controlled Trial
KW  -  *interleukin 2/dt [Drug Therapy]
KW  -  *interleukin 2/sc [Subcutaneous Drug Administration]
KW  -  *stomach cancer/dt [Drug Therapy]
KW  -  Adenocarcinoma [immunology, surgery, *therapy]
KW  -  Adult
KW  -  Aged
KW  -  Aged, 80 and over
KW  -  Antineoplastic Agents [*administration & dosage]
KW  -  Article
KW  -  CD4 antigen/ec [Endogenous Compound]
KW  -  CD8 antigen/ec [Endogenous Compound]
KW  -  Cancer immunotherapy
KW  -  Cancer infiltration
KW  -  Cancer survival
KW  -  Clinical article
KW  -  Clinical trial
KW  -  Controlled clinical trial
KW  -  Controlled study
KW  -  Drug safety
KW  -  Drug tolerance
KW  -  Eosinophil
KW  -  Female
KW  -  Gastrectomy
KW  -  Histopathology
KW  -  Human
KW  -  Humans
KW  -  Immunomodulating agent/dt [Drug Therapy]
KW  -  Immunomodulating agent/sc [Subcutaneous Drug Administration]
KW  -  Immunotherapy
KW  -  Interleukin‐2 [*administration & dosage]
KW  -  Lymphocyte Count
KW  -  Lymphocytes, Tumor‐Infiltrating [*immunology]
KW  -  Lymphocytic infiltration
KW  -  Male
KW  -  Middle Aged
KW  -  Postoperative period
KW  -  Preoperative Care
KW  -  Priority journal
KW  -  Prognosis
KW  -  Randomized controlled trial
KW  -  Stomach Neoplasms [immunology, surgery, *therapy]
KW  -  Treatment Outcome
AB  -  BACKGROUND/AIMS: Tumor infiltrating lymphocytes (TILs), recognized as a tumor‐host reaction, have been linked to prognosis in various tumors, with a clear positive correlation between the density of the lymphoid infiltrate at the advancing margin of the tumor and the prognosis of the patients. TILs are somewhat activated by tumor associated antigens and by IL‐2 endogenous release. The aim of this study is to verify if subcutaneously administered IL‐2 is able to enhance TILs in gastric cancer patients and is able to influence the prognosis of the patients. METHODOLOGY: We enrolled 39 consecutive patients with gastric adenocarcinoma. Patients were randomized to be treated with surgery alone (control group, 20 patients) or with surgery plus preoperative IL‐2 (Interleukin‐2) administration (treated group, 19 patients). Total lymphocytes, CD4 and CD4/CD8 were evaluated pre‐ and postoperatively. Peritumoral stromal reaction, neutrophils, lymphocytes and eosinophils infiltration in tumor histology were evaluated as well as survival curves and compared between the groups. RESULTS: IL‐2 treatment was safe and well tolerated, and in the IL‐2 treated group a significant increase over the baseline pretreatment values of the total lymphocyte, CD4 and CD4/CD8 on both the 14th and 50th postoperative days was observed (p < 0.05). Peritumoral stromal reaction, neutrophils and eosinophils infiltration did not shown any statistical difference between the two groups. Otherwise we observed a statistically significant difference in the peri‐ and intratumoral lymphocytes infiltration between IL‐2 treated and control patients (p = 0.000026). Median overall and disease‐free survivals were longer, even if not significantly, in the IL‐2 group than in the control arm (p = 0.089 and p = 0.09 respectively). CONCLUSIONS: Our data shows that IL‐2 seems to be able to induce substantial changes in the inflammatory infiltration of the neoplasm, improving the host activity toward the tumor and enhancing the TILs phenomenon in gastric cancer patients. This feature seems to improve the prognosis of the patients.
UR  -  https://www.cochranelibrary.com/central/doi/10.1002/central/CN-00572369/full
ER  -  


Record #12 of 70
Provider: John Wiley & Sons, Ltd.
Content: text/plain; charset="UTF-8"

TY  -  JOUR
AN  -  CN-00858474
AU  -  Du, Y - Q
AU  -  Zhang, S - Y
AU  -  Wang, H - J
AU  -  Yin, S - H
TI  -  Use of Jiangqi Hewei Tongfu method to improve the postoperative quality of life in patients with gastric cancer
JA  -  World chinese journal of digestology
PY  -  2010
VL  -  18
IS  -  18
CC  -  Complementary Medicine
SP  -  1890‐1894
C3  -  EMBASE 359794387
M3  -  Journal: Article
KW  -  *Jiangqi Hewei Tongfu method
KW  -  *cancer patient
KW  -  *patient
KW  -  *postoperative period
KW  -  *quality of life
KW  -  *stomach cancer
KW  -  *traditional medicine
KW  -  Acupuncture
KW  -  Article
KW  -  Cancer patient
KW  -  Chinese drug
KW  -  Chinese medicine
KW  -  Control group
KW  -  Controlled study
KW  -  Digestive system
KW  -  Digestive system function disorder/th [Therapy]
KW  -  Erythrocyte count
KW  -  Gastrointestinal tract function
KW  -  Hemoglobin
KW  -  Human
KW  -  Leukocyte
KW  -  Liquid
KW  -  Lymphocyte
KW  -  Lymphocyte count
KW  -  Major clinical study
KW  -  Neutrophil
KW  -  Neutrophil count
KW  -  Simotang
KW  -  Therapy
KW  -  Treatment duration
KW  -  Unclassified drug
AB  -  AIM: To observe the efficacy of Jiangqi Hewei Tongfu method in improving the postoperative quality of life in patients with gastric cancer. METHODS: One hundred and eight patients were randomly and equally divided into 3 groups: control group, Chinese medicine group, and acupuncture group. The control group received only conventional therapy postoperatively. The Chinese medicine group not only underwent conventional therapy but also were treated with Simotang oral liquid (three times daily for 10 d). The acupuncture group underwent both conventional therapy and acupuncture treatment (once a day for 10 d). RESULTS: On day 10 after treatment, the recovery of gastrointestinal function was more significant in the acupuncture group and the Chinese medicine group than in the control group (chi2 = 18.583, P < 0.05) though there was no significant difference between the acupuncture group and Chinese medicine group (chi2 = 4.348, P > 0.05). There was significant difference in the number of leukocytes among the three groups (F = 3.74, P < 0.05). Compared with the control group and Chinese medicine group, the percentages of lymphocytes and neutrophils were significantly improved in the acupuncture group on day 10 (chi2 = 10.8 and 8.248; both P < 0.05). No significant differences were noted in red blood cell (RBC) count and hemoglobin (HB) among the three groups (both P > 0.05). The score of digestive system symptoms and ZPS were significantly different among the three groups (F = 11.904 and 3.499; both P < 0.05). CONCLUSION: Chinese medicine and acupuncture can not only promote the recovery of gastrointestinal function and improve the quality of life but also regulate bidirectionally the number of lymphocytes and neutrophils in postoperative gastric cancer patients.
UR  -  https://www.cochranelibrary.com/central/doi/10.1002/central/CN-00858474/full
ER  -  


Record #13 of 70
Provider: John Wiley & Sons, Ltd.
Content: text/plain; charset="UTF-8"

TY  -  JOUR
AN  -  CN-01621543
AU  -  Lachmann, G
AU  -  von Haefen, C
AU  -  Kurth, J
AU  -  Yuerek, F
AU  -  Spies, C
TI  -  Innate immunity recovers earlier than acquired immunity during severe postoperative immunosuppression
JA  -  International journal of medical sciences
PY  -  2018
VL  -  15
IS  -  1
SP  -  1‐9
C3  -  PUBMED 29333081,EMBASE 619439790
M3  -  Journal Article; Randomized Controlled Trial
KW  -  *adaptive immunity
KW  -  *immune deficiency
KW  -  *innate immunity
KW  -  *severe postoperative immunosuppression
KW  -  Adaptive Immunity [*physiology]
KW  -  Adult
KW  -  Aged
KW  -  Antigen expression
KW  -  Article
KW  -  Basophil
KW  -  Clinical article
KW  -  Concanavalin A
KW  -  Controlled clinical trial
KW  -  Controlled study
KW  -  Cytokine production
KW  -  Cytokine release
KW  -  Cytokines [immunology, metabolism]
KW  -  Cytotoxic T lymphocyte
KW  -  Eosinophil
KW  -  Esophagectomy [adverse effects]
KW  -  Ex vivo study
KW  -  Female
KW  -  Gamma interferon/ec [Endogenous Compound]
KW  -  HLA DR antigen/ec [Endogenous Compound]
KW  -  Helper cell
KW  -  Human
KW  -  Human cell
KW  -  Humans
KW  -  Immune Tolerance [*physiology]
KW  -  Immunity, Innate [*physiology]
KW  -  Interleukin 10/ec [Endogenous Compound]
KW  -  Interleukin 2/ec [Endogenous Compound]
KW  -  Interleukin 4/ec [Endogenous Compound]
KW  -  Interleukin 5/ec [Endogenous Compound]
KW  -  Lymphocyte
KW  -  Lymphocyte Count
KW  -  Lymphocytes [*immunology, metabolism]
KW  -  Male
KW  -  Middle Aged
KW  -  Monocyte
KW  -  Monocytes [immunology, metabolism]
KW  -  Natural killer cell
KW  -  Neutrophil
KW  -  Pancreatectomy [adverse effects]
KW  -  Postoperative Complications [blood, *immunology]
KW  -  Randomized controlled trial
KW  -  Retrospective Studies
KW  -  Retrospective study
KW  -  T lymphocyte
KW  -  Time Factors
KW  -  Tumor necrosis factor/ec [Endogenous Compound]
DO  -  10.7150/ijms.21433
AB  -  Background: Postoperative immune suppression, particularly a loss of cell‐mediated immunity, is commonly seen after surgery and is associated with worse outcome, i.e. delayed wound healing, infections, sepsis, multiple‐organ failure and cancer recurrence. However, the recovery of immune cells focusing on differences between innate and acquired immunity during severe postoperative immunosuppression is not investigated. Methods: In this retrospective randomized controlled trial (RCT) subgroup analysis, 10 postoperatively immune suppressed patients after esophageal or pancreatic resection were analyzed. Innate and acquired immune cells, the expression of human leukocyte antigen‐D related on monocytes (mHLA‐DR), lipopolysaccharide (LPS)‐induced monocytic TNF‐α and IL‐10 secretion ex vivo, Concanavalin A (Con A)‐induced IFN‐γ, TNF‐α, IL‐2, IL‐4, IL‐5 and IL‐10 release were measured preoperatively (od) until day 5 after surgery (pod5). Recovery of immune cells was defined by a significant decrease respectively increase after a significant postoperative alteration. Statistical analyses were performed using nonparametric statistical procedures. Results: Postoperative alterations of innate immune cells recovered on pod2 (eosinophils), pod3 (neutrophils) and pod5 (mHLA‐DR, monocytic TNF‐α and IL‐10 secretion), whereas alterations of acquired immune cells (lymphocytes, T cells, T helper cells, and cytotoxic T cells) did not recover until pod5. Peripheral blood T cells showed an impaired production of the T helper (Th) 1 cytokine IFN‐γ upon Con A stimulation on pod1, while Th2 specific cytokine release did not change until pod5.Conclusions: Innate immunity recovered earlier than acquired immunity during severe postoperative immunosuppression. Furthermore, we found a more anti‐ than pro‐inflammatory T cell function on the first day after surgery, while T cell counts decreased.
UR  -  https://www.cochranelibrary.com/central/doi/10.1002/central/CN-01621543/full
ER  -  


Record #14 of 70
Provider: John Wiley & Sons, Ltd.
Content: text/plain; charset="UTF-8"

TY  -  JOUR
AN  -  CN-00916569
AU  -  Forget, P
AU  -  Berlière, M
AU  -  van Maanen, A
AU  -  Duhoux, FP
AU  -  Machiels, JP
AU  -  Coulie, PG
AU  -  Bouche, G
AU  -  De Kock, M
TI  -  Perioperative ketorolac in high risk breast cancer patients. Rationale, feasibility and methodology of a prospective randomized placebo-controlled trial
JA  -  Medical hypotheses
PY  -  2013
VL  -  81
IS  -  4
SP  -  707‐712
C3  -  PUBMED 23937996,EMBASE 52723748
M3  -  Journal Article; Randomized Controlled Trial; Research Support, Non‐U.S. Gov't
KW  -  *breast cancer/dt [Drug Therapy]
KW  -  *breast cancer/su [Surgery]
KW  -  *ketorolac trometamol/ae [Adverse Drug Reaction]
KW  -  *ketorolac trometamol/dt [Drug Therapy]
KW  -  *perioperative period
KW  -  Adult
KW  -  Aged
KW  -  Anti‐Inflammatory Agents, Non‐Steroidal [administration & dosage, *pharmacology, therapeutic use]
KW  -  Article
KW  -  Breast Neoplasms [complications, *drug therapy, surgery]
KW  -  Cancer grading
KW  -  Cancer patient
KW  -  Cancer recurrence
KW  -  Cancer risk
KW  -  Cancer size
KW  -  Cancer staging
KW  -  Cancer surgery
KW  -  Cancer survival
KW  -  Carcinoma in situ
KW  -  Controlled study
KW  -  Disease free survival
KW  -  Feasibility study
KW  -  Female
KW  -  Follow up
KW  -  Gastrointestinal symptom/si [Side Effect]
KW  -  Gold standard
KW  -  High risk patient
KW  -  Human
KW  -  Humans
KW  -  Inflammation [complications, *drug therapy]
KW  -  Ketorolac
KW  -  Ketorolac [administration & dosage, *pharmacology, therapeutic use]
KW  -  Kidney disease/si [Side Effect]
KW  -  Lung disease/si [Side Effect]
KW  -  Methodology
KW  -  Operative blood loss/co [Complication]
KW  -  Overall survival
KW  -  Patient Selection
KW  -  Perioperative Period
KW  -  Placebo
KW  -  Postoperative analgesia
KW  -  Postoperative hemorrhage/co [Complication]
KW  -  Postoperative pain/co [Complication]
KW  -  Prospective study
KW  -  Randomized Controlled Trials as Topic [methods]
KW  -  Randomized controlled trial
KW  -  Sample Size
KW  -  Tumor invasion
DO  -  10.1016/j.mehy.2013.07.033
AB  -  Ketorolac, a NSAID routinely used during surgery proposed to have anticancer effects, is a promising way to improve postoperative oncological outcome. This effect may be particularly prominent in patients with elevated preoperative inflammatory scores, like the neutrophil:lymphocyte ratio. In this paper, we describe the rationale, the preliminary analyses in our patients, the feasibility and the methodology of a prospective randomized trial called "Ketorolac in Breast Cancer trial" (KBCt) (NCT01806259).
UR  -  https://www.cochranelibrary.com/central/doi/10.1002/central/CN-00916569/full
ER  -  


Record #15 of 70
Provider: John Wiley & Sons, Ltd.
Content: text/plain; charset="UTF-8"

TY  -  JOUR
AN  -  CN-00612871
AU  -  Kuzhan, O
AU  -  Arpaci, F
AU  -  Ozet, A
AU  -  Ozturk, B
AU  -  Komurcu, S
TI  -  Delayed molgramostim administration after autologous peripheral blood stem cell transplantation does not add any benefit regarding hematological engraftment and supportive therapy requirements: a prospective randomized trial
JA  -  Turkish journal of cancer
PY  -  2006
VL  -  36
IS  -  2
CC  -  Breast Cancer
SP  -  57‐63
C3  -  EMBASE 44049717
M3  -  Journal: Article
KW  -  *graft versus host reaction /drug therapy
KW  -  Adult
KW  -  Antibiotic therapy
KW  -  Apheresis
KW  -  Article
KW  -  Autologous peripheral blood stem cell transplantation
KW  -  Breast cancer /drug therapy /surgery
KW  -  Clinical article
KW  -  Clinical trial
KW  -  Controlled study
KW  -  Dose response
KW  -  Erythrocyte
KW  -  Female
KW  -  Hematologic disease
KW  -  Hematological parameters
KW  -  Hodgkin disease /drug therapy /surgery
KW  -  Hospitalization
KW  -  Human
KW  -  Leukapheresis
KW  -  Leukocyte
KW  -  Lymphocyte count
KW  -  Male
KW  -  Multiple myeloma /drug therapy /surgery
KW  -  Neutrophil count
KW  -  Nonhodgkin lymphoma /drug therapy /surgery
KW  -  Osteosarcoma /drug therapy /surgery
KW  -  Postoperative period
KW  -  Prospective study
KW  -  Randomized controlled trial
KW  -  Small cell lung cancer /drug therapy /surgery
KW  -  Solid malignant neoplasm
KW  -  Testis cancer /drug therapy /surgery
KW  -  Therapy delay
KW  -  Thrombocyte transfusion
KW  -  Treatment duration
AB  -  The administration of hematopoietic growth factors after autologous peripheral stem cell transplantation is still controversial. In this prospective, randomized trial we aimed to investigate the impact of GM‐CSF after the transplantation with G‐CSF mobilized peripheral blood stem cells with respect to hematological engraftment and supportive therapy requirements. Thirty‐one patients with solid and hematological malignancies were randomized in one group (n=16) receiving GM‐CSF (Molgramostim, Leucomax; Sandoz‐Schering‐ Plough Laboratories, Paris, France) from day 7 post transplant until neutrophil recovery (absolute neutrophil count >0.5×109/L on three consecutive days) or in another group (n=15) receiving no GM‐CSF. All patients received total CD34+ cells more than 2×106/kg. The patients in both groups were comparable for age, sex, time between diagnosis and transplantation, total numbers of pretransplant chemotherapy regimens, previous radiotherapy, tumor type (solid or hematological) and numbers of total CD34+ cells infused. There was no difference between cytokine and nocytokine group with respect to leukocyte engraftment (11.9±2.2 vs. 11.9±2.9 days, respectively; p=0.936), platelet engraftment (12.6±3.6 vs. 11.9±3.9 days, respectively; p=0.691), number of days with parenteral antibiotherapy (10.8±4.7 vs. 11.9±3.7 days, respectively; p=0.662), number of days with fever over 38.1 ° C (6.3±4.3 vs. 5.0±3.0 days, respectively; p=0.551), the use of red cells (2.6±1.7 vs. 2.9±1.0 units, respectively; p=0.623), the use of platelet transfusions (1.2±1.0 vs. 1.3±1.0 units, respectively; p=0.773), duration of posttransplant hospitalization (13.1±2.7 vs. 13.5±2.6 days, respectively; p=0.435). This randomized trial suggested that the administration of GM‐CSF from day 7 until engraftment after autologous peripheral blood stem cell transplantation did not add any evident clinical benefit in terms of engraftment duration and supportive therapy requirements.
UR  -  https://www.cochranelibrary.com/central/doi/10.1002/central/CN-00612871/full
ER  -  


Record #16 of 70
Provider: John Wiley & Sons, Ltd.
Content: text/plain; charset="UTF-8"

TY  -  JOUR
AN  -  CN-00588327
AU  -  Li, X
AU  -  Ying, J
AU  -  Zeng, S
AU  -  Shen, L
AU  -  Wan, X
AU  -  Li, X
AU  -  Tan, H
AU  -  Pei, H
AU  -  Zhou, J
AU  -  Shen, H
TI  -  A short-term long-chain triglycerides infusion has no influence on immune function of adult patients undergoing gastrointestinal surgery
JA  -  JPEN. Journal of parenteral and enteral nutrition
PY  -  2007
VL  -  31
IS  -  3
SP  -  167‐172
C3  -  PUBMED 17463140,EMBASE 46676797
M3  -  Journal Article; Randomized Controlled Trial; Research Support, Non‐U.S. Gov't
KW  -  *abdominal surgery
KW  -  *immunomodulation
KW  -  *long chain triacylglycerol
KW  -  *parenteral nutrition
KW  -  Adult
KW  -  Antibody Formation [*drug effects]
KW  -  Article
KW  -  CD4 CD8 ratio
KW  -  CD4‐CD8 Ratio
KW  -  Clinical article
KW  -  Clinical trial
KW  -  Complement component C3/ec [Endogenous Compound]
KW  -  Complement component C4/ec [Endogenous Compound]
KW  -  Controlled clinical trial
KW  -  Controlled study
KW  -  Cytokine production
KW  -  Digestive System Surgical Procedures
KW  -  Fat Emulsions, Intravenous [chemistry]
KW  -  Female
KW  -  Gamma interferon/ec [Endogenous Compound]
KW  -  Human
KW  -  Humans
KW  -  Immunoglobulin A/ec [Endogenous Compound]
KW  -  Immunoglobulin G/ec [Endogenous Compound]
KW  -  Immunoglobulin M/ec [Endogenous Compound]
KW  -  Immunoglobulin blood level
KW  -  Immunoreactivity
KW  -  Interleukin 10/ec [Endogenous Compound]
KW  -  Interleukin 12/ec [Endogenous Compound]
KW  -  Interleukin 2/ec [Endogenous Compound]
KW  -  Interleukin 4/ec [Endogenous Compound]
KW  -  Interleukins [immunology]
KW  -  Leukocyte count
KW  -  Lymphocyte count
KW  -  Male
KW  -  Middle Aged
KW  -  Neutrophil
KW  -  Neutrophils [immunology]
KW  -  Nutritional support
KW  -  Parenteral Nutrition [*methods]
KW  -  Peripheral blood mononuclear cell
KW  -  Postoperative Period
KW  -  Postoperative care
KW  -  Priority journal
KW  -  Randomized controlled trial
KW  -  Triglycerides [*administration & dosage]
KW  -  Tumor necrosis factor alpha/ec [Endogenous Compound]
DO  -  10.1177/0148607107031003167
AB  -  BACKGROUND: Parenteral nutrition (PN) support containing long‐chain triglycerides (LCT) plays a critical supportive role in surgical patients' management. This study aims to investigate the effects of intravenous (IV) LCT emulsion on human immune function in adult patients receiving a gastrointestinal surgical procedure. METHODS: Sixty adult patients were randomly assigned either to the LCT treatment group (n = 32) or to the control group (n = 28). After an abdominal operation, the subjects received PN treatment with or without LCT for 5 days. Neutrophil, peripheral blood mononuclear cell (PBMC), lymphocyte and CD4/CD8, serum immunoglobulin A (IgA), IgG, IgM, complement C3 and C4, interleukin (IL)‐2, IL‐4, IL‐10, IL‐12, tumor necrosis factor (TNF)‐alpha, and interferon (IFN)‐gamma were measured and statistically analyzed. RESULTS: The LCT and control groups did not differ significantly at entry in terms of general features. Except for a significant increase of neutrophil number at 24 hours after the surgery in both groups (p < .01), all parameters representing the patients' immune function had no significant difference between the LCT and the control groups with respect to neutrophil and PBMC count, lymphocyte, CD4/CD8, serum IgA, IgG, IgM, complement C3, C4, IL‐2, IL‐4, IL‐10, IL‐12, TNF‐alpha, and IFN‐gamma (p > .05, respectively) 24 hours before the operation, and 24 hours and 120 hours after the operation. CONCLUSIONS: The regimens of LCT administration may have diverse effects on human immune function in different patient populations. However, LCT emulsion at an appropriate dose and infusion speed does not alter human immune function of adult patients undergoing moderate gastrointestinal surgery.
UR  -  https://www.cochranelibrary.com/central/doi/10.1002/central/CN-00588327/full
ER  -  


Record #17 of 70
Provider: John Wiley & Sons, Ltd.
Content: text/plain; charset="UTF-8"

TY  -  JOUR
AN  -  CN-01200754
AU  -  Cui, M
AU  -  Gong, C
AU  -  Jiang, B
AU  -  Yao, Z
AU  -  Chen, L
AU  -  Di, J
AU  -  Xing, J
AU  -  Yang, H
AU  -  Zhang, C
AU  -  Zhang, N
AU  -  et al.
TI  -  Evaluation of immune responses of gastric cancer patients treated by laparoscopic and open gastrectomy
JA  -  Medical oncology (northwood, london, england)
PY  -  2015
VL  -  32
IS  -  11
SP  -  253
C3  -  PUBMED 26471180,EMBASE 606451334
M3  -  Evaluation Studies; Journal Article; Research Support, Non‐U.S. Gov't; Randomized Controlled Trial
KW  -  *cancer surgery
KW  -  *gastrectomy
KW  -  *immune response
KW  -  *laparoscopic surgery
KW  -  *stomach cancer/su [Surgery]
KW  -  Adult
KW  -  Aged
KW  -  Article
KW  -  B lymphocyte
KW  -  CD4+ T lymphocyte
KW  -  CD8+ T lymphocyte
KW  -  Cancer patient
KW  -  Comparative study
KW  -  Controlled clinical trial
KW  -  Controlled study
KW  -  Cytokines [blood, immunology]
KW  -  Female
KW  -  Gamma interferon/ec [Endogenous Compound]
KW  -  Gastrectomy [*trends]
KW  -  Human
KW  -  Humans
KW  -  Immunity, Cellular [*immunology]
KW  -  Interleukin 4/ec [Endogenous Compound]
KW  -  Interleukin 6/ec [Endogenous Compound]
KW  -  Laparoscopy [*trends]
KW  -  Length of stay
KW  -  Lymphocyte subpopulation
KW  -  Lymphocytes [immunology]
KW  -  Major clinical study
KW  -  Male
KW  -  Middle Aged
KW  -  Natural killer cell
KW  -  Neutrophil
KW  -  Operation duration
KW  -  Operative blood loss
KW  -  Outcome assessment
KW  -  Perioperative period
KW  -  Priority journal
KW  -  Prospective Studies
KW  -  Prospective study
KW  -  Stomach Neoplasms [diagnosis, *immunology, *surgery]
KW  -  T lymphocyte
KW  -  Treatment Outcome
KW  -  Tumor necrosis factor alpha/ec [Endogenous Compound]
KW  -  Upregulation
DO  -  10.1007/s12032-015-0699-3
AB  -  Laparoscopic surgery has been shown to offer more advantages than open surgery for the treatment of gastric cancer. However, the perioperative immune responses after laparoscopic surgery remain largely unexplored. Here, we analyzed the immunity of gastric cancer patients treated by laparoscopy‐assisted gastrectomy (LAG) or open gastrectomy (OG) with D2 dissection. Seventy patients were randomized into LAG and OG groups. The operative details and postoperative outcomes of the two groups were compared. The immune factors were measured preoperatively as well as on the first, third, and seventh postoperative days (POD). Our results indicate that there was no significant difference between two groups in clinical characteristics. The profiles of white blood cells, neutrophils, lymphocytes, as well as the lymphocyte subpopulations, including T lymphocytes, B lymphocytes, CD4(+) T cells, and CD8(+) T cells were similar in the LAG and the OG groups. Only the natural killer cell counts were significantly higher in LAG‐treated patients than in OG‐treated ones on POD7. Moreover, no statistical differences were found between the two groups with respect to the levels of perioperative cytokines, including IFN‐γ, IL‐4, IL‐6, and TNF‐α. However, compared with the OG group, most of the immune factors in the LAG group had trends to return to preoperative levels on POD7. Our study demonstrates that the immune function of LAG‐treated patients showed patterns similar to that of OG‐treated patients, although larger prospective multicenter trials are needed to further evaluate the immunological status of LAG.
UR  -  https://www.cochranelibrary.com/central/doi/10.1002/central/CN-01200754/full
ER  -  


Record #18 of 70
Provider: John Wiley & Sons, Ltd.
Content: text/plain; charset="UTF-8"

TY  -  JOUR
AN  -  CN-02161307
AU  -  Wang, X-H
AU  -  Liao, B
AU  -  Hu, W-J
AU  -  Tu, C-X
AU  -  Xiang, C-L
AU  -  Hao, S-H
AU  -  Mao, X-H
AU  -  Qiu, X-M
AU  -  Yang, X-J
AU  -  Yue, X
AU  -  et al.
TI  -  Novel Models Predict Postsurgical Recurrence and Overall Survival for Patients with Hepatitis B Virus-Related Solitary Hepatocellular Carcinoma ≤10 cm and Without Portal Venous Tumor Thrombus
JA  -  Oncologist
PY  -  2020
C3  -  PUBMED 32663354,EMBASE 2005777956
M3  -  Journal: Article in Press
KW  -  *Hepatitis B virus
KW  -  *cancer model
KW  -  *cancer patient
KW  -  *cancer size
KW  -  *cancer survival
KW  -  *liver cell carcinoma
KW  -  *nomogram
KW  -  *overall survival
KW  -  *prognosis
KW  -  *tumor thrombus
KW  -  Adjuvant chemotherapy
KW  -  Adult
KW  -  Article
KW  -  Blood transfusion
KW  -  Calibration
KW  -  Cancer adjuvant therapy
KW  -  Cancer recurrence
KW  -  Cancer staging
KW  -  Cancer surgery
KW  -  Cohort analysis
KW  -  Controlled study
KW  -  Female
KW  -  Human
KW  -  Human tissue
KW  -  Liver resection
KW  -  Major clinical study
KW  -  Male
KW  -  Mortality
KW  -  Multicenter study
KW  -  Neutrophil lymphocyte ratio
KW  -  Nonhuman
KW  -  Prediction
KW  -  Preoperative evaluation
KW  -  Randomized controlled trial
KW  -  Recurrence free survival
KW  -  Retrospective study
KW  -  Risk assessment
KW  -  Risk factor
KW  -  Surgery
KW  -  Tertiary care center
KW  -  Validation process
DO  -  10.1634/theoncologist.2019-0766
AB  -  Background: The predictive model of postsurgical recurrence for solitary early hepatocellular carcinoma (SE‐HCC) is not well established. The aim of this study was to develop a novel model for prediction of postsurgical recurrence and survival for patients with hepatitis B virus (HBV)‐related SE‐HCC ≤10 cm. Patients and Methods: Data from 1,081 patients with HBV‐related SE‐HCC ≤10 cm who underwent curative liver resection from 2003 to 2016 in our center were collected retrospectively and randomly divided into the derivation cohort (n = 811) and the internal validation cohort (n = 270). Eight hundred twenty‐three patients selected from another four tertiary hospitals served as the external validation cohort. Postsurgical recurrence‐free survival (RFS) and overall survival (OS) predictive nomograms were generated. The discriminatory accuracies of the nomograms were compared with six conventional hepatocellular carcinoma (HCC) staging systems. Results: Tumor size, differentiation, microscopic vascular invasion, preoperative α‐fetoprotein, neutrophil‐to‐lymphocyte ratio, albumin‐to‐bilirubin ratio, and blood transfusion were identified as the risk factors associated with RFS and OS. RFS and OS predictive nomograms based on these seven variables were generated. The C‐index was 0.83 (95% confidence interval [CI], 0.79–0.87) for the RFS‐nomogram and 0.87 (95% CI, 0.83–0.91) for the OS‐nomogram. Calibration curves showed good agreement between actual observation and nomogram prediction. Both C‐indices of the two nomograms were substantially higher than those of the six conventional HCC staging systems (0.54–0.74 for RFS; 0.58–0.76 for OS) and those of HCC nomograms reported in literature. Conclusion: The novel nomograms were shown to be accurate at predicting postoperative recurrence and OS for patients with HBV‐related SE‐HCC ≤10 cm after curative liver resection. Implications for Practice: This multicenter study proposed recurrence or mortality predictive nomograms for patients with hepatitis B virus‐related solitary early hepatocellular carcinoma ≤10 cm after curative liver resection. A close postsurgical surveillance protocol and adjuvant therapy should be considered for patients at high risk of recurrence.
UR  -  https://www.cochranelibrary.com/central/doi/10.1002/central/CN-02161307/full
ER  -  


Record #19 of 70
Provider: John Wiley & Sons, Ltd.
Content: text/plain; charset="UTF-8"

TY  -  JOUR
AN  -  CN-01965730
AU  -  NCT04029857,
TI  -  Nutritional Supplementation in Reducing Complications in Patients With Locally Advanced Esophageal Cancer Undergoing Chemotherapy, Radiation Therapy, and/or Surgery
JA  -  https://clinicaltrials.gov/show/NCT04029857
PY  -  2019
KW  -  Adenocarcinoma
KW  -  Carcinoma
KW  -  Carcinoma, Squamous Cell
KW  -  Esophageal Neoplasms
KW  -  Esophageal Squamous Cell Carcinoma
AB  -  PRIMARY OBJECTIVES: I. When compared to the current standard of ad hoc nutritional supplementation on an as‐needed basis, scheduled enteral supplementation with Impact Advanced Recovery during the course of neoadjuvant therapy (for those in the planned trimodality group), preoperatively, and postoperatively will improve patient wellbeing by reducing weight loss (measured at baseline, preoperatively, and at postoperative follow‐up) incurred during the course of therapy and will permit maintenance of patient performance status. SECONDARY OBJECTIVES: I. Decrease rates of a composite outcome that includes anastomotic leaks, ileus, major pulmonary events (pneumonia, reintubation, tracheostomy), wound infection, postoperative mortality, chyle leaks, and other postoperative complications. II. Improve overall survival. III. Return to pre‐surgical activity level (measured by Eastern Cooperative Oncology Group [ECOG] at baseline, preoperatively, and at postoperative follow‐up). IV. Decrease postoperative length of stay. V. Decrease incidence of esophagitis during and after radiation therapy. VI. Improve rates of completion of all planned neoadjuvant therapies (defined as receipt of a minimum of 41.4 Gray and two cycles of chemotherapy). VII. Improve rates of lymphopenia. EXPLORATORY OBJECTIVES: I. Maintain or improve serum levels of arginine, citrulline, and albumin, while maintaining or decreasing serum levels of asymmetric dimethylarginine (ADMA) and C‐reactive protein. II. Improve immune function using peripheral markers such as CD4 count, CD4:CD8 ratio, CD3 zeta, myeloid‐derived suppressor cells (MDSCs), IL‐6 (interleukin 6), and IL‐7. III. Increase densities of tumor‐associated immune cells (TAICs; including CD3+, CD8+, CD45RO+, CD57+, CD4+, FOXP3+, granzyme B+, CD68+, PD1+ cells) within the tumor tissue. IV. Reduce platelet‐to‐lymphocyte, monocyte‐to‐lymphocyte, and neutrophil‐to‐lymphocyte ratios as measured by routine clinical complete blood counts. V. Composition of intratumoral, peritumoral, and enteric microbiome. OUTLINE: Patients are randomized to 1 of 2 groups. GROUP I: Patients receive standard of care nutritional supplementation. GROUP II: Patients receive Impact Advanced Recovery PO or via feeding tube twice daily (BID) on days 1‐7 for weeks 1, 3, and 5 during chemotherapy and radiation therapy before surgery. Starting 5‐7 days before surgery, patients receive Impact Advanced Recovery PO three times daily (TID) until surgery. Within 2 days following surgery, patients may continue to receive Impact Advanced Recovery via feeding tube at the discretion of the treating physician. After completion of study, patients are followed up at 24 and 30 days.
UR  -  https://www.cochranelibrary.com/central/doi/10.1002/central/CN-01965730/full
ER  -  


Record #20 of 70
Provider: John Wiley & Sons, Ltd.
Content: text/plain; charset="UTF-8"

TY  -  JOUR
AN  -  CN-00168770
AU  -  Auteri, A
AU  -  Carli, A
AU  -  Pasqui, AL
AU  -  Di Renzo, M
AU  -  Bruni, F
AU  -  Chiarion, C
AU  -  Verre, G
AU  -  Saletti, M
AU  -  Bova, G
AU  -  Grimaldi, M
AU  -  et al.
TI  -  Immunomodulating activity of human leukocyte interferon-alpha on post-surgical immunosuppression in neoplastic patients
JA  -  International journal of immunotherapy
PY  -  1994
VL  -  10
IS  -  4
SP  -  163‐171
C3  -  EMBASE 25022999
M3  -  Journal: Article
KW  -  *immune deficiency /drug therapy
KW  -  *immunomodulation
KW  -  Adult
KW  -  Article
KW  -  Cancer surgery
KW  -  Clinical article
KW  -  Clinical trial
KW  -  Controlled study
KW  -  Double blind procedure
KW  -  Female
KW  -  Human
KW  -  Humoral immunity
KW  -  Immunoglobulin blood level
KW  -  Intramuscular drug administration
KW  -  Lymphocyte
KW  -  Lymphocyte depletion /drug therapy
KW  -  Male
KW  -  Neutrophil
KW  -  Phagocytosis
KW  -  Postoperative period
KW  -  Randomized controlled trial
KW  -  T lymphocyte
AB  -  Interferons (IFNs) are cellular proteins which have been shown to possess immunomodulating activity in many experimental models, both in animals and in human subjects. The aim of this study was to evaluate the effect of treatment with natural interferon‐alpha obtained from human leukocytes (LE‐IFNA) on the immunodepression of the post‐surgical period in neoplastic patients. Twenty patients, undergoing surgical resection of the neoplastic bulk, were randomized into two groups, one receiving LE‐IFNA and the other receiving placebo. Before and after surgery, several aspects of immune response (lymphocyte and neutrophil functions, humoral tests) were evaluated. In the control group, a significant decrease was found of T lymphocytes (CD3 and CD4), of PMN phagocytosis and superoxide anion production in the post‐surgical period, as is usually detectable after major surgery; on the contrary, in the subjects treated with LE‐IFNA no changes of these parameters were found. C3 and C4 complement fractions increased after surgery, without any differences between the two groups. Moreover, in both groups, there were no modifications as regards CD8, CD19 and CD16 lymphocyte subsets and immunoglobulin serum levels and, similarly, IL‐2, sIL‐2R and TNF serum levels did not change significantly in the post‐surgical period. Therefore, in the present study, LE‐IFNA was able to prevent some immunological modifications associated with major surgery; its effect was more important as regards PMN functions and T lymphocytes.
UR  -  https://www.cochranelibrary.com/central/doi/10.1002/central/CN-00168770/full
ER  -  


Record #21 of 70
Provider: John Wiley & Sons, Ltd.
Content: text/plain; charset="UTF-8"

TY  -  JOUR
AN  -  CN-00586557
AU  -  Cesana, GC
AU  -  Romano, F
AU  -  Piacentini, G
AU  -  Scotti, M
AU  -  Brenna, A
AU  -  Bovo, G
AU  -  Vaghi, M
AU  -  Aletti, G
AU  -  Caprotti, R
AU  -  Kaufman, H
AU  -  et al.
TI  -  Low-dose interleukin-2 administered pre-operatively to patients with gastric cancer activates peripheral and peritumoral lymphocytes but does not affect prognosis
JA  -  Annals of surgical oncology
PY  -  2007
VL  -  14
IS  -  4
CC  -  Gut
SP  -  1295‐1304
C3  -  PUBMED 17225981
M3  -  Comparative Study; Journal Article; Randomized Controlled Trial
KW  -  Adenocarcinoma [drug therapy, *immunology]
KW  -  Aged
KW  -  Antineoplastic Agents [administration & dosage]
KW  -  CD4‐Positive T‐Lymphocytes [immunology]
KW  -  CD8‐Positive T‐Lymphocytes [immunology]
KW  -  Case‐Control Studies
KW  -  Female
KW  -  Humans
KW  -  Immunotherapy
KW  -  Interleukin‐2 [*administration & dosage]
KW  -  Killer Cells, Natural [immunology]
KW  -  Lymphocyte Activation [*physiology]
KW  -  Lymphocyte Count
KW  -  Lymphocytes, Tumor‐Infiltrating [*immunology]
KW  -  Male
KW  -  Neoadjuvant Therapy
KW  -  Preoperative Care
KW  -  Prognosis
KW  -  Stomach Neoplasms [drug therapy, *immunology]
KW  -  T‐Lymphocytes [*immunology]
DO  -  10.1245/s10434-006-9239-x
AB  -  BACKGROUND: There is evidence that cancer is immunogenic under certain situations. IL‐2 is described to stimulate an effective antitumor immune response in vitro and in vivo. The ability of cancer patients to undergo surgical resection is still the most important prognostic factor for many solid tumors, including gastric adenocarcinoma. The host immune system may be further compromised by surgical procedures leading to a generalized state of immunodepression in the post‐operative period. The aim of this randomized case‐control study is to evaluate the effects of pre‐operative low‐dose IL‐2 treatment on patients with gastric adenocarcinoma who undergo surgery. METHODS: Sixty‐eight patients with gastric adenocarcinoma were enrolled in the study and randomized in two groups: 36 patients were pre‐treated with IL‐2 and 32 underwent surgery without any treatment. Total peripheral WBC, neutrophils, CD3(+) T, CD4(+) T, CD8(+) T and NK cells were obtained before and after surgery, at different times. Peritumoral infiltration was analyzed on all surgical specimens. Overall survival and relapse‐free survival were studied with a median follow‐up of 51 months. RESULTS: Low‐dose IL‐2 treatment resulted in an increase peritumoral lymphocytic and eosinophilic infiltrations and in a minor decrease in CD3(+) T and CD4(+) T cells after surgery (P < 0.05). A stepwise multivariate analysis revealed that overall survival and relapse‐free survival were affected only by stage of tumor and age of patients. CONCLUSIONS: According to our data low‐doses of IL‐2 administered pre‐operatively to patients with gastric cancer activate peripheral and peri‐tumoral lymphocytes but did not affect prognosis.
UR  -  https://www.cochranelibrary.com/central/doi/10.1002/central/CN-00586557/full
ER  -  


Record #22 of 70
Provider: John Wiley & Sons, Ltd.
Content: text/plain; charset="UTF-8"

TY  -  JOUR
AN  -  CN-02160989
AU  -  Hartawan, IGAGU
AU  -  Senapathi, TGA
AU  -  Aribawa, IGNM
AU  -  Parami, P
AU  -  Ryalino, C
AU  -  Pradhana, AP
TI  -  Scalp nerve block in combination to general anesthesia lower the increase of inflammatory markers compared to general anesthesia alone in craniotomy surgeries
JA  -  Journal of global pharma technology
PY  -  2020
VL  -  12
IS  -  2
SP  -  278‐282
C3  -  EMBASE 2007155588
M3  -  Journal: Article
KW  -  *craniotomy
KW  -  *general anesthesia
KW  -  *inflammation
KW  -  *nerve block
KW  -  Adult
KW  -  Aged
KW  -  Article
KW  -  Brain tumor /surgery
KW  -  Controlled study
KW  -  Double blind procedure
KW  -  Female
KW  -  Human
KW  -  Major clinical study
KW  -  Male
KW  -  Neutrophil lymphocyte ratio
KW  -  Operation duration
KW  -  Platelet lymphocyte ratio
KW  -  Postoperative pain /etiology /prevention
KW  -  Postoperative period
KW  -  Preoperative period
KW  -  Randomized controlled trial
KW  -  Regional anesthesia
KW  -  Scalp
AB  -  Background: Regional anesthesia reduces the inflammatory response and surgery‐related immunosuppressive response. The scalp nerve block technique is a relatively simple and safe technique. The goal of this study was to compare the inflammatory response between a combination of general anesthesia and scalp nerve block compared with general anesthesia in craniotomy surgery. Methods: This was a double‐blind, randomized controlled trial with pre and post‐test study in 50 subjects carried out at Sanglah General Hospital (Bali, Indonesia). Group A treated with scalp nerve block using 0.25% levobupivacaine solution, and group B treated with scalp nerve block using 0.9% NaCl solution. Blood tests were carried out before and after the surgery to measure platelet‐to‐lymphocyte ratio (PLR), neutrophil‐to‐lymphocyte ratio (NLR), and C‐reactive protein (CRP) as inflammatory markers. Results: The mean difference of PLR, NLR, and CRP between the two groups were significantly different (p <0.001) at 72 hours after the surgery. The tests found no significant difference at before and right after the surgery (p >0.05). Conclusion: The application of scalp nerve block in combination to general anesthesia lower the increase of PLR, NLR, and CRP compared to general anesthesia alone in craniotomy surgeries.
UR  -  https://www.cochranelibrary.com/central/doi/10.1002/central/CN-02160989/full
ER  -  


Record #23 of 70
Provider: John Wiley & Sons, Ltd.
Content: text/plain; charset="UTF-8"

TY  -  JOUR
AN  -  CN-00803312
AU  -  Du, Y-Q
AU  -  Zhang, S-Y
AU  -  Wang, H-J
AU  -  Yin, S-H
TI  -  Use of Jiangqi Hewei Tongfu method to improve the postoperative quality of life in patients with gastric cancer
JA  -  World chinese journal of digestology
PY  -  2010
VL  -  18
IS  -  18
CC  -  Complementary Medicine
SP  -  1890‐1894
C3  -  EMBASE 359794387
M3  -  Journal: Article
KW  -  *cancer patient
KW  -  *jiangqi hewei tongfu method
KW  -  *postoperative period
KW  -  *quality of life
KW  -  *stomach cancer
KW  -  *traditional medicine
KW  -  Acupuncture
KW  -  Article
KW  -  Chinese drug
KW  -  Chinese medicine
KW  -  Controlled study
KW  -  Digestive system function disorder/th [Therapy]
KW  -  Gastrointestinal tract function
KW  -  Human
KW  -  Lymphocyte count
KW  -  Major clinical study
KW  -  Neutrophil count
KW  -  Simotang
KW  -  Treatment duration
KW  -  Unclassified drug
AB  -  AIM: To observe the efficacy of Jiangqi Hewei Tongfu method in improving the postoperative quality of life in patients with gastric cancer. METHODS: One hundred and eight patients were randomly and equally divided into 3 groups: control group, Chinese medicine group, and acupuncture group. The control group received only conventional therapy postoperatively. The Chinese medicine group not only underwent conventional therapy but also were treated with Simotang oral liquid (three times daily for 10 d). The acupuncture group underwent both conventional therapy and acupuncture treatment (once a day for 10 d). RESULTS: On day 10 after treatment, the recovery of gastrointestinal function was more significant in the acupuncture group and the Chinese medicine group than in the control group (chi2 = 18.583, P < 0.05) though there was no significant difference between the acupuncture group and Chinese medicine group (chi2 = 4.348, P > 0.05). There was significant difference in the number of leukocytes among the three groups (F = 3.74, P < 0.05). Compared with the control group and Chinese medicine group, the percentages of lymphocytes and neutrophils were significantly improved in the acupuncture group on day 10 (chi2 = 10.8 and 8.248; both P < 0.05). No significant differences were noted in red blood cell (RBC) count and hemoglobin (HB) among the three groups (both P > 0.05). The score of digestive system symptoms and ZPS were significantly different among the three groups (F = 11.904 and 3.499; both P < 0.05). CONCLUSION: Chinese medicine and acupuncture can not only promote the recovery of gastrointestinal function and improve the quality of life but also regulate bidirectionally the number of lymphocytes and neutrophils in postoperative gastric cancer patients.
UR  -  https://www.cochranelibrary.com/central/doi/10.1002/central/CN-00803312/full
ER  -  


Record #24 of 70
Provider: John Wiley & Sons, Ltd.
Content: text/plain; charset="UTF-8"

TY  -  JOUR
AN  -  CN-01166926
AU  -  Hamilton-Reeves, JM
AU  -  Bechtel, MD
AU  -  Hand, LK
AU  -  Schleper, A
AU  -  Yankee, TM
AU  -  Chalise, P
AU  -  Lee, EK
AU  -  Mirza, M
AU  -  Wyre, H
AU  -  Griffin, J
AU  -  et al.
TI  -  Effects of Immunonutrition for Cystectomy on Immune Response and Infection Rates: a Pilot Randomized Controlled Clinical Trial
JA  -  European urology
PY  -  2016
VL  -  69
IS  -  3
SP  -  389‐392
C3  -  PUBMED 26654125,EMBASE 610149550
M3  -  Journal Article; Randomized Controlled Trial; Research Support, N.I.H., Extramural; Research Support, Non‐U.S. Gov't
KW  -  *cystectomy
KW  -  *immune response
KW  -  *infection rate
KW  -  *nutrition
KW  -  Aged
KW  -  Antibiotic agent
KW  -  Antibiotic therapy
KW  -  Article
KW  -  Bladder cancer/su [Surgery]
KW  -  CD11b Antigen [analysis]
KW  -  Cell Proliferation
KW  -  Clinical article
KW  -  Controlled study
KW  -  Cystectomy [*adverse effects]
KW  -  Diarrhea/co [Complication]
KW  -  Diet supplementation
KW  -  Enteral Nutrition [adverse effects, *methods]
KW  -  Female
KW  -  Food, Formulated [adverse effects]
KW  -  Human
KW  -  Humans
KW  -  Immunocompromised Host
KW  -  Incision
KW  -  Infectious complication/co [Complication]
KW  -  Kansas
KW  -  Male
KW  -  Middle Aged
KW  -  Myeloid Cells [*immunology]
KW  -  Neutrophil lymphocyte ratio
KW  -  Nutritional Status
KW  -  Nutritive Value
KW  -  Perioperative period
KW  -  Phenotype
KW  -  Pilot Projects
KW  -  Pilot study
KW  -  Postoperative complication/co [Complication]
KW  -  Postoperative ileus/co [Complication]
KW  -  Postoperative infection/co [Complication]
KW  -  Priority journal
KW  -  Randomized controlled trial
KW  -  Risk Factors
KW  -  Sialic Acid Binding Ig‐like Lectin 3 [analysis]
KW  -  Surgical Wound Infection [immunology, microbiology, *prevention & control]
KW  -  Time Factors
KW  -  Treatment Outcome
KW  -  Urinary Bladder Neoplasms [immunology, physiopathology, *surgery]
DO  -  10.1016/j.eururo.2015.11.019
AB  -  After radical cystectomy (RC), patients are at risk for complications including infections. The expansion of myeloid‐derived suppressor cells (MDSCs) after surgery may contribute to the lower resistance to infection. Immune response and postoperative complications were compared in men consuming either specialized immunonutrition (SIM; n=14) or an oral nutrition supplement (ONS; n=15) before and after RC. MDSC count (Lin‐ CD11b+ CD33+) was significantly different between the groups over time (p=0.005) and significantly lower in SIM 2 d after RC (p<0.001). MDSC count expansion from surgery to 2 d after RC showed a weak association with an increase in infection rate 90 d after surgery (p=0.061). Neutrophil:lymphocyte ratio was significantly lower in SIM compared with ONS 3h after the first incision (p=0.039). Participants receiving SIM had a 33% reduction in postoperative complication rate (95% confidence interval [CI], 1‐64; p=0.060) and a 39% reduction in infection rate (95% CI, 8‐70; p=0.027) during late‐phase recovery. The small sample size limits the study findings. PATIENT SUMMARY: Results show that the immune response to surgery and late infection rates differ between radical cystectomy patients receiving specialized immunonutrition versus oral nutrition supplement in the perioperative period. TRIAL REGISTRATION: ClinicalTrials.gov NCT01868087.
UR  -  https://www.cochranelibrary.com/central/doi/10.1002/central/CN-01166926/full
ER  -  


Record #25 of 70
Provider: John Wiley & Sons, Ltd.
Content: text/plain; charset="UTF-8"

TY  -  JOUR
AN  -  CN-00375742
AU  -  Zimecki, M
AU  -  Właszczyk, A
AU  -  Wojciechowski, R
AU  -  Dawiskiba, J
AU  -  Kruzel, M
TI  -  Lactoferrin regulates the immune responses in post-surgical patients
JA  -  Archivum immunologiae ET therapiae experimentalis
PY  -  2001
VL  -  49
IS  -  4
CC  -  HS-SCHIZ
CC  -  HS-HANDSRCH
SP  -  325‐333
C3  -  PUBMED 11726036,EMBASE 33086306
M3  -  Clinical Trial; Journal Article; Randomized Controlled Trial; Research Support, Non‐U.S. Gov't
KW  -  *immunoregulation
KW  -  *lactoferrin/ct [Clinical Trial]
KW  -  *lactoferrin/dt [Drug Therapy]
KW  -  *lactoferrin/pd [Pharmacology]
KW  -  *lactoferrin/po [Oral Drug Administration]
KW  -  *postoperative period
KW  -  *surgical patient
KW  -  Adjuvants, Immunologic [*administration & dosage]
KW  -  Administration, Oral
KW  -  Adult
KW  -  Article
KW  -  Blood Cell Count
KW  -  Blood Cells [drug effects, immunology]
KW  -  Cell structure
KW  -  Clinical article
KW  -  Clinical trial
KW  -  Controlled clinical trial
KW  -  Controlled study
KW  -  Cytokine production
KW  -  Double blind procedure
KW  -  Double‐Blind Method
KW  -  Drug effect
KW  -  Female
KW  -  Human
KW  -  Human cell
KW  -  Humans
KW  -  In Vitro Techniques
KW  -  Interleukin 6
KW  -  Interleukin‐6 [biosynthesis]
KW  -  Lactoferrin [*administration & dosage]
KW  -  Leukocyte count
KW  -  Lipopolysaccharide
KW  -  Lymphocyte Activation [drug effects]
KW  -  Lymphocyte proliferation
KW  -  Male
KW  -  Middle Aged
KW  -  Mononuclear cell
KW  -  Neutrophil
KW  -  Phytohemagglutinin
KW  -  Phytohemagglutinins [pharmacology]
KW  -  Postoperative Complications [blood, *immunology, *prevention & control]
KW  -  Postoperative complication/co [Complication]
KW  -  Postoperative complication/dt [Drug Therapy]
KW  -  Postoperative complication/pc [Prevention]
KW  -  Randomized controlled trial
KW  -  Thyroid Diseases [surgery]
KW  -  Thyroid surgery
KW  -  Tumor Necrosis Factor‐alpha [biosynthesis]
KW  -  Tumor necrosis factor alpha
AB  -  The effect of oral administration of lactoferrin (LF) was studied to determine if it could modify post‐surgical immune response. The action of LF was evaluated in 18 LF‐treated patients vs 28 placebo counterparts. Patients (women and men, mean age 50 years) were given daily oral doses (20 mg each) of LF for 5 consecutive days prior to thyroid surgery. The following immune response parameters were determined in blood samples taken from the patients day before, day after, and 5‐7 days following surgery: cell morphology, the proliferative response of peripheral blood mononuclear cells to phytohemagglutinin, and the spontaneous and lipopolysaccharide (LPS)‐induced production of tumor necrosis factor alpha (TNF‐alpha) and interleukin 6 (IL‐6). As a consequence of the thyroid surgery, the total leukocyte count increased on the post‐operative day by about 50% in all patients and the percentage of lymphocytes fell by 26 and 35% in the control vs LF‐treated group. The content of neutrophils, on the other hand, elevated on day 1 post‐operation by 51 and 68%, respectively. The percent of neutrophil precursors was markedly higher in LF‐treated patients, particularly on the day before and the day after surgery (4.1 and 4.8 vs 2.5 and 3.7%, respectively). The post‐surgical values were, however, comparable in both groups for neutrophils. The proliferative response of lymphocytes showed a slight decrease in the control group and an increase in the LF‐treated patients on day 5 post‐operation (20% over control group). LPS‐induced TNF‐alpha production was higher in LF‐treated patients both one day before and one day following surgery (28 and 24%, respectively). LPS‐induced IL‐6 production was comparable in both placebo and LF‐treated patients before surgery, however, on day 1 and 5 following surgery, the production of IL‐6 was higher in LF‐treated patients by 65 and 27%, respectively. Taken together, the data presented in this study revealed an increased immune responsiveness in all patients treated with LF and subjected to thyroid surgery. This suggests that treatment with LF could constitute an effective protective measure against post‐surgical complications.
UR  -  https://www.cochranelibrary.com/central/doi/10.1002/central/CN-00375742/full
ER  -  


Record #26 of 70
Provider: John Wiley & Sons, Ltd.
Content: text/plain; charset="UTF-8"

TY  -  JOUR
AN  -  CN-00629096
AU  -  Li, X
AU  -  Ying, J
AU  -  Zeng, S
AU  -  Li, Y
AU  -  Yang, H
AU  -  Shen, L
AU  -  Han, J
AU  -  Chen, J
AU  -  Shen, H
TI  -  The effects of a short-term long-chain-triglyceride infusion on the postoperative immune function of pediatric patients receiving a gastrointestinal surgical procedure
JA  -  JPEN. Journal of parenteral and enteral nutrition
PY  -  2008
VL  -  32
IS  -  1
SP  -  72‐77
C3  -  PUBMED 18165450
M3  -  Journal Article; Randomized Controlled Trial; Research Support, Non‐U.S. Gov't
KW  -  Antibody Formation [*drug effects, immunology]
KW  -  CD4‐CD8 Ratio
KW  -  Child
KW  -  Child, Preschool
KW  -  Digestive System Surgical Procedures
KW  -  Fat Emulsions, Intravenous [administration & dosage, chemistry]
KW  -  Female
KW  -  Humans
KW  -  Immunoglobulin M [*blood]
KW  -  Infant
KW  -  Interleukins [immunology]
KW  -  Male
KW  -  Neutrophils [immunology]
KW  -  Parenteral Nutrition [*methods]
KW  -  Postoperative Care [methods]
KW  -  Postoperative Period
KW  -  Triglycerides [*administration & dosage, immunology]
DO  -  10.1177/014860710803200172
AB  -  OBJECTIVE: This clinical trial investigates whether short‐term administration of long chain triglycerides (LCT) has any influence on the immune function in children following gastrointestinal surgery. METHODS: Sixty pediatric patients receiving a gastrointestinal operation were randomly divided into the experimental group (n = 36) and the control group (n = 24). After abdominal operation, the subjects received parenteral nutrition (PN) support with or without LCT for 5 days. The patients' fasting blood samples were respectively collected at 24 hours preoperative, then 24 hours and 120 hours postoperative. Blood parameters related to the patients' immune function were measured. RESULTS: Before surgery and LCT treatment, the experimental group and control group did not differ significantly in overall state of health. Except for a small increase of serum IgM at 24 hours postsurgery (p < .05), all parameters representing the patients' immune function showed no significant difference between the LCT group and the control group with respect to peripheral blood mononuclear cell (PBMC), T lymphocyte, CD4, CD8, CD4/CD8, serum immunoglobulin A (IgA), IgG, IgM, complement C3, C4, interleukin (IL)‐2, IL‐4, IL‐10, IL‐12, tumor necrosis factor (TNF)‐alpha and IFN‐gamma (p > .05, respectively) before the operation, 24 hours and 120 hours after the operation. CONCLUSIONS: A short‐term LCT administration at an appropriate dosage and infusion speed does not alter the pediatric patients' immune function after gastrointestinal surgery. The etiology and clinical significance of the slightly increased IgM 24 hours postsurgery need to be further investigated.
UR  -  https://www.cochranelibrary.com/central/doi/10.1002/central/CN-00629096/full
ER  -  


Record #27 of 70
Provider: John Wiley & Sons, Ltd.
Content: text/plain; charset="UTF-8"

TY  -  JOUR
AN  -  CN-00970784
AU  -  Cury-Boaventura, MF
AU  -  Torrinhas, RS
AU  -  de Godoy, AB
AU  -  Curi, R
AU  -  Waitzberg, DL
TI  -  Human leukocyte death after a preoperative infusion of medium/long-chain triglyceride and fish oil parenteral emulsions: a randomized study in gastrointestinal cancer patients
JA  -  JPEN. Journal of parenteral and enteral nutrition
PY  -  2012
VL  -  36
IS  -  6
SP  -  677‐684
C3  -  PUBMED 22282868
M3  -  Journal Article; Randomized Controlled Trial; Research Support, Non‐U.S. Gov't
KW  -  Apoptosis [*drug effects, genetics]
KW  -  Fat Emulsions, Intravenous [pharmacology, *therapeutic use]
KW  -  Female
KW  -  Fish Oils [pharmacology, *therapeutic use]
KW  -  Gastrointestinal Neoplasms [immunology, surgery]
KW  -  Gene Expression [drug effects]
KW  -  Humans
KW  -  Infusions, Parenteral
KW  -  Leukocytes [*drug effects]
KW  -  Male
KW  -  Middle Aged
KW  -  Neutrophils [drug effects]
KW  -  Postoperative Complications [immunology, *prevention & control]
KW  -  Preoperative Care
KW  -  Triglycerides [pharmacology, *therapeutic use]
DO  -  10.1177/0148607111432759
AB  -  BACKGROUND: Parenteral lipid emulsions (LEs) can influence leukocyte functions. The authors investigated the effect of 2 LEs on leukocyte death in surgical patients with gastrointestinal cancer. MATERIAL AND METHODS: Twenty‐five patients from a randomized, double‐blind clinical trial (ID: NCT01218841) were randomly included to evaluate leukocyte death after 3 days of preoperative infusion (0.2 g fat/kg/d) of an LE composed equally of medium/long‐chain triglycerides and soybean oil (MCTs/LCTs) or pure fish oil (FO). Blood samples were collected before (t0) and after LE infusion (t1) and on the third postoperative day (t2). RESULTS: After LE infusion (t1 vs t0), MCTs/LCTs did not influence cell death; FO slightly increased the proportion of necrotic lymphocytes (5%). At the postoperative period (t2 vs t0), MCTs/LCTs tripled the proportion of apoptotic lymphocytes; FO maintained the slightly increased proportion of necrotic lymphocytes (7%) and reduced the percentage of apoptotic lymphocytes by 74%. In the postoperative period, MCT/LCT emulsion increased the proportion of apoptotic neutrophils, and FO emulsion did not change any parameter of apoptosis in the neutrophil population. There were no differences in lymphocyte or neutrophil death when MCT/LCT and FO treatments were compared during either preoperative or postoperative periods. MCT/LCTs altered the expression of 12 of 108 genes related to cell death, with both pro‐ and antiapoptotic effects; FO modulated the expression of 7 genes, demonstrating an antiapoptotic effect. CONCLUSION: In patients with gastrointestinal cancer, preoperative MCT/LCT infusion was associated with postoperative lymphocyte and neutrophil apoptosis. FO has a protective effect on postoperative lymphocyte apoptosis.
UR  -  https://www.cochranelibrary.com/central/doi/10.1002/central/CN-00970784/full
ER  -  


Record #28 of 70
Provider: John Wiley & Sons, Ltd.
Content: text/plain; charset="UTF-8"

TY  -  JOUR
AN  -  CN-01925465
TI  -  Clinical implication of nutrition for neoadjuvant therapy and impact of nutritional support in pancreatic cancer
JA  -  Journal of clinical oncology
PY  -  2018
VL  -  36
IS  -  4
C3  -  EMBASE 625347548
M3  -  Journal: Conference Abstract
KW  -  *neoadjuvant therapy
KW  -  *nutritional status
KW  -  *nutritional support
KW  -  *pancreas cancer
KW  -  Adjuvant chemotherapy
KW  -  Adult
KW  -  Adverse drug reaction
KW  -  Body weight
KW  -  Cancer adjuvant therapy
KW  -  Cancer patient
KW  -  Cancer prognosis
KW  -  Cancer surgery
KW  -  Conference abstract
KW  -  Controlled study
KW  -  Female
KW  -  Human
KW  -  Incidence
KW  -  Inflammation
KW  -  Major clinical study
KW  -  Male
KW  -  Neutrophil lymphocyte ratio
KW  -  Pancreaticoduodenectomy
KW  -  Platelet lymphocyte ratio
KW  -  Postoperative complication
KW  -  Surgery
KW  -  Turnover rate
DO  -  10.1200/JCO.2018.36.4-suppl.416
AB  -  Background: Several studies have shown that nutritional support is important to reduce chemotherapy‐related toxicities and improve tolerance to chemotherapy, but little is known about the nutritional influence of neoadjuvant therapy (NAT) for pancreatic cancer. The aim of this study was to assess the influence of NAT on nutritional status and the effectiveness of postoperative nutritional support in patients with NAT for pancreatic cancer. Methods: Between 2010 and 2017, 169 consecutive patients who underwent pancreatoduodenectomy of pancreatic cancer were enrolled, and divided into the neoadjuvant group (NAG, n = 70) and the control group (CG, n = 99). We assessed the change of nutritional index (body weight, albumin and rapid turnover proteins; retinol binding protein, prealbumin and transferrin), inflammatory index, and inflammation‐based prognostic scores during NAT. Perioperative change of rapid turnover proteins at the point of pre‐operation, postoperative day (POD) 5, POD12 and POD21, and perioperative and oncological outcomes between NAG and CG were evaluated. Finally, we divided NAG into nutrition group (n = 27) who received postoperative enteral immunonutrition from POD 1 to POD 21 and without nutrition group (n = 41), and compared perioperative change of rapid turnover proteins between two groups. Results: After NAT, the retinol binding protein, prealbumin, neutrophil to lymphocyte ratio, platelet to lymphocyte ratio and prognostic nutrition index significantly got worse in NAG (P < 0.05). The recovery of rapid turnover proteins after POD5 was significantly worse in NAG compared to CG (P < 0.05). There was no significant difference in the incidence of postoperative complications and time to adjuvant therapy between two groups. The recovery of retinol binding protein and prealbumin after POD12 was significantly better in nutrition group compared to without nutrition group (P < 0.05). Conclusions: NAT for pancreatic cancer could decrease nutritional status and its postoperative recovery. Postoperative enteral nutrition could be effective in patients with NAT for pancreatic cancer. Based on these results, we plan to perform the nutritional support at earlier stage of therapy.
UR  -  https://www.cochranelibrary.com/central/doi/10.1002/central/CN-01925465/full
ER  -  


Record #29 of 70
Provider: John Wiley & Sons, Ltd.
Content: text/plain; charset="UTF-8"

TY  -  JOUR
AN  -  CN-01651065
AU  -  Oh, CS
AU  -  Lee, J
AU  -  Yoon, TG
AU  -  Seo, EH
AU  -  Park, HJ
AU  -  Piao, L
AU  -  Lee, SH
AU  -  Kim, SH
TI  -  Effect of Equipotent Doses of Propofol versus Sevoflurane Anesthesia on Regulatory T Cells after Breast Cancer Surgery
JA  -  Anesthesiology
PY  -  2018
VL  -  129
IS  -  5
SP  -  921‐931
C3  -  PUBMED 30074934,EMBASE 624451090
M3  -  Comparative Study; Journal Article; Randomized Controlled Trial; Research Support, Non‐U.S. Gov't
KW  -  *anesthesia induction
KW  -  *breast cancer
KW  -  *cancer surgery
KW  -  *propofol
KW  -  *regulatory T lymphocyte
KW  -  *sevoflurane
KW  -  Adult
KW  -  Anesthetics, Inhalation [*pharmacology]
KW  -  Anesthetics, Intravenous [*pharmacology]
KW  -  Article
KW  -  Breast Neoplasms [*surgery]
KW  -  Controlled study
KW  -  Cytokine
KW  -  Cytotoxic T lymphocyte
KW  -  Differentiation
KW  -  Drug therapy
KW  -  Endogenous compound
KW  -  Enzyme‐Linked Immunosorbent Assay
KW  -  Female
KW  -  Flow Cytometry
KW  -  Helper cell
KW  -  Human
KW  -  Human cell
KW  -  Human tissue
KW  -  Humans
KW  -  Immunocompetent cell
KW  -  Major clinical study
KW  -  Middle Aged
KW  -  Natural killer cell
KW  -  Neutrophil lymphocyte ratio
KW  -  Outcome assessment
KW  -  Propofol [*pharmacology]
KW  -  Randomized controlled trial
KW  -  Sevoflurane [*pharmacology]
KW  -  Surgery
KW  -  T‐Lymphocytes, Regulatory [*drug effects]
DO  -  10.1097/ALN.0000000000002382
AB  -  WHAT WE ALREADY KNOW ABOUT THIS TOPIC: WHAT THIS ARTICLE TELLS US THAT IS NEW: BACKGROUND:: Clusters of differentiation 39 and 73, enzymes expressed on the surface of regulatory T cells, promote cancer recurrence and metastasis by suppressing immune cells. The authors hypothesized that propofol is less immunosuppressive than volatile anesthetics. The objective of this randomized trial was to compare the changes in cluster of differentiation 39 and 73 expression on regulatory T cells between propofol‐ and sevoflurane‐based anesthesia during breast cancer surgery. METHODS: A total of 201 patients having breast cancer surgery were randomly assigned and analyzed (n = 99 for propofol, n = 102 for sevoflurane). Blood samples were obtained immediately before anesthesia induction and 1 and 24h postoperatively. The frequency of cluster of differentiation 39 and 73 expression on circulating regulatory T cells (primary outcome) and the frequency of circulating type 1 and type 17 helper T cells, natural killer cells, and cytotoxic T cells were investigated. Serum cytokines and the neutrophil‐to‐lymphocyte ratio were also evaluated. RESULTS: Changes in cluster of differentiation 39 and 73 expression on regulatory T cells over time did not differ with propofol and sevoflurane groups (difference [95% confidence interval]: 0.01 [‐2.04 to 2.06], P = 0.995 for cluster of differentiation 39; ‐0.93 [‐3.12 to 1.26], P = 0.403 for cluster of differentiation 73). There were no intergroup differences in type 1, type 17 helper T cells, natural killer cells, cytotoxic T cells, cytokines, or the neutrophil‐to‐lymphocyte ratio. CONCLUSIONS: Changes in immune cells were similar with propofol and sevoflurane during breast cancer surgery. The effect of anesthetics on the perioperative immune activity may be minimal during cancer surgery.
UR  -  https://www.cochranelibrary.com/central/doi/10.1002/central/CN-01651065/full
ER  -  


Record #30 of 70
Provider: John Wiley & Sons, Ltd.
Content: text/plain; charset="UTF-8"

TY  -  JOUR
AN  -  CN-02066528
AU  -  CTRI/2019/09/021345,
TI  -  Comparison of two different techniques of general anesthesia drugs administration for development of postoperative lung complications in oral cancer resection surgery with flap reconstruction
JA  -  http://www.who.int/trialsearch/Trial2.aspx?TrialID=CTRI/2019/09/021345
PY  -  2019
AB  -  INTERVENTION: Intervention1: Total Intravenous Anesthesia (TIVA): After adequate preoxygenation, anesthesia will be induced with i.v propofol with a target control infusion pump using Schneider model targeting effect site concentration. Initial effect site concentration (Ce) will be set as 1.5 microgram/ml and will be increased in an increment of 0.5 micro gram/ml in every 2 mins till the loss of consciousness (loss of verbal communication) or BIS 60 , whichever is earlier.Maintenance of anesthesia will be done with propofol infusion via same target controlled infusion. The effect site concentration (Ce) will be titrated to maintain BIS 40 ‐60. Control Intervention1: Inhalational anaesthesia: After preoxygenation, anesthesia will be induced with propofol 2 mg/kg bolus i.v bolus.Maintenance of anesthesia will be done with Sevoflurane, titrated to maintain BIS of 40‐60. CONDITION: Malignant neoplasms of lip, oral cavity and pharynx PRIMARY OUTCOME: To detect the difference in incidence of postoperative pulmonary complications.Timepoint: over fifth postoperative day. SECONDARY OUTCOME: 1.To detect the difference in perioperative systemic inflammation: change between preoperative and postoperative Neutrophil Lymphocyte ratio (NLR), Platelet Lymphocyte ratio (PLR) and modified Glasgow Prognostic Score (m GPS). ; 2.To detect the change in 24 hour opioid consumption between two groups. ; 3.To detect intraoperative side effects, i.e.: hypoxia, hypotension, bradycardia.Timepoint: 1. NLR, PLR and the m GPS scoring will be done day before surgery, at the end of surgery and on postoperative day 1. ; 2. Opioids consumption will be assessed for 24 hours. ; 3. The side effects will be assessed intraoperatively. INCLUSION CRITERIA: 1. Patients undergoing surgery for elective resection of oral cavity tumor resection with Pectoralis major myocutaneous (PMMC) flap reconstruction. 2. BODY MASS INDEX 18.5‐ 29.9. 3. ASA PS I, II, III.
UR  -  https://www.cochranelibrary.com/central/doi/10.1002/central/CN-02066528/full
ER  -  


Record #31 of 70
Provider: John Wiley & Sons, Ltd.
Content: text/plain; charset="UTF-8"

TY  -  JOUR
AN  -  CN-01980480
AU  -  Mori, R
AU  -  Matsuyama, R
AU  -  Taniguchi, K
AU  -  Goto, K
AU  -  Miyake, K
AU  -  Hiratani, S
AU  -  Homma, Y
AU  -  Ohta, Y
AU  -  Kumamoto, T
AU  -  Morioka, D
AU  -  et al.
TI  -  Efficacy of prolonged elemental diet therapy after pancreaticoduodenectomy for pancreatic ductal adenocarcinoma: a pilot prospective randomized trial (UMIN000004108)
JA  -  Clinical nutrition ESPEN
PY  -  2019
C3  -  EMBASE 2002604130
M3  -  Journal: Article in Press
KW  -  *cancer surgery
KW  -  *elemental diet
KW  -  *pancreas adenocarcinoma
KW  -  *pancreaticoduodenectomy
KW  -  *prospective study
KW  -  Adjuvant chemotherapy
KW  -  Adult
KW  -  Article
KW  -  Calorie
KW  -  Cancer adjuvant therapy
KW  -  Cancer patient
KW  -  Cancer survival
KW  -  Clinical article
KW  -  Complication
KW  -  Controlled study
KW  -  Female
KW  -  Hospital readmission
KW  -  Human
KW  -  Japan
KW  -  Jejunostomy
KW  -  Lymphocyte count
KW  -  Male
KW  -  Malnutrition
KW  -  Neutrophil lymphocyte ratio
KW  -  Nutritional parameters
KW  -  Prevention
KW  -  Protein intake
KW  -  Randomized controlled trial
KW  -  Surgery
KW  -  Treatment failure
DO  -  10.1016/j.clnesp.2019.07.017
AB  -  Backgrounds and aims: This randomized clinical trial examined efficacy of prolonged elemental diet (ED) therapy after pancreatoduodenectomy (PD) for pancreatic ductal adenocarcinoma (PDAC), which often causes postoperative malnutrition leading to worsened short‐ and long‐term outcomes. Methods: Thirty‐nine patients with PDAC receiving PD was randomly assigned to prolonged ED group (PEDG) and control group (CG). Fat‐free ED (ElentalÂ®, EA Pharma CO., Ltd., Tokyo, Japan) via tube jejunostomy was initiated on postoperative day 1 and increased to maintain with 600 kcal/day in addition to oral intake. ED was discontinued if sufficient oral intake was achieved in CG but continued during 3 postoperative months in PEDG. Primary outcome was complication necessitating readmission. Secondary outcomes were nutritional parameters, relative dose intensity (RDI) in cases of adjuvant chemotherapy, and survival outcomes. Results: Twenty patients were assigned to CG and 19 to PEDG. Cumulative post‐discharge readmission rate was significantly lower in PEDG than in CG (PEDG vs CG; 12.6% vs 43.7% at 12‐post‐discharge‐month; p = 0.018). Total calorie and ED‐derived protein intakes were significantly larger in PEDG than in CG up to 3‐postoperative‐month but thereafter similar among groups. Lymphocyte counts were significantly increased and neutrophil‐to‐lymphocyte‐ratio (NLR) was significantly reduced in PEDG than in CG at 2‐, 3‐, and 6‐postoperative‐month. However, other outcome measures did not differ among groups. Conclusion: This trial failed to show survival benefit of prolonged ED therapy but demonstrated its favorable effect on increased lymphocyte counts, reduced NLR, and prevention of complications necessitating readmission, those which may lead to survival benefit with some modifications.
UR  -  https://www.cochranelibrary.com/central/doi/10.1002/central/CN-01980480/full
ER  -  


Record #32 of 70
Provider: John Wiley & Sons, Ltd.
Content: text/plain; charset="UTF-8"

TY  -  JOUR
AN  -  CN-00148077
AU  -  Morlion, BJ
AU  -  Stehle, P
AU  -  Wachtler, P
AU  -  Siedhoff, HP
AU  -  Köller, M
AU  -  König, W
AU  -  Fürst, P
AU  -  Puchstein, C
TI  -  Total parenteral nutrition with glutamine dipeptide after major abdominal surgery: a randomized, double-blind, controlled study
JA  -  Annals of surgery
PY  -  1998
VL  -  227
IS  -  2
CC  -  SR-CANCER
CC  -  Colorectal
CC  -  Emergency and Critical Care
SP  -  302‐308
C3  -  PUBMED 9488531
M3  -  Clinical Trial; Journal Article; Randomized Controlled Trial; Research Support, Non‐U.S. Gov't
KW  -  Adult
KW  -  Aged
KW  -  Aged, 80 and over
KW  -  Amino Acids [blood]
KW  -  Colonic Neoplasms [*surgery]
KW  -  Dipeptides
KW  -  Double‐Blind Method
KW  -  Female
KW  -  Humans
KW  -  Length of Stay
KW  -  Lymphocyte Count
KW  -  Male
KW  -  Middle Aged
KW  -  Parenteral Nutrition, Total
KW  -  Postoperative Period
KW  -  Rectal Neoplasms [*surgery]
KW  -  Stress, Physiological [metabolism]
DO  -  10.1097/00000658-199802000-00022
AB  -  OBJECTIVE: To assess the efficacy of glutamine (Gln) dipeptide‐enriched total parenteral nutrition (TPN) on selected metabolic, immunologic, and clinical variables in surgical patients. SUMMARY BACKGROUND DATA: Depletion of Gln stores might lead to severe clinical complications. Recent studies indicate that the parenteral provision of Gln or Gln‐containing dipeptides improves nitrogen balance, maintains the intracellular Gln pool, preserves intestinal permeability and absorption, and shortens hospital stay. METHODS: Twenty‐eight patients (age range, 42‐86 years, mean 68 years) undergoing elective abdominal surgery were allocated, after randomization, to two groups to receive isonitrogenous (0.24 g nitrogen kg(‐1) day(‐1)) and isoenergetic (29 kcal/122 kJ kg(‐1) day(‐1)) TPN over 5 days. Controls received 1.5 g of amino acids kg(‐1) day(‐1), and the test group received 1.2 g of amino acids and 0.3 g of L‐alanyl‐L‐glutamine (Ala‐Gln) kg(‐1) day(‐1). Venous heparinized blood samples were obtained before surgery and on days 1, 3, and 6 after surgery for routine clinical chemistry and for the measurement of plasma free amino acids. Lymphocytes were counted and the generation of cysteinyl‐leukotrienes from polymorphonuclear neutrophil granulocytes was analyzed before surgery and on days 1 and 6 after surgery. Nitrogen balances were calculated postoperatively on days 2, 3, 4, and 5. RESULTS: No side effects or complaints were noted. Patients receiving Gln dipeptide revealed improved nitrogen balances (cumulative balance over 5 days: ‐7.9 +/‐ 3.6 vs. ‐23.0 +/‐ 2.6 g nitrogen), improved lymphocyte recovery on day 6 (2.41 +/‐ 0.27 vs. 1.52 +/‐ 0.17 lymphocytes/nL) and improved generation of cysteinyl‐leukotrienes from polymorphonuclear neutrophil granulocytes (25.7 +/‐ 4.89 vs. 5.03 +/‐ 3.11 ng/mL). Postoperative hospital stay was 6.2 days shorter in the dipeptide‐supplemented group. CONCLUSION: We confirm the beneficial effects of Gln dipeptide‐supplemented TPN on nitrogen economy, maintenance of plasma Gln concentration, lymphocyte recovery, cysteinyl‐leukotriene generation, and shortened hospital stay in surgical patients.
UR  -  https://www.cochranelibrary.com/central/doi/10.1002/central/CN-00148077/full
ER  -  


Record #33 of 70
Provider: John Wiley & Sons, Ltd.
Content: text/plain; charset="UTF-8"

TY  -  JOUR
AN  -  CN-02162565
AU  -  Mori, R
AU  -  Matsuyama, R
AU  -  Taniguchi, K
AU  -  Goto, K
AU  -  Miyake, K
AU  -  Hiratani, S
AU  -  Homma, Y
AU  -  Ohta, Y
AU  -  Kumamoto, T
AU  -  Morioka, D
AU  -  et al.
TI  -  Efficacy of prolonged elemental diet therapy after pancreaticoduodenectomy for pancreatic ductal adenocarcinoma: a pilot prospective randomized trial (UMIN000004108)
JA  -  Clinical nutrition ESPEN
PY  -  2019
VL  -  34
SP  -  116‐124
C3  -  PUBMED 31677701
M3  -  Journal Article; Randomized Controlled Trial; Research Support, Non‐U.S. Gov't
KW  -  Adenocarcinoma [*diet therapy]
KW  -  Adult
KW  -  Aged
KW  -  Aged, 80 and over
KW  -  Energy Intake
KW  -  Female
KW  -  Food, Formulated
KW  -  Humans
KW  -  Intubation, Gastrointestinal
KW  -  Japan
KW  -  Lymphocyte Count
KW  -  Male
KW  -  Middle Aged
KW  -  Nutritional Status
KW  -  Pancreatic Neoplasms [*diet therapy]
KW  -  Pancreaticoduodenectomy
KW  -  Postoperative Period
KW  -  Prospective Studies
KW  -  Treatment Outcome
DO  -  10.1016/j.clnesp.2019.07.017
AB  -  BACKGROUNDS AND AIMS: This randomized clinical trial examined efficacy of prolonged elemental diet (ED) therapy after pancreatoduodenectomy (PD) for pancreatic ductal adenocarcinoma (PDAC), which often causes postoperative malnutrition leading to worsened short‐ and long‐term outcomes. METHODS: Thirty‐nine patients with PDAC receiving PD was randomly assigned to prolonged ED group (PEDG) and control group (CG). Fat‐free ED (Elental®, EA Pharma CO., Ltd., Tokyo, Japan) via tube jejunostomy was initiated on postoperative day 1 and increased to maintain with 600 kcal/day in addition to oral intake. ED was discontinued if sufficient oral intake was achieved in CG but continued during 3 postoperative months in PEDG. Primary outcome was complication necessitating readmission. Secondary outcomes were nutritional parameters, relative dose intensity (RDI) in cases of adjuvant chemotherapy, and survival outcomes. RESULTS: Twenty patients were assigned to CG and 19 to PEDG. Cumulative post‐discharge readmission rate was significantly lower in PEDG than in CG (PEDG vs CG; 12.6% vs 43.7% at 12‐post‐discharge‐month; p = 0.018). Total calorie and ED‐derived protein intakes were significantly larger in PEDG than in CG up to 3‐postoperative‐month but thereafter similar among groups. Lymphocyte counts were significantly increased and neutrophil‐to‐lymphocyte‐ratio (NLR) was significantly reduced in PEDG than in CG at 2‐, 3‐, and 6‐postoperative‐month. However, other outcome measures did not differ among groups. CONCLUSION: This trial failed to show survival benefit of prolonged ED therapy but demonstrated its favorable effect on increased lymphocyte counts, reduced NLR, and prevention of complications necessitating readmission, those which may lead to survival benefit with some modifications.
UR  -  https://www.cochranelibrary.com/central/doi/10.1002/central/CN-02162565/full
ER  -  


Record #34 of 70
Provider: John Wiley & Sons, Ltd.
Content: text/plain; charset="UTF-8"

TY  -  JOUR
AN  -  CN-01951636
AU  -  Wang, WK
AU  -  Tu, CY
AU  -  Shao, CX
AU  -  Chen, W
AU  -  Zhou, QY
AU  -  Zhu, JD
AU  -  Xu, HT
TI  -  Impact of enhanced recovery after surgery on postoperative rehabilitation, inflammation, and immunity in gastric carcinoma patients: a randomized clinical trial
JA  -  Brazilian journal of medical and biological research = revista brasileira de pesquisas medicas e biologicas
PY  -  2019
VL  -  52
IS  -  5
SP  -  e8265
C3  -  PUBMED 31116313
M3  -  Journal Article; Randomized Controlled Trial
KW  -  Case‐Control Studies
KW  -  Female
KW  -  Gastrectomy [*rehabilitation]
KW  -  Humans
KW  -  Length of Stay
KW  -  Male
KW  -  Middle Aged
KW  -  Neoplasm Staging
KW  -  Recovery of Function
KW  -  Stomach Neoplasms [*surgery]
KW  -  Time Factors
KW  -  Treatment Outcome
DO  -  10.1590/1414-431X20198265
AB  -  We determined the effects of enhanced recovery after surgery (ERAS) in patients undergoing radical surgery for gastric carcinoma. Sixty patients undergoing radical gastrectomy for gastric carcinoma in Lishui Hospital between March and October 2016 were randomized to receive either ERAS (30 patients) or conventional care (30 patients, controls). Clinical, economic, and laboratory indices were analyzed. ERAS patients showed faster recovery and shorter postoperative hospital stays than the controls (P<0.05). Some clinical indices (i.e., time to first flatus and defecation, time to removal of drainage tubes, time to resumption of oral feeding, time to postoperative mobilization, and postoperative complications) were significantly better in ERAS patients than in controls. Duration of postoperative infusion was lower in ERAS patients than in controls (P<0.05). In ERAS patients, serum albumin and prealbumin were higher on postoperative day 7, C‐reactive protein was lower on postoperative days 3 and 7, and neutrophil count was lower on postoperative day 3 compared to the values in controls (P<0.05 for all). IgM levels were higher in ERAS patients on postoperative days 3 and 7 (P<0.05), while IgG levels were higher on postoperative day 3 (P<0.05). Total T lymphocytes were higher in ERAS patients on postoperative day 3, while helper T cells and CD4+/CD8+ ratio were higher on postoperative days 3 and 7 (P<0.05 for all). In gastric carcinoma patients, ERAS may reduce perioperative inflammation, improve immunity and postoperative nutrition, shorten hospitalization, and enhance rehabilitation.
UR  -  https://www.cochranelibrary.com/central/doi/10.1002/central/CN-01951636/full
ER  -  


Record #35 of 70
Provider: John Wiley & Sons, Ltd.
Content: text/plain; charset="UTF-8"

TY  -  JOUR
AN  -  CN-00919187
AU  -  Li, G
AU  -  Li, S
AU  -  An, L
AU  -  Wang, B
TI  -  Electroacupuncture alleviates intraoperative immunosuppression in patients undergoing supratentorial craniotomy
JA  -  Acupuncture in medicine
PY  -  2013
VL  -  31
IS  -  1
CC  -  Complementary Medicine
SP  -  51‐56
C3  -  PUBMED 23315447
M3  -  Journal Article; Randomized Controlled Trial; Research Support, Non‐U.S. Gov't
KW  -  Adolescent
KW  -  Adult
KW  -  Craniotomy
KW  -  Electroacupuncture
KW  -  Female
KW  -  Humans
KW  -  Immunoglobulin A [blood]
KW  -  Immunoglobulin M [blood]
KW  -  Immunosuppression
KW  -  Immunotherapy
KW  -  Killer Cells, Natural [metabolism]
KW  -  Male
KW  -  Middle Aged
KW  -  Perioperative Care
KW  -  Postoperative Complications [blood, immunology, *prevention & control]
KW  -  T‐Lymphocyte Subsets [metabolism]
KW  -  T‐Lymphocytes [metabolism]
KW  -  Young Adult
DO  -  10.1136/acupmed-2012-010254
AB  -  BACKGROUND: Clinical experience suggests that anaesthesia using a combination of acupuncture and drugs can reduce the dosage of anaesthetics required for craniotomy, decreasing both the disturbance in physiological functions during the operation and postoperative complications and improving the rate of recovery. The aim of the present study was to investigate the impact of electroacupuncture (EA) on the dynamic equilibrium of the immune system and immune cell populations during the pericraniotomy period. METHODS: A total of 56 patients undergoing craniotomy were randomised into three groups: control (C, n=18), EA (A, n=19) and sham acupuncture (S, n=19) groups. Blood samples were collected before anaesthesia (T0) and 30 min, 2 h and 4 h after induction of anaesthesia (T1, T2 and T3, respectively,) to measure the levels of tumour necrosis factor α (TNFα), interleukin (IL)‐8, IL‐10, IgM, IgA, IgG and full blood count. RESULTS: There was no significant difference between the measurements in groups A and S during craniotomy. The levels of IgM and IgA decreased significantly in group C compared with groups A and S at T2 and T3 time points. The levels of total T cells and suppressor T cells in group C decreased significantly compared with groups A and S at T1 and T2, and the level of natural killer cells in group C decreased significantly compared with groups A and S at T1. No significant differences between groups were found in the levels of TNFα, IgG, IL‐10, IL‐8, leucocytes, neutrophils, monocytes, Th cells or B cells. CONCLUSIONS: EA appears to reduce immunosuppression of both the humoral and cellular components during surgery.
UR  -  https://www.cochranelibrary.com/central/doi/10.1002/central/CN-00919187/full
ER  -  


Record #36 of 70
Provider: John Wiley & Sons, Ltd.
Content: text/plain; charset="UTF-8"

TY  -  JOUR
AN  -  CN-01418357
AU  -  Cho, JS
AU  -  Lee, MH
AU  -  Kim, SI
AU  -  Park, S
AU  -  Park, HS
AU  -  Oh, E
AU  -  Lee, JH
AU  -  Koo, BN
TI  -  The Effects of Perioperative Anesthesia and Analgesia on Immune Function in Patients Undergoing Breast Cancer Resection: a Prospective Randomized Study
JA  -  International journal of medical sciences
PY  -  2017
VL  -  14
IS  -  10
SP  -  970‐976
C3  -  PUBMED 28924368,EMBASE 618003147
M3  -  Journal Article; Randomized Controlled Trial
KW  -  *analgesia
KW  -  *anesthesia
KW  -  *breast cancer/su [Surgery]
KW  -  *cancer surgery
KW  -  *perioperative period
KW  -  *tumor immunity
KW  -  Adult
KW  -  Aged
KW  -  Analgesia [*adverse effects, methods]
KW  -  Analgesics, Opioid [adverse effects]
KW  -  Anesthesia [*adverse effects, methods]
KW  -  Anesthetics, Inhalation [adverse effects]
KW  -  Article
KW  -  Bone scintiscanning
KW  -  Breast Neoplasms [*immunology, pathology, surgery]
KW  -  Cancer patient
KW  -  Cancer recurrence
KW  -  Clinical article
KW  -  Controlled study
KW  -  Echography
KW  -  Female
KW  -  Fentanyl
KW  -  Fentanyl [adverse effects]
KW  -  Glycopyrronium
KW  -  Human
KW  -  Humans
KW  -  Immune deficiency
KW  -  Immunity, Cellular [*drug effects]
KW  -  Immunocompromised Host [drug effects, immunology]
KW  -  Immunocompromised patient
KW  -  Inflammation
KW  -  Ketorolac
KW  -  Killer Cells, Natural [*drug effects, immunology]
KW  -  Leukocyte count
KW  -  Low drug dose
KW  -  Lymphocyte count
KW  -  Metastasis/di [Diagnosis]
KW  -  Methyl Ethers [adverse effects]
KW  -  Middle Aged
KW  -  Natural killer cell mediated cytotoxicity
KW  -  Neostigmine
KW  -  Neutrophil count
KW  -  Outcome assessment
KW  -  Pain Management [*adverse effects, methods]
KW  -  Pain Measurement
KW  -  Pain assessment
KW  -  Patient monitoring
KW  -  Perioperative Care [adverse effects]
KW  -  Piperidines [adverse effects]
KW  -  Postoperative analgesia
KW  -  Postoperative nausea and vomiting/dt [Drug Therapy]
KW  -  Postoperative period
KW  -  Propofol [adverse effects]
KW  -  Propofol/cb [Drug Combination]
KW  -  Prospective Studies
KW  -  Prospective study
KW  -  Ramosetron/dt [Drug Therapy]
KW  -  Randomized controlled trial
KW  -  Remifentanil
KW  -  Remifentanil/cb [Drug Combination]
KW  -  Rocuronium
KW  -  Sevoflurane
KW  -  Sevoflurane/cb [Drug Combination]
DO  -  10.7150/ijms.20064
AB  -  Introduction: Perioperative anesthesia and analgesia exacerbate immunosuppression in immunocompromised cancer patients. The natural killer (NK) cell is a critical part of anti‐tumor immunity. We compared the effects of two different anesthesia and analgesia methods on the NK cell cytotoxicity (NKCC) in patients undergoing breast cancer surgery. Methods: Fifty patients undergoing breast cancer resection were randomly assigned to receive propofol‐remifentanil anesthesia with postoperative ketorolac analgesia (Propofol‐ketorolac groups) or sevoflurane‐remifentanil anesthesia with postoperative fentanyl analgesia (Sevoflurane‐fentanyl group). The primary outcome was NKCC, which was measured before and 24 h after surgery. Post‐surgical pain scores and inflammatory responses measured by white blood cell, neutrophil, and lymphocyte counts were assessed. Cancer recurrence or metastasis was evaluated with ultrasound and whole body bone scan every 6 months for 2 years after surgery. Results: The baseline NKCC (%) was comparable between the two groups (P = 0.082). Compared with the baseline value, NKCC (%) increased in the Propofol‐ketorolac group [15.2 (3.2) to 20.1 (3.5), P = 0.048], whereas it decreased in the Sevoflurane‐fentanyl group [19.5 (2.8) to 16.4 (1.9), P = 0.032]. The change of NKCC over time was significantly different between the groups (P = 0.048). Pain scores during 48 h after surgery and post‐surgical inflammatory responses were comparable between the groups. One patient in the Sevoflurane‐fentanyl group had recurrence in the contralateral breast and no metastasis was found in either group. Conclusions: Propofol anesthesia with postoperative ketorolac analgesia demonstrated a favorable impact on immune function by preserving NKCC compared with sevoflurane anesthesia and postoperative fentanyl analgesia in patients undergoing breast cancer surgery.
UR  -  https://www.cochranelibrary.com/central/doi/10.1002/central/CN-01418357/full
ER  -  


Record #37 of 70
Provider: John Wiley & Sons, Ltd.
Content: text/plain; charset="UTF-8"

TY  -  JOUR
AN  -  CN-00788888
AU  -  Zhang, SY
AU  -  Du, YQ
TI  -  Effects of warming needle moxibustion on improvement of gastrointestinal and immune function in patients with postoperation of colorectal cancer
JA  -  Zhongguo zhen jiu [Chinese acupuncture & moxibustion]
PY  -  2011
VL  -  31
IS  -  6
CC  -  Complementary Medicine
SP  -  513‐517
C3  -  PUBMED 21739693
M3  -  English Abstract; Journal Article; Randomized Controlled Trial; Research Support, Non‐U.S. Gov't
KW  -  Acupuncture Therapy
KW  -  Adult
KW  -  Aged
KW  -  Aged, 80 and over
KW  -  Colorectal Neoplasms [*immunology, physiopathology, surgery, *therapy]
KW  -  Female
KW  -  Gastrointestinal Tract [immunology, *physiopathology]
KW  -  Humans
KW  -  Immune System [immunology]
KW  -  Male
KW  -  Middle Aged
KW  -  Moxibustion
KW  -  Postoperative Period
KW  -  Young Adult
AB  -  OBJECTIVE: To verify the clinical therapeutic effect of warming needle moxibustion on improvement of the gastrointestinal and immune function in patients with postoperation of colorectal cancer. METHODS: One hundred and five patients with postoperation of colorectal cancer were randomly divided into an acupuncture and moxibustion group, a Chinese medicine group and a routine treatment group, 35 cases in each group. They were all treated with gastrointestinal decompression and fluid replacement after operation. The acupuncture and moxibustion group was also treated with warming needle moxibustion on the 1st day after operation, and Zusanli (ST 36), Shangjuxu (ST 37) and Xiajuxu (ST 39) etc. were selected, once a day for 10 days, and the Chinese medicine group with Simo Decoction oral solution, three times daily for 10 days. The gastrointestinal function, peripheral blood components and changes of T lymphocyte and NK cells in postoperative patients were observed. RESULTS: The time of the first bowel sound, exhaust and defecation in the acupuncture and moxibustion group were all shorter than those in the Chinese medicine group and the routine treatment group (P<0.05, P<0.01). On the 10th day after operation, the percentages distribution of lymphocyte and neutrophil in the acupuncture and moxibustion group were better than those in the Chinese medicine group and the routine treatment group (all P<0.05). The acupuncture and moxibustion group was also superior to the Chinese medicine group and the routine treatment group in improving the subgroup of T lymphocyte, NK cells and the digestive system symptoms (all P<0.05). CONCLUSION: Warming needle moxibustion has a good therapeutic effect on gastrointestinal function and can regulate bidirectionally peripheral blood lymphocyte and neutrophile granulocyte and improve the T lymphocyte subgroup and NK cells so as to promote the recovery of immune function in patients with colorectal cancer after operation.
UR  -  https://www.cochranelibrary.com/central/doi/10.1002/central/CN-00788888/full
ER  -  


Record #38 of 70
Provider: John Wiley & Sons, Ltd.
Content: text/plain; charset="UTF-8"

TY  -  JOUR
AN  -  CN-01949632
AU  -  ChiCTR1900021020,
TI  -  Impact of methylprednisolone on postoperative rehabilitation of patients undergoing fast track thoracoscopic pneumonectomy surgery: a randomized controlled trial
JA  -  http://www.who.int/trialsearch/Trial2.aspx?TrialID=ChiCTR1900021020
PY  -  2019
AB  -  INTERVENTION: low dose methylprednisolone:injevt 40mg methylprednisolone introvenous;high dose methylprednisolone:injevt 120mg methylprednisolone introvenous;control group :injevt normal saline introvenous; CONDITION: Lung tumor PRIMARY OUTCOME: postoperative pain;postoperative nause and vomiting; SECONDARY OUTCOME: Laryngeal pain after extubation;Hoarseness after extubation;Postoperative fatigue;IL‐6, CRP, neutrophil/lymphocyte and fasting blood sugar;Postoperative recovery quality;Gastrointestinal exhaust time;Length of hospital stay;Incidence and degree of chronic pain ; INCLUSION CRITERIA: 1. Aged at least 18 years; 2. ASA I ~ III; 3. Selective thoracoscopic pneumonectomy; 4. Signing informed consent.
UR  -  https://www.cochranelibrary.com/central/doi/10.1002/central/CN-01949632/full
ER  -  


Record #39 of 70
Provider: John Wiley & Sons, Ltd.
Content: text/plain; charset="UTF-8"

TY  -  JOUR
AN  -  CN-00390751
AU  -  Sato, N
AU  -  Koeda, K
AU  -  Ikeda, K
AU  -  Kimura, Y
AU  -  Aoki, K
AU  -  Iwaya, T
AU  -  Akiyama, Y
AU  -  Ishida, K
AU  -  Saito, K
AU  -  Endo, S
TI  -  Randomized study of the benefits of preoperative corticosteroid administration on the postoperative morbidity and cytokine response in patients undergoing surgery for esophageal cancer
JA  -  Annals of surgery
PY  -  2002
VL  -  236
IS  -  2
CC  -  Gut
SP  -  184‐190
C3  -  PUBMED 12170023
M3  -  Clinical Trial; Journal Article; Randomized Controlled Trial; Research Support, Non‐U.S. Gov't
KW  -  Aged
KW  -  Biomarkers [blood]
KW  -  Carcinoma, Squamous Cell [*surgery]
KW  -  Cytokines [*blood]
KW  -  Esophageal Neoplasms [*surgery]
KW  -  Esophagectomy [*adverse effects]
KW  -  Female
KW  -  Glucocorticoids [administration & dosage, *therapeutic use]
KW  -  Humans
KW  -  Male
KW  -  Methylprednisolone [administration & dosage, *therapeutic use]
KW  -  Middle Aged
KW  -  Morbidity
KW  -  Multiple Organ Failure [etiology, *prevention & control]
KW  -  Postoperative Complications [*prevention & control]
KW  -  Preoperative Care
KW  -  Prospective Studies
KW  -  Stress, Physiological [etiology, physiopathology, *prevention & control]
KW  -  Survival Analysis
DO  -  10.1097/00000658-200208000-00006
AB  -  OBJECTIVE: To investigate whether preoperative corticosteroid administration plays a role in attenuating postoperative morbidity. SUMMARY BACKGROUND DATA: There is as yet no consensus on the beneficial effects of steroids in alleviating surgical stress. METHODS: A total of 66 patients undergoing surgery for thoracic esophageal cancer were randomly categorized preoperatively into two groups of 33 patients each. One group was administered an intravenous infusion of methylprednisolone (10 mg/kg body weight) 30 minutes before the surgery (MP group), while the other group received a placebo infusion (control group). The primary endpoint was organ system failure during the first 7 days after surgery. Comparisons of surgery‐related complications, cytokine responses, and blood counts were also made between the two groups. RESULTS: The percentage of patients in the MP group who had one or more organ system failures was 33%, significantly lower than the corresponding percentage of 61% in the control group. The surgery‐related complication rate and long‐term survival rate were similar in the two groups. The peak plasma levels of interleukin (IL)‐1 receptor antagonist, IL‐6, and IL‐8 were significantly lower in the MP group than in the control group. Changes in the plasma levels of IL‐10 were significantly larger in the MP group. No significant differences in the circulating lymphocyte and neutrophil counts were observed between the groups. CONCLUSIONS: The results suggest that prophylactic administration of corticosteroids is associated with a decrease in postoperative morbidity in patients undergoing invasive surgery. The laboratory data suggest that corticosteroids may attenuate surgical stress‐induced inflammatory responses both directly by suppressing the release of proinflammatory cytokines and via inducing IL‐10 synthesis.
UR  -  https://www.cochranelibrary.com/central/doi/10.1002/central/CN-00390751/full
ER  -  


Record #40 of 70
Provider: John Wiley & Sons, Ltd.
Content: text/plain; charset="UTF-8"

TY  -  JOUR
AN  -  CN-01394624
AU  -  Liang-de, A
AU  -  Zhang, G-Y
AU  -  Yan, H-X
AU  -  Guo, Y-H
AU  -  Yuan, Y-J
AU  -  Jia, Z
TI  -  Effects of a combined nerve block on intraoperative stress and postoperative immune function in elderly patients subjected to total hip replacement: study protocol for a randomized controlled trial
JA  -  Chinese journal of tissue engineering research
PY  -  2016
VL  -  20
IS  -  39
SP  -  5892‐5897
C3  -  EMBASE 617472390
M3  -  Journal: Article
KW  -  *immune response
KW  -  *intraoperative stress
KW  -  *nerve block
KW  -  *stress
KW  -  *total hip prosthesis
KW  -  Aged
KW  -  Anesthesia induction
KW  -  Article
KW  -  Blood gas analysis
KW  -  Clinical evaluation
KW  -  Clinical protocol
KW  -  Concentration process
KW  -  Controlled study
KW  -  Diastolic blood pressure
KW  -  Electrocardiogram
KW  -  Follow up
KW  -  General anesthesia
KW  -  Glucose blood level
KW  -  Heart rate
KW  -  Hemodynamic parameters
KW  -  Hip replacement
KW  -  Human
KW  -  Hydrocortisone blood level
KW  -  Immunity
KW  -  Incidence
KW  -  Intraoperative period
KW  -  Leukocyte count
KW  -  Lumbar plexus block
KW  -  Major clinical study
KW  -  Neutrophil count
KW  -  Open study
KW  -  Outcome assessment
KW  -  Postoperative care
KW  -  Postoperative complication
KW  -  Prospective study
KW  -  Pulse rate
KW  -  Randomized controlled trial
KW  -  Sciatic nerve
KW  -  Spinal nerve
KW  -  Systolic blood pressure
KW  -  T lymphocyte subpopulation
KW  -  Treatment duration
DO  -  10.3969/j.issn.2095-4344.2016.39.018
AB  -  BACKGROUND: Anesthesia, surgery, and other nociceptive stimuli affect stress and hemorheological indices, impact physiological function, decrease immune function, and thereby influence recovery of hip joint function in elderly patients who undergo total hip replacement. Previous anesthesia methods for hip replacement in elderly patients include general, lumbar puncture, or epidural anesthesia alone. A combined nerve block is more suitable for total hip replacement in the elderly because of the safety and reliability of the method. In this study, we hypothesized that a combined nerve block is superior to any previous anesthesia method alone for total hip replacement in the elderly. Specifically, we hypothesized that intraoperative stress, hemorheological indices, postoperative immune function, and incidence of postoperative complications would be more favorable using a combined nerve block compared with previous anesthesia methods. OBJECTIVE: To investigate the effects of a combined nerve block on intraoperative stress and postoperative immune function in elderly patients subjected to total hip replacement. METHODS: This is a prospective, single‐center, randomized controlled, open‐label trial, which will be performed at Qingdao University Affiliated Hospital, China. A total of 120 elderly patients scheduled to undergo total hip replacement will be randomly assigned to undergo a combined nerve block (involving lower lumbar plexus, sciatic nerve, and paraspinal nerve L1‐2) (experimental group, n=60), or general anesthesia (control group, n=60). All patients will be followed up for 3 months. The primary outcome will be serum cortisol concentration during surgery, as a measure of intraoperative stress. Secondary outcomes include serum cortisol concentration prior to anesthesia, and prior to and immediately after surgery; blood glucose level prior to anesthesia, and prior to, during, and after surgery, used to evaluate stress during different times. In addition, immune function‐related indices including absolute leukocyte count, absolute neutrophil count, interleukin‐1, interleukin‐6, tumor necrosis factor‐8, and T‐lymphocyte subset levels prior to anesthesia, immediately after surgery, 1, 3, 7 days, and 3 months after surgery, will be used to evaluate patients’ immune function after surgery. Hemorheological indices including electrocardiogram, pulse, systolic pressure, diastolic pressure, heart rate, blood gas analysis prior to anesthesia, and during and after surgery will be used to investigate changes in blood‐related indices. Lastly, incidence of adverse events 1, 3, 7 days, and 3 months after surgery will be used to evaluate postoperative complications. This trial has been approved by Ethics Committee, Qingdao University Affiliated Hospital, China (approval number QHY1017D) and will be performed in accordance with the Declaration of Helsinki, formulated by the World Medical Association. DISCUSSION: This study will investigate the effects of a combined nerve block versus general anesthesia on intraoperative stress and postoperative immune function in elderly patients who undergo total hip replacement. This study will provide objective evidence for selection of anesthesia method for total hip replacement in the elderly, with the aim of reducing intraoperative risks and postoperative complications. Signed informed consent will be obtained from the patients or their relatives. TRIAL REGISTRATION: This trial was registered at ClinicalTrials.gov identifier: NCT02884388 on 19 August 2016.
UR  -  https://www.cochranelibrary.com/central/doi/10.1002/central/CN-01394624/full
ER  -  


Record #41 of 70
Provider: John Wiley & Sons, Ltd.
Content: text/plain; charset="UTF-8"

TY  -  JOUR
AN  -  CN-02142695
AU  -  Park, IJ
AU  -  Lee, J-H
AU  -  Kye, B-H
AU  -  Oh, H-K
AU  -  Cho, YB
AU  -  Kim, Y-T
AU  -  Kim, JY
AU  -  Sung, NY
AU  -  Kang, S-B
AU  -  Seo, J-M
AU  -  et al.
TI  -  Effects of probiotics on the symptoms and surgical outcomes after anterior resection of colon cancer (Postcare): a randomized, double-blind, placebo-controlled trial
JA  -  Journal of clinical medicine
PY  -  2020
VL  -  9
IS  -  7
SP  -  1‐16
C3  -  EMBASE 2004696207
M3  -  Journal: Article
KW  -  *intestine flora
KW  -  *quality of life
KW  -  *rectum anterior resection
KW  -  *sigmoid cancer
KW  -  Adult
KW  -  Article
KW  -  Bifidobacterium
KW  -  Cancer surgery
KW  -  Clinical trial
KW  -  Controlled study
KW  -  Double blind procedure
KW  -  Drug therapy
KW  -  Feces
KW  -  Female
KW  -  Flatulence
KW  -  Gene expression
KW  -  Human
KW  -  Human tissue
KW  -  Ingestion
KW  -  Intestine preparation
KW  -  Major clinical study
KW  -  Male
KW  -  Multicenter study
KW  -  Neutrophil lymphocyte ratio
KW  -  Nonhuman
KW  -  Protein blood level
KW  -  Protein expression
KW  -  Randomization
KW  -  Randomized controlled trial
KW  -  South Korea
KW  -  Surgery
DO  -  10.3390/jcm9072181
AB  -  We investigated microbiota changes following surgical colon cancer resection and evaluate effects of probiotics on microbiota and surgical recovery. This randomized double‐blind trial was performed at four medical centers in South Korea. Of 68 patients expected to undergo anterior sigmoid colon cancer resection, 60 were eligible, of whom 29 and 31 received probiotics and placebo, respectively, for four weeks, starting at one week preoperatively. Third‐and/or fourth‐week information on anterior resection syndrome (ARS), inflammatory markers, and quality of life was obtained. Stool sample analysis was conducted after randomization and bowel preparation and at three and four postoperative weeks. Bacteria were categorized into Set I (with probiotic effects) and II (colon cancer‐associated). The probiotic group’s ARS score showed an improving trend (p = 0.063), particularly for flatus control (p = 0.030). Serum zonulin levels significantly decreased with probiotics. Probiotic ingestion resulted in compositional changes in gut microbiota; greater increases and decreases in Set I and II bacteria, respectively, occurred with probiotics. Compositional increase in Set I bacteria was associated with reduced white blood cells, neutrophils, neutrophil‐lymphocyte ratio, and zonulin. Bifidobacterium composition was negatively correlated with zonulin levels in the probiotic group. Probiotics improved postoperative flatus control and modified postoperative changes in microbiota and inflammatory markers.
UR  -  https://www.cochranelibrary.com/central/doi/10.1002/central/CN-02142695/full
ER  -  


Record #42 of 70
Provider: John Wiley & Sons, Ltd.
Content: text/plain; charset="UTF-8"

TY  -  JOUR
AN  -  CN-01900035
AU  -  CTRI/2018/02/011880,
TI  -  The Effect of Anaesthetic Drugs on Recovery in Patients Undergoing Cancer surgery
JA  -  http://www.who.int/trialsearch/Trial2.aspx?TrialID=CTRI/2018/02/011880
PY  -  2018
AB  -  INTERVENTION: Intervention1: KETAMINE: Patients will be randomised to receive low dose ketamine infusions @ 0.1 mg/kg/hr + GA + Epidural; ketamine infusion will be started around the time of skin incision Intervention2: DEXMEDETOMIDINE: : Dexmedetomidine IV infusions @ 0.25 mcg/kg/hr + GA + Epidural; dexmedetomidine infusion will be started around the time of skin incision around the time of incision Control Intervention1: NORMAL SALINE: 0.9 % Saline IV infusions @ 5 ml/hr CONDITION: GASTRO INTESTINAL MALIGNANCY SURGERIES PRIMARY OUTCOME: 1. To assess the effect of infusion of a low dose of ketamine and dexmedetomidine infusions vs placebo on the time to passage of flatus in patients undergoing GI malignancy surgeries.‐‐‐‐‐‐Timepoint: Post ‐ Operatively 24 hrs to 72 hrs SECONDARY OUTCOME: 1. Total intra‐operative and post‐operative analgesic used (fentanyl and epidural) ; 2. Post op pain and PONV ; 3. Duration of ICU stay and time to hospital discharge ; 4. Time to extubation after reversal ; 5. Inflammatory parameters like Neutrophil to Lymphocyte ratio ; 6. Serum electrolytes ; 7. Any other adverse effects during their hospital stay like ICU readmissions, surgical site infection, sepsis suspected or proven, pulmonary cardiovascular or renal dysfunction. ; ‐‐‐‐‐‐Timepoint: post‐operatively upto 48 hrs INCLUSION CRITERIA: All adults patients between 18 to 65 years undergoing open GI malignancy surgeries of American Society of Anesthesiologists I & II Surgeries that are expected to last less than 6 hrs
UR  -  https://www.cochranelibrary.com/central/doi/10.1002/central/CN-01900035/full
ER  -  


Record #43 of 70
Provider: John Wiley & Sons, Ltd.
Content: text/plain; charset="UTF-8"

TY  -  JOUR
AN  -  CN-00705501
AU  -  Yin, SH
AU  -  Du, YQ
AU  -  Liu, B
TI  -  Clinical study on acupuncture combined with medication in restoration of gastrointestinal functions for postoperative patients with gastric cancer
JA  -  Zhongguo zhen jiu [Chinese acupuncture & moxibustion]
PY  -  2009
VL  -  29
IS  -  6
CC  -  Complementary Medicine
CC  -  Pain, Palliative and Supportive Care
CC  -  Gut
SP  -  459‐462
C3  -  PUBMED 19563193
M3  -  English Abstract; Journal Article; Randomized Controlled Trial
KW  -  Acupuncture Therapy [*methods]
KW  -  Aged
KW  -  Combined Modality Therapy
KW  -  Drugs, Chinese Herbal [administration & dosage, *therapeutic use]
KW  -  Female
KW  -  Humans
KW  -  Male
KW  -  Middle Aged
KW  -  Postoperative Care [*methods]
KW  -  Recovery of Function
KW  -  Stomach Neoplasms [physiopathology, surgery, *therapy]
KW  -  Time Factors
KW  -  Treatment Outcome
AB  -  OBJECTIVE: To observe clinical therapeutic effects of acupuncture combined with medication in restoration of gastrointestinal functions for postoperative patients with gastric cancer. METHODS: Ninety patients undergoing radical surgeries for gastric cancer were randomly, according to the sequence of their operations, divided into three groups: a control group treated conventionally after their surgeries (group CONT, 30 cases), a Chinese medicine group treated by Simo Decoction administered by way of a nutrient canal in addition to the conventional treatment (group CM, 30 cases), and an acupuncture plus Chinese medicine group treated by warming needling in addition to those given in the Chinese medicine group (group ACUP+CM, 30 cases). Therapeutic effects were estimated 10 days after their operations. RESULTS: The time for restoration of gastrointestinal functions was obviously shortened, and the problems of poor appetite and difficulty in defecation were more markedly improved in group ACUP+CM than those in both group CONT and group CM (P < 0.01, P < 0.05). Ten days after operations, the number of patients with normal lymphocytes and normal percentage rate of lymphocytes to neutrophile granulocytes was obviously more in group ACUP+CM than those in both group CONT and group CM (P < 0.01, P < 0.05). CONCLUSION: Acupuncture combined with Chinese medicine is favorable in accelerating early air exhaustion and defecation, improving clinical symptoms, as well as in bi‐directional regulating peripheral white blood cells.
UR  -  https://www.cochranelibrary.com/central/doi/10.1002/central/CN-00705501/full
ER  -  


Record #44 of 70
Provider: John Wiley & Sons, Ltd.
Content: text/plain; charset="UTF-8"

TY  -  JOUR
AN  -  CN-02006627
AU  -  Gorgel, SN
AU  -  Akin, Y
AU  -  Koc, EM
AU  -  Kose, O
AU  -  Ozcan, S
AU  -  Yilmaz, Y
TI  -  Retrospective study of systemic immune-inflammation index in muscle invasive bladder cancer: initial results of single centre
JA  -  International urology and nephrology
PY  -  2019
C3  -  PUBMED 31659597,EMBASE 2003535199
M3  -  Journal: Article in Press
KW  -  *cancer specific survival
KW  -  *cystectomy
KW  -  *inflammation
KW  -  *muscle invasive bladder cancer
KW  -  *overall survival
KW  -  *retrospective study
KW  -  Adult
KW  -  Area under the curve
KW  -  Article
KW  -  Cancer patient
KW  -  Cancer prognosis
KW  -  Cancer surgery
KW  -  Cancer survival
KW  -  Controlled study
KW  -  Demography
KW  -  Female
KW  -  Follow up
KW  -  Gender
KW  -  Human
KW  -  Human cell
KW  -  Lymph node
KW  -  Lymphocyte
KW  -  Major clinical study
KW  -  Male
KW  -  Middle aged
KW  -  Neutrophil
KW  -  Preoperative evaluation
KW  -  Prospective study
KW  -  Randomized controlled trial
KW  -  Receiver operating characteristic
KW  -  Surgery
KW  -  Thrombocyte
DO  -  10.1007/s11255-019-02325-9
AB  -  Purposes: We aimed to evaluate the prognostic value of the preoperative systemic immune‐inflammation index (SII) in patients who underwent radical cystectomy due to muscle invasive bladder cancer (MIBC). Methods: We researched our cystectomy database between April 2006 and December 2018. Demographic data, operation and postoperative data were recorded. There were 191 MIBC patients who underwent radical cystectomy. After detailed analyses, preoperative SII was calculated by the formula as â€œ(neutrophil) Ã— (platelet)/(lymphocyte)â€�. Cancer‐specific survival (CSS) and overall survival (OS) were examined. The prognostic value of SII was analysed with univariate and multivariate Cox proportional hazards regression models. Receiver operating characteristic (ROC) was used to determine the optimum SII. Significant P was P < 0.05. Results: The mean follow‐up was 37 Â± 6.7Â months. The mean age of patients was 62.1 Â± 9Â years. The optimal cutoff value of SII was determined as 843 in ROC curve (area under the curve: 0.9; P < 0.001). The CSS and OS were significantly poor in patients with higher SII level (respectively; P < 0.001, P = 0.04). Gender, lymph node involvement, pathologic stage, grade and SII were statistically significant in multivariate Cox proportional hazards regression model for CSS. Conclusions: Preoperative elevated SII could be an independent prognostic factor in MIBC patients who underwent radical cystectomy. If SII > 843, CSS might be poor. Our results should be confirmed with randomised‐controlled prospectively designed future studies with large cohorts.
UR  -  https://www.cochranelibrary.com/central/doi/10.1002/central/CN-02006627/full
ER  -  


Record #45 of 70
Provider: John Wiley & Sons, Ltd.
Content: text/plain; charset="UTF-8"

TY  -  JOUR
AN  -  CN-00492828
AU  -  Romano, F
AU  -  Cesana, G
AU  -  Berselli, M
AU  -  Gaia Piacentini, M
AU  -  Caprotti, R
AU  -  Bovo, G
AU  -  Uggeri, F
TI  -  Biological, histological, and clinical impact of preoperative IL-2 administration in radically operable gastric cancer patients
JA  -  Journal of surgical oncology
PY  -  2004
VL  -  88
IS  -  4
CC  -  Gut
SP  -  240‐247
C3  -  PUBMED 15565596
M3  -  Clinical Trial; Journal Article; Randomized Controlled Trial
KW  -  Adenocarcinoma [*drug therapy, immunology, pathology, *surgery]
KW  -  Adult
KW  -  Aged
KW  -  Aged, 80 and over
KW  -  Antineoplastic Agents [*administration & dosage]
KW  -  CD4‐CD8 Ratio
KW  -  Disease‐Free Survival
KW  -  Female
KW  -  Gastrectomy [mortality]
KW  -  Humans
KW  -  Immunosuppression
KW  -  Immunotherapy
KW  -  Interleukin‐2 [*administration & dosage]
KW  -  Lymphocyte Count
KW  -  Lymphocytes, Tumor‐Infiltrating [transplantation]
KW  -  Lymphopenia [*prevention & control]
KW  -  Male
KW  -  Middle Aged
KW  -  Preoperative Care
KW  -  Prospective Studies
KW  -  Recombinant Proteins [administration & dosage]
KW  -  Stomach Neoplasms [*drug therapy, immunology, pathology, *surgery]
DO  -  10.1002/jso.20155
AB  -  BACKGROUND AND OBJECTIVES: Surgery induces lymphocytopenia and this decrease of host defenses, related to interleukin‐2 (IL‐2) endogenous imbalance during postoperative period could promote the proliferation of possible micrometastases and the implantation of surgically disseminated tumor cells. Moreover, tumor infiltrating lymphocytes (TILs), activated by endogenous IL‐2 release, are linked to prognosis in cancer patients. The aim of this randomized study is to assess the biological (peripheral blood cells count, related to the grade of immunosuppression), histological (TILs), and clinical (overall and disease‐free survival) impact of preoperative low doses administration of IL‐2 in patients with radically operable gastric cancer. METHODS: This prospective study enrolled 69 consecutive patients with histologically proven gastric adenocarcinoma who underwent radical surgery from October 1999 to December 2002 (M/F 39/30; mean age 66; range 42‐82) who underwent radical surgery from October 1999 to December 2000. Patients were randomized to be treated with surgery alone as controls (35 patients) or surgery plus preoperative treatment with recombinant human IL‐2 (34 patients). We considered the total lymphocyte count and lymphocyte subset (CD4, CD4/CD8) during the preoperative period, before IL‐2 administration, and on the 14th and 50th day, peritumoral stromal (fibrosis) reaction, neutrophils, lymphocytes, and eosinophils infiltration in tumor histology, and morbidity disease free and overall survival were evaluated. RESULTS: Two groups were well matched for type of surgery and extent of disease. All the patients underwent radical surgery plus D2 lymphadenectomy. At baseline, there were no significant differences in total lymphocyte and lymphocyte subsets between groups. The control group showed a significant decrease of total lymphocytes, CD4 cells, and CD4/CD8 ratio at the 14th postoperative day relative to the baseline value. In the control group 65% of patients had a decrease of CD4 under 500 cells/mmc. Instead it has been observed in IL‐2 group a significant increase over the control group values of total lymphocytes and CD4 cells (14th total lymphocytes and CD4: IL‐2 vs. control P < 0.05). Moreover in this group only 15% patients had CD4 under 500 cells/mmc. This difference, in CD4 count, is significant even at the 50th postoperative day (P = 0.006). IL‐2 group showed lower postoperative complications (2/34 vs. 11/35; P < 0.05), and higher lymphocyte/eosinophil infiltration into the tumor (P < 0.0002). Median follow‐up was 26 months (range 10‐48) and median overall and disease‐free survivals were longer, even if not significantly, in the IL‐2 group than in the control arm (P = 0.07 and P = 0.06 respectively). CONCLUSIONS: This randomized study would suggest that a preoperative immunotherapy with IL‐2 is a well‐tolerated treatment able to prevent surgery‐induced lymphocytopenia. IL‐2 seems to neutralize the immunosuppression induced by operation and so to stimulate the host reaction against tumor tissue (lymphocytes/eosinophils infiltration). Furthermore IL‐2 seems to have an impact on clinical course reducing morbidity of surgery and ameliorating overall and disease‐free survival.
UR  -  https://www.cochranelibrary.com/central/doi/10.1002/central/CN-00492828/full
ER  -  


Record #46 of 70
Provider: John Wiley & Sons, Ltd.
Content: text/plain; charset="UTF-8"

TY  -  JOUR
AN  -  CN-01898830
AU  -  ChiCTR1800015690,
TI  -  A randomized controlled phase II clinical trial of a novel DC vaccine silencing PD-L1 combined with CIK for postoperative gastric cancer patients
JA  -  http://www.who.int/trialsearch/Trial2.aspx?TrialID=ChiCTR1800015690
PY  -  2018
AB  -  INTERVENTION: A:DC‐CIK with PD‐L1 silenced;B:Ordinary DC‐CIK;C:General treatment; CONDITION: Gastric cancer PRIMARY OUTCOME: Dendritic cell surface markers;CIK surface markers;DC‐CIK function detection;KPS score;Tumor lesions assessment;Peripheral blood lymphocyte subsets;Plasma cytokines;Tumor markers;Lymphocyte function test;Survival rate and survival time;safety evaluation; SECONDARY OUTCOME: Blood, urine, fecal routine, liver, renal function, coagulation function; INCLUSION CRITERIA: 1. Clinical and pathological diagnosis of primary or recurrent gastric cancer with stage I‐III, according to NCCN guidelines, 2017.V5, patients with radical or palliative surgery; 2. Aged 18‐80 years male and female; 3. The estimated survival time is more than 12 weeks; 4. ECOG physical state score 0‐2 or KPS functional state score = 70; 5. The results of the laboratory tests conducted during the first week of the group met the following conditions: Neutrophils (ANC)=1.5×10^9/L; Platelets (PLT) = 80 × 10^9/L, hemoglobin (Hb) = 100 g/L; Total bilirubin (TBI) = 2.5*upper limit of normal (2 mg/dl); Alanine aminotransferase (ALT), aspartate aminotransferase (AST) = 2*upper limit of normal; Blood creatinine (Cr), urea nitrogen (BUN) = 1.5*upper limit of normal; Coagulation parameters (INR and PTI in the normal range); 6. Patients participate voluntarily and sign informed consent.
UR  -  https://www.cochranelibrary.com/central/doi/10.1002/central/CN-01898830/full
ER  -  


Record #47 of 70
Provider: John Wiley & Sons, Ltd.
Content: text/plain; charset="UTF-8"

TY  -  JOUR
AN  -  CN-00470084
AU  -  Kølsen-Petersen, JA
AU  -  Nielsen, JO
AU  -  Tonnesen, EM
TI  -  Effect of hypertonic saline infusion on postoperative cellular immune function: a randomized controlled clinical trial
JA  -  Anesthesiology
PY  -  2004
VL  -  100
IS  -  5
CC  -  Anaesthesia
SP  -  1108‐1118
C3  -  PUBMED 15114207
M3  -  Clinical Trial; Comparative Study; Journal Article; Randomized Controlled Trial; Research Support, Non‐U.S. Gov't
KW  -  Adult
KW  -  Analysis of Variance
KW  -  Female
KW  -  Humans
KW  -  Hysterectomy [methods]
KW  -  Immunity, Cellular [*drug effects, immunology]
KW  -  Infusions, Intravenous
KW  -  Leukocytes, Mononuclear [drug effects, immunology]
KW  -  Linear Models
KW  -  Middle Aged
KW  -  Postoperative Care [*methods]
KW  -  Prospective Studies
KW  -  Saline Solution, Hypertonic [*administration & dosage]
KW  -  Single‐Blind Method
DO  -  10.1097/00000542-200405000-00012
AB  -  BACKGROUND: Previous studies found hypertonicity to affect immune responses in intact laboratory animals and in human blood cell cultures. In this study, the authors investigated the cellular immune response to surgery after preoperative infusion of hypertonic saline in humans. METHODS: Sixty‐two women scheduled to undergo abdominal hysterectomy were randomly assigned to single‐blinded infusion of 4 ml/kg NaCl, 7.5%; 4 ml/kg NaCl, 0.9%; or 32 ml/kg NaCl, 0.9%, over 20 min. Blood was collected at baseline, during surgery, and 1, 24, and 48 h after surgery for the determination of leukocyte and differential counts, flow cytometric phenotyping of mononuclear cells, and natural killer cell activity against K 562 tumor cells. Phytohemagglutinin‐induced lymphocyte proliferation, plasma elastase, and neutrophil chemotaxis were measured at the same time points except during surgery. The authors tested cell‐mediated immune function in vivo by delayed‐type hypersensitivity reaction in the skin. RESULTS: Surgery induced well‐known changes in the cellular immune response, which were unrelated to the tonicity or volume of the infused fluids. CONCLUSION: Infusion of a clinically relevant dose of hypertonic saline did not seem to modify the postoperative cellular immune response after elective abdominal hysterectomy.
UR  -  https://www.cochranelibrary.com/central/doi/10.1002/central/CN-00470084/full
ER  -  


Record #48 of 70
Provider: John Wiley & Sons, Ltd.
Content: text/plain; charset="UTF-8"

TY  -  JOUR
AN  -  CN-02049912
AU  -  Forget, P
AU  -  Bouche, G
AU  -  Duhoux, FP
AU  -  Coulie, PG
AU  -  Decloedt, J
AU  -  Dekleermaker, A
AU  -  Guillaume, JE
AU  -  Ledent, M
AU  -  Machiels, JP
AU  -  Mustin, V
AU  -  et al.
TI  -  Intraoperative ketorolac in high-risk breast cancer patients. A prospective, randomized, placebo-controlled clinical trial
JA  -  PloS one
PY  -  2019
VL  -  14
IS  -  12
SP  -  e0225748
C3  -  PUBMED 31800611,EMBASE 2004107607
M3  -  Journal Article; Randomized Controlled Trial; Research Support, Non‐U.S. Gov't
KW  -  *breast cancer /drug therapy /surgery
KW  -  *high risk patient
KW  -  *peroperative care
KW  -  Adult
KW  -  Age
KW  -  Aged
KW  -  Aged, 80 and over
KW  -  Anti‐Inflammatory Agents, Non‐Steroidal [*administration & dosage]
KW  -  Article
KW  -  Belgium
KW  -  Breast Neoplasms [*drug therapy, epidemiology, *pathology]
KW  -  Cancer patient
KW  -  Cancer recurrence
KW  -  Cancer surgery
KW  -  Controlled study
KW  -  Disease free survival
KW  -  Double blind procedure
KW  -  Female
KW  -  Human
KW  -  Humans
KW  -  Intraoperative Care
KW  -  Kaplan‐Meier Estimate
KW  -  Ketorolac [*administration & dosage]
KW  -  Length of stay
KW  -  Lymph node metastasis /drug therapy
KW  -  Major clinical study
KW  -  Male
KW  -  Middle Aged
KW  -  Multicenter study
KW  -  Neoplasm Staging
KW  -  Neutrophil lymphocyte ratio
KW  -  Operative blood loss /side effect
KW  -  Overall survival
KW  -  Pain /drug therapy
KW  -  Pain assessment
KW  -  Phase 3 clinical trial
KW  -  Phenotype
KW  -  Postoperative hemorrhage /side effect
KW  -  Prognosis
KW  -  Prospective Studies
KW  -  Prospective study
KW  -  Randomized controlled trial
KW  -  Recurrence
KW  -  Retrospective Studies
KW  -  Risk Assessment
KW  -  Safety
KW  -  Single drug dose
KW  -  Triple negative breast cancer /drug therapy /surgery
DO  -  10.1371/journal.pone.0225748
AB  -  Background Ketorolac has been associated with a lower risk of recurrence in retrospective studies, especially in patients with positive inflammatory markers. It is still unknown whether a single dose of pre‐incisional ketorolac can prolong recurrence‐free survival. Methods The KBC trial is a multicenter, placebo‐controlled, randomized phase III trial in high‐risk breast cancer patients powered for 33% reduction in recurrence rate (from 60 to 40%). Patients received one dose of ketorolac tromethamine or a placebo before surgery. Eligible patients were breast cancer patients, planned for curative surgery, and with a Neutrophil‐to‐Lymphocyte Ratioâ‰¥4, node‐positive disease or a triple‐negative phenotype. The primary endpoint was Disease‐Free Survival (DFS) at two years. Secondary endpoints included safety, pain assessment and overall survival. Findings Between February 2013 and July 2015, 203 patients were assigned to ketorolac (n = 96) or placebo (n = 107). Baseline characteristics were similar between arms. Patients had a mean age of 55.7 (SD14) years. At two years, 83.1% of the patients were alive and disease free in the ketorolac vs. 89.7% in the placebo arm (HR: 1.23; 95%CI: 0.65â€“2.31) and, respectively, 96.8% vs. 98.1% were alive (HR: 1.09; 95%CI: 0.34â€“3.51). Conclusions A single administration of 30 mg of ketorolac tromethamine before surgery does not increase disease‐free survival in high risk breast cancer patients. Overall survival difference between ketorolac tromethamine group and placebo group was not statistically significant. The study was however underpowered because of lower recurrence rates than initially anticipated. No safety concerns were observed. Trial registration ClinicalTrials.gov NCT01806259.
UR  -  https://www.cochranelibrary.com/central/doi/10.1002/central/CN-02049912/full
ER  -  


Record #49 of 70
Provider: John Wiley & Sons, Ltd.
Content: text/plain; charset="UTF-8"

TY  -  JOUR
AN  -  CN-02130478
AU  -  Murakami, PK
AU  -  West, NP
AU  -  Ide, R
AU  -  Richman, SD
AU  -  Magill, L
AU  -  Gray, R
AU  -  Handley, K
AU  -  Seymour, M
AU  -  Morton, D
AU  -  Quirke, P
TI  -  The relationship between tumour immune profile and response to folfox-based pre-operative chemotherapy in the international phase iii foxtrot trial
JA  -  Journal of pathology
PY  -  2019
VL  -  249
SP  -  S37‐
C3  -  EMBASE 631878717
M3  -  Journal: Conference Abstract
KW  -  *cancer chemotherapy
KW  -  *colon cancer
KW  -  *preoperative chemotherapy
KW  -  Abscess
KW  -  Adult
KW  -  Cancer surgery
KW  -  Cell population
KW  -  Clinical trial
KW  -  Conference abstract
KW  -  Controlled study
KW  -  Eosinophil
KW  -  Female
KW  -  Human
KW  -  Human cell
KW  -  Immunocompetent cell
KW  -  Major clinical study
KW  -  Male
KW  -  Metastasis
KW  -  Necrosis
KW  -  Neutrophil
KW  -  Phase 3 clinical trial
KW  -  Preoperative evaluation
KW  -  Primary tumor
KW  -  Randomized controlled trial
KW  -  Tertiary lymphoid structure
KW  -  Tumor associated leukocyte
DO  -  10.1002/path.5345
AB  -  Recent strong evidence suggests that the immune system influences cancer prognosis in a number of cancers including colorectal cancer. The prognostic importance of tumour infiltrating lymphocytes (TILs) in colon cancer has long been recognised. However, the importance of TILs and other immune cells following preoperative chemotherapy is unknown and a validated methodology for assessment is lacking. Patients were randomly assigned in a 2:1 ratio to pre‐ and post‐operative chemotherapy comprising three 2‐week cycles of FOLFOX then surgery followed by nine more cycles, or to post‐operative chemotherapy consisting of surgery followed by twelve 2‐week cycles. H&E slides were collected for central pathological review in 904 out of 1052 cases (86%). The primary tumour immune profile was assessed for TILs (stromal and intratumoural), neutrophil and eosinophil infiltration at the invasive edge, tertiary lymphoid structures (TLS), abscess formation and necrosis. In addition, we assessed the area of all lymph nodes (LNs) identified and the area of metastatic tumour deposits in LNs. Significantly higher numbers of stromal TILs (14% vs. 9%, p<0.0001) and eosinophils (6% vs. 3%, p<0.0001) were observed in the pre‐operative group, however, intratumoural TILs were equivalent (5% vs. 5%, p=0.63). Significantly lower numbers of neutrophils (5% vs. 10%, p<0.0001) and reduced abscess formation (11% vs. 21%, p<0.0001) was seen in the pre‐operative group. The average area of all uninvolved LNs was smaller in the pre‐operative group as was the average tumour area in metastatic LNs. There were no significant differences in TLS between the two groups. This is the first study of the tumour immune profile in colon cancers treated with pre‐operative chemotherapy, and demonstrates fascinating differences in immune cell populations between the chemotherapy and control groups. Ongoing work will assess the importance of tumour immune cell populations in the chemotherapy group according to response.
UR  -  https://www.cochranelibrary.com/central/doi/10.1002/central/CN-02130478/full
ER  -  


Record #50 of 70
Provider: John Wiley & Sons, Ltd.
Content: text/plain; charset="UTF-8"

TY  -  JOUR
AN  -  CN-02066293
AU  -  CTRI/2019/08/020865,
TI  -  To compare the efficacy of two types of anesthesia techniques on post operative pain relief in patients undergoing breast cancer study
JA  -  http://www.who.int/trialsearch/Trial2.aspx?TrialID=CTRI/2019/08/020865
PY  -  2019
AB  -  INTERVENTION: Intervention1: Opioid free general anesthesia: All patients in this group will receive Erector spinae plane block before induction. Dexmedetomidine infusion 0.5 mcg/kg/hr will be started 10 minutes prior to induction and continued throughout the intra operative period in a range of 0.3‐0.7 mcg/kg/hr.Magnesium sulfate 40 mg/kg will be given over 10 minutes after induction. BIS value will be maintained between 50‐60. if tachycardia with BIS in targeted range is present then after maximum dose of dexmedetomidine infusion is reached,ketamine 10 mg bolus will be given till a maximum of 0.5 mg/kg of ketamine is given. Control Intervention1: Opioid based general anesthesia: All patients in this group will receive fentanyl 2 mcg/kg, five minutes prior to induction of general anesthesia and repeated every one hour with 1 mcg/kg fentanyl. BIS value will be maintained between 50‐60. If tachycardia with BIS in targeted range is present then 20 mcg fentanyl will be given repeated upto a maximum of three times. CONDITION: Malignant neoplasm of upper‐outerquadrant of breast PRIMARY OUTCOME: Analgesic efficacy in terms of total postoperative morphine consumption in 24 hoursTimepoint: 24 hours SECONDARY OUTCOME: Neutrophil‐Lymphocyte ratio (NLR), Platelet Lymphocyte Ratio (PLR) and number of Natural Killer Cells (NKCs), T helper cells, cytotoxic T cellsTimepoint: 1 day prior to surgery, immediate post operative period, 24 hours post operatively NRS pain scoreTimepoint: 0,30 min, 1hr. 2hr, 6hr, 24hr post operatively. Patient satisfaction in a likert scale of 1‐7Timepoint: 24 hours post operatively Side effects if anyTimepoint: 0, 30 min, 1 hr, 2 hr, 6 hr, 24 hr post operatively INCLUSION CRITERIA: 1. Age 18‐7O years 2. ASA I and II 3. Patients posted for breast cancer surgery 4. Patients giving written informed consent to participate in the study
UR  -  https://www.cochranelibrary.com/central/doi/10.1002/central/CN-02066293/full
ER  -  


Record #51 of 70
Provider: John Wiley & Sons, Ltd.
Content: text/plain; charset="UTF-8"

TY  -  JOUR
AN  -  CN-02075620
AU  -  West, N
AU  -  Murakami, K
AU  -  Magill, L
AU  -  Gray, R
AU  -  Handley, K
AU  -  Seymour, MT
AU  -  Morton, D
AU  -  Quirke, P
TI  -  Pre-operative FOLFOX chemotherapy in advanced colon cancer: pathology analysis of the FOxTROT trial
JA  -  Annals of oncology
PY  -  2019
VL  -  30
SP  -  v202‐
C3  -  EMBASE 630606265
M3  -  Journal: Conference Abstract
KW  -  *advanced cancer
KW  -  *cancer chemotherapy
KW  -  *colon cancer
KW  -  Abscess
KW  -  Adult
KW  -  Budding
KW  -  Cancer prognosis
KW  -  Cancer size
KW  -  Cancer staging
KW  -  Cancer surgery
KW  -  Comparative effectiveness
KW  -  Conference abstract
KW  -  Controlled study
KW  -  Disease free survival
KW  -  Drug therapy
KW  -  Eosinophil
KW  -  Female
KW  -  Human
KW  -  Human cell
KW  -  Lymph node
KW  -  Lymph vessel metastasis
KW  -  Major clinical study
KW  -  Male
KW  -  Multicenter study
KW  -  Neutrophil
KW  -  Phase 3 clinical trial
KW  -  Preoperative evaluation
KW  -  Randomized controlled trial
KW  -  Tumor associated leukocyte
KW  -  Tumor immunology
DO  -  10.1093/annonc/mdz246.010
AB  -  Background: The phase III international FOxTROT trial assessed the effectiveness of pre‐operative chemotherapy in locally advanced colon cancer. Patients were randomised across 85 centres to pre‐ and post‐operative FOLFOX‐based chemotherapy (preop) or to post‐operative FOLFOX chemotherapy alone (post‐op) in a 2:1 ratio. Methods: Central pathological review was performed on scanned H&E stained slides in 904 out of 1,052 cases (86%) to include reassessment of the core pathology endpoints and an additional assessment of novel prognostic and immunological markers according to trial arm. Results: The pre‐op group showed a lower pT stage (pT0‐pT2 rate 18% vs 8%, p<0.0001), lower pN stage (pN0 rate 64% vs. 52%, p=0.0002), smaller tumour diameter (40mm vs. 51mm, p<0.0001), and greater R0 rate (99% vs. 96%, p=0.02). The pre‐op group showed a lower rate of apical node metastases (3% vs. 8%, p=0.002), extracapsular spread (8% vs. 19%, p<0.0001), intramural venous invasion (20% vs. 33%, p<0.0001), extramural venous invasion (35% vs. 44%, p=0.004) and lymphatic invasion (46% vs. 55%, p=0.002). The percentage of the patients with high‐grade tumour budding was lower in pre‐op group (5% vs. 14%, p<0.0001). Significantly greater numbers of stromal tumour infiltrating lymphocytes (TILs) (14% vs. 9%, p<0.0001) and eosinophils (6% vs. 3%, p<0.0001) were observed in the pre‐op group, however, intratumoural TILs were equivalent (5% vs. 5%, p=0.63). Significantly lower numbers of neutrophils (5% vs. 10%, p<0.0001) and reduced abscess formation (11% vs. 21%, p<0.0001) was seen in the pre‐op group. The average area of all uninvolved lymph nodes was smaller in the preoperative group as was the average tumour area in metastatic nodes. Conclusions: Pre‐op chemotherapy in locally advanced colon cancer is associated with a significant reduction in many high‐risk pathological features and potential mechanisms of metastatic spread. There is also a clear effect on tumour immunology. The association with 2 year DFS is currently being performed and will be presented at the meeting.
UR  -  https://www.cochranelibrary.com/central/doi/10.1002/central/CN-02075620/full
ER  -  


Record #52 of 70
Provider: John Wiley & Sons, Ltd.
Content: text/plain; charset="UTF-8"

TY  -  JOUR
AN  -  CN-01403851
AU  -  Nagashima, Y
AU  -  Yoshino, S
AU  -  Yamamoto, S
AU  -  Maeda, N
AU  -  Azumi, T
AU  -  Komoike, Y
AU  -  Okuno, K
AU  -  Iwasa, T
AU  -  Tsurutani, J
AU  -  Nakagawa, K
AU  -  et al.
TI  -  Lentinula edodes mycelia extract plus adjuvant chemotherapy for breast cancer patients: results of a randomized study on host quality of life and immune function improvement
JA  -  Molecular and clinical oncology
PY  -  2017
VL  -  7
IS  -  3
SP  -  359‐366
C3  -  EMBASE 617601883
M3  -  Journal: Article
KW  -  *breast cancer /drug therapy /drug therapy
KW  -  *cancer adjuvant therapy
KW  -  Adjuvant therapy
KW  -  Adult
KW  -  Aged
KW  -  Anorexia /side effect
KW  -  Article
KW  -  Cancer staging
KW  -  Clinical article
KW  -  Controlled study
KW  -  Distant metastasis
KW  -  Double blind procedure
KW  -  Febrile neutropenia /side effect
KW  -  Female
KW  -  Functional assessment
KW  -  Functional well‐being
KW  -  Human
KW  -  Immunotherapy
KW  -  Lymph node metastasis
KW  -  Lymphocytopenia /side effect
KW  -  Natural killer cell
KW  -  Nausea /side effect
KW  -  Neutropenia /side effect
KW  -  Neutrophil lymphocyte ratio
KW  -  Physical well‐being
KW  -  Quality of life
KW  -  Randomized controlled trial
KW  -  Very elderly
KW  -  Wellbeing
DO  -  10.3892/mco.2017.1346
AB  -  Anthracycline‐based chemotherapies for breast cancer are known to adversely affect patients' quality of life (QOL) and immune function. For that reason, adjuvants that improve those impairments are required. A randomized double‐blind study was conducted to evaluate the effectiveness of Lentinula edodes mycelia extract (LEM), which is an oral biological response modifier (BRM) medicine for cancer patients as such an adjuvant. A total of 47 breast cancer patients who were scheduled to receive postoperative adjuvant anthracycline‐based chemotherapy, i.e., 5‐fluorouracil (5‐FU) + cyclophosphamide + epirubicin (FEC regimen), 5‐FU + cyclophosphamide + doxorubicin/pirarubicin (FAC regimen), cyclophosphamide + doxorubicin/pirarubicin (AC regimen) and cyclophosphamide + epirubicin (EC regimen), were entered in the study. The patients were randomly divided into either an LEM or a placebo tablet group; the tablets were orally ingested daily over 2 courses of each therapy. In the placebo group, the total scores for QOL were lower on day 8 of the second course of chemotherapy compared with the baseline scores, whereas in the LEM group the scores had not decreased. In the placebo group, the QOL functional well‐being score was lower on day 8 after both the first and second courses of chemotherapy compared with the baseline score, but it had not decreased in the LEM group. Evaluation of immunological parameters indicated that an increase in the proportion of regulatory T cells to peripheral blood CD4+ cells tended to be inhibited in the LEM group compared with the placebo group. Oral LEM that was coadministered with anthracycline‐based chemotherapies was useful for maintaining patients' QOL and immune function. Thus, LEM appears to be a useful oral adjuvant for patients receiving anthracycline‐based chemotherapy.
UR  -  https://www.cochranelibrary.com/central/doi/10.1002/central/CN-01403851/full
ER  -  


Record #53 of 70
Provider: John Wiley & Sons, Ltd.
Content: text/plain; charset="UTF-8"

TY  -  JOUR
AN  -  CN-01894240
AU  -  ChiCTR-IPR-17012920,
TI  -  Study on clinical value of dexmedetomidine in comfortable medical treatment of perioperative period in school age children
JA  -  http://www.who.int/trialsearch/Trial2.aspx?TrialID=ChiCTR-IPR-17012920
PY  -  2017
AB  -  INTERVENTION: Experimental group and control group:The control group was pumped with midazolam 0.08 mg/kg, and the experimental group was pumped with DH0.5 mu g/kg; CONDITION: pediatric anesthesia PRIMARY OUTCOME: Anxiety levels in children during perioperative period; SECONDARY OUTCOME: Postoperative pain score;Postoperative agitation score;Neutrophil and lymphocyte ratio;Interleukin ‐6;Tumor necrosis factor;Superoxide dismutase;Malondialdehyde;blood sugar;Complication of anesthesia recovery period;Vital signs during operation; INCLUSION CRITERIA: Children in Hunan Children's Hospital, Performed inguinal hernia repair operation. Aged 6~11 years. ASA grade II. Signed with informed consent. The operation time was less than 1 hours.
UR  -  https://www.cochranelibrary.com/central/doi/10.1002/central/CN-01894240/full
ER  -  


Record #54 of 70
Provider: John Wiley & Sons, Ltd.
Content: text/plain; charset="UTF-8"

TY  -  JOUR
AN  -  CN-00967730
AU  -  Miyachi, T
AU  -  Tsuchiya, T
AU  -  Oyama, A
AU  -  Tsuchiya, T
AU  -  Abe, N
AU  -  Sato, A
AU  -  Chiba, Y
AU  -  Kurihara, S
AU  -  Shibakusa, T
AU  -  Mikami, T
TI  -  Perioperative oral administration of cystine and theanine enhances recovery after distal gastrectomy: a prospective randomized trial
JA  -  JPEN. Journal of parenteral and enteral nutrition
PY  -  2013
VL  -  37
IS  -  3
CC  -  Gut
SP  -  384‐391
C3  -  PUBMED 22972879
M3  -  Journal Article; Randomized Controlled Trial
KW  -  Administration, Oral
KW  -  Adult
KW  -  Aged
KW  -  Cystine [*administration & dosage]
KW  -  C‐Reactive Protein [analysis]
KW  -  Female
KW  -  Gastroenterostomy
KW  -  Glutamates [*administration & dosage]
KW  -  Glutathione [blood]
KW  -  Humans
KW  -  Inflammation [prevention & control]
KW  -  Interleukin‐6 [blood]
KW  -  Leukocyte Count
KW  -  Leukocytes
KW  -  Male
KW  -  Middle Aged
KW  -  Perioperative Care [*methods]
KW  -  Pilot Projects
KW  -  Postoperative Period
KW  -  Prospective Studies
KW  -  Serum Albumin [analysis]
KW  -  Single‐Blind Method
DO  -  10.1177/0148607112458798
AB  -  BACKGROUND: It has been reported that cystine and theanine, amino acids related to glutathione synthesis, have immunomodulatory effects, such as suppressing inflammation after strenuous exercise. In this study, we examined the effects of oral administration of cystine and theanine during the perioperative period as a pilot study. METHODS: Forty‐three cases of distal gastrectomy for cancer conducted in our department were assigned to the cystine and theanine group (CT group) or to the placebo control group (P group), and a randomized, single‐blind, parallel‐group study was then performed. Cystine (700 mg) and theanine (280 mg) or a placebo was administered to participants for 10 continuous days (4 days before to 5 days after surgery). Changes in pre‐ and postoperative interleukin (IL)‐6, C‐reactive protein (CRP), albumin, white blood cell (WBC) count, neutrophil count, total lymphocyte count, resting energy expenditure (REE), and body temperature were compared and examined. RESULTS: Ten patients were excluded, leaving 33 patients in the study. The CT group had significantly lower IL‐6 values (postoperative day [POD] 4), CRP levels (POD 7), neutrophil counts (POD 4), and body temperatures (POD 5) than the P group (P < .05). In addition, REE in the P group peaked on day 1 (1.14 ± 0.16 [pre‐ and postoperative ratio]), whereas the CT group did not show any increase on POD 1 (0.99 ± 0.21, P < .05 vs P group). CONCLUSIONS: This study suggests that oral administration of cystine and theanine during the perioperative period may alleviate postgastrectomy inflammation and promote recovery after surgery.
UR  -  https://www.cochranelibrary.com/central/doi/10.1002/central/CN-00967730/full
ER  -  


Record #55 of 70
Provider: John Wiley & Sons, Ltd.
Content: text/plain; charset="UTF-8"

TY  -  JOUR
AN  -  CN-00621791
AU  -  Valién, JL
AU  -  Hernando, AN
AU  -  Gascón, AH
AU  -  Francés, RC
AU  -  Lobera, JC
TI  -  Cellular immune response to 3 anesthetic techniques for simple abdominal hysterectomy
JA  -  Revista espanola de anestesiologia y reanimacion
PY  -  2007
VL  -  54
IS  -  9
CC  -  Anaesthesia
SP  -  523‐528
C3  -  PUBMED 18085104
M3  -  Comparative Study; Journal Article; Randomized Controlled Trial
KW  -  Adenocarcinoma [immunology, surgery]
KW  -  Analgesia [adverse effects, methods]
KW  -  Analgesia, Epidural [adverse effects, methods]
KW  -  Analgesics [adverse effects, pharmacology]
KW  -  Anesthesia, Epidural [adverse effects, *methods]
KW  -  Anesthesia, General [adverse effects, *methods]
KW  -  Anesthetics, General [*adverse effects, pharmacology]
KW  -  Endometrial Neoplasms [immunology, surgery]
KW  -  Female
KW  -  Fentanyl [administration & dosage, adverse effects, pharmacology]
KW  -  Humans
KW  -  Hysterectomy [adverse effects]
KW  -  Immunologic Surveillance [drug effects]
KW  -  Killer Cells, Natural [drug effects, immunology]
KW  -  Lymphocyte Subsets [drug effects, immunology]
KW  -  Lymphopenia [*etiology, immunology]
KW  -  Methyl Ethers [administration & dosage, adverse effects]
KW  -  Middle Aged
KW  -  Morphine [administration & dosage, adverse effects, pharmacology]
KW  -  Piperidines [administration & dosage, adverse effects, pharmacology]
KW  -  Postoperative Complications [*etiology, immunology]
KW  -  Prospective Studies
KW  -  Remifentanil
KW  -  Sevoflurane
AB  -  BACKGROUND AND OBJECTIVE: The effect of surgery and anesthesia on the immune response may have a significant effect on perioperative tumor surveillance. The aim of this study was to characterize the cellular immune response of patients undergoing simple abdominal hysterectomy under 3 types of anesthesia. PATIENTS AND METHODS: ASA 1‐2 patients undergoing simple abdominal hysterectomy were enrolled prospectively after they gave informed consent; the patients were randomized to 3 groups of 20 each to receive balanced anesthesia (group A), remifentanil‐based anesthesia and analgesia (group B), or combined general‐epidural anesthesia (group C). Postoperative analgesia was provided in accordance with group assignment. Four and 24 hours after surgery, 20 mL of blood was drawn from each patient for analysis of leukocyte populations and lymphocyte subpopulations. Statistics were calculated with the SPSS software package, version 12.0. RESULTS: All groups had elevated neutrophil counts after surgery; the lowest levels were in group C (P<.05). Patients in all 3 groups developed lymphopenia, which was still evident 24 hours after surgery (P<.05). CD3 cell counts at 4 hours were lowest in patients who had received combined anesthesia (group C), CD19 cell counts were highest in group A, and CD16 cell counts were lowest in group C; this last difference was maintained at 24 hours (P<.05 for all these comparisons). CONCLUSION: Combined general‐epidural anesthesia seems to lower the counts of natural killer cells that are involved in tumor surveillance and destruction.
UR  -  https://www.cochranelibrary.com/central/doi/10.1002/central/CN-00621791/full
ER  -  


Record #56 of 70
Provider: John Wiley & Sons, Ltd.
Content: text/plain; charset="UTF-8"

TY  -  JOUR
AN  -  CN-00969542
AU  -  Santini, F
AU  -  Onorati, F
AU  -  Telesca, M
AU  -  Menon, T
AU  -  Mazzi, P
AU  -  Berton, G
AU  -  Faggian, G
AU  -  Mazzucco, A
TI  -  Selective pulmonary pulsatile perfusion with oxygenated blood during cardiopulmonary bypass attenuates lung tissue inflammation but does not affect circulating cytokine levels
JA  -  European journal of cardio-thoracic surgery
PY  -  2012
VL  -  42
IS  -  6
CC  -  Anaesthesia
SP  -  942‐950
C3  -  PUBMED 22561658
M3  -  Journal Article; Randomized Controlled Trial
KW  -  Aged
KW  -  Biomarkers [metabolism]
KW  -  Bronchoalveolar Lavage
KW  -  Bronchoalveolar Lavage Fluid [chemistry, cytology]
KW  -  Bronchoscopy
KW  -  Cardiopulmonary Bypass [*methods]
KW  -  Coronary Artery Bypass
KW  -  Cytokines [metabolism]
KW  -  Female
KW  -  Humans
KW  -  Inflammation [etiology, metabolism, *prevention & control]
KW  -  Lung [*blood supply, metabolism, pathology, physiology]
KW  -  Male
KW  -  Middle Aged
KW  -  Perfusion [*methods]
KW  -  Postoperative Complications [metabolism, *prevention & control]
KW  -  Prospective Studies
KW  -  Pulmonary Alveoli [metabolism, pathology, physiology]
KW  -  Treatment Outcome
DO  -  10.1093/ejcts/ezs199
AB  -  OBJECTIVE: Improved respiratory outcome has been shown after selective pulsatile pulmonary perfusion (sPPP) during cardiopulmonary bypass (CPB). No contemporary study has analysed the impact of sPPP on alveolar and systemic inflammatory response in humans. METHODS: Sixty‐four patients undergoing a coronary artery bypass graft (CABG) were randomized to sPPP or standard CPB (32 patients each). An alveolar‐arterial oxygen gradient (A‐aDO(2)) was measured preoperatively (T0), at ICU arrival (T1), 3 h postoperatively (T2) and postextubation (T3). The bronchoalveolar lavage (BAL) was collected at T0, T1 and T2. White blood cells (WBCs), neutrophils, mononucleates and lymphocytes in BAL infiltrates were compared between the two groups. A cytokine assay for interleukin‐1 (IL‐1), IL‐8, tumour necrosis factor alpha (TNF‐α), monocyte chemotactic protein‐1 (MCP‐1), growth regulated oncogene‐alpha (GRO‐α) and interferon (IFN)‐γ was collected from the BAL and peripheral blood at the same time‐points. Repeated‐measure analysis of variance and non‐parametric statistics were used to assess the between‐group and during time differences. RESULTS: The two groups proved comparable for perioperative variables. A‐aDO(2) proved better after sPPP (group‐P = 0.0001; group time‐P < 0.0001). BAL infiltrates after sPPP showed lower WBCs, neutrophils and lymphocytes (group‐P = 0.0001, group time‐P = 0.0001 for all) together with higher mononucleates (group‐P = 0.0001, group time‐P = 0.0001). Proinflammatory cytokines and chemokine MCP‐1 were lower in BAL after sPPP (group‐P = 0.005, 0.034, 0.036 and 0.005, and group time‐P = 0.001, 0.009, 0.001 and 0.0001 for IL‐1, IL‐8, TNF‐α and MCP‐1, respectively), whereas the immune modulator IFN‐γ significantly augmented after sPPP (time‐P = 0.0001) but remained stable after the standard CPB (time‐P = 0.101, group‐P = 001, group time‐P = 0.0001). Indeed, serum cytokines were not different in the two groups during the study (P = NS at single time‐points and as a function of time). CONCLUSIONS: sPPP attenuates alveolar inflammation, as demonstrated by the lower neutrophilic/lymphocytic alveolar infiltration, and the secretion of anti‐inflammatory rather than proinflammatory mediators.
UR  -  https://www.cochranelibrary.com/central/doi/10.1002/central/CN-00969542/full
ER  -  


Record #57 of 70
Provider: John Wiley & Sons, Ltd.
Content: text/plain; charset="UTF-8"

TY  -  JOUR
AN  -  CN-00265809
AU  -  Nielsen, HJ
AU  -  Hansen, U
AU  -  Christensen, IJ
AU  -  Reimert, CM
AU  -  Brünner, N
AU  -  Moesgaard, F
TI  -  Independent prognostic value of eosinophil and mast cell infiltration in colorectal cancer tissue
JA  -  Journal of pathology
PY  -  1999
VL  -  189
IS  -  4
CC  -  Colorectal
SP  -  487‐495
C3  -  PUBMED 10629548
M3  -  Clinical Trial; Journal Article; Randomized Controlled Trial; Research Support, Non‐U.S. Gov't
KW  -  Adult
KW  -  Aged
KW  -  Aged, 80 and over
KW  -  Analysis of Variance
KW  -  Colorectal Neoplasms [mortality, *pathology]
KW  -  Double‐Blind Method
KW  -  Eosinophils [*pathology]
KW  -  Female
KW  -  Humans
KW  -  Leukocyte Count
KW  -  Male
KW  -  Microscopy, Video
KW  -  Middle Aged
KW  -  Neoplasm Staging
KW  -  Plasma Cells [*pathology]
KW  -  Prognosis
DO  -  10.1002/(SICI)1096-9896(199912)189:4<487::AID-PATH484>3.0.CO
AB  -  Overall peritumoural inflammatory cell infiltration is a prognostic variable in solid tumours, but the survival‐related impact of the individual cell types within the infiltrate has still not been fully evaluated and compared with the conventional disease classification. In the present study, the prognostic value of individual white cell counts in the peritumoural inflammatory infiltrate in colorectal cancer was assessed. Intra‐operative tumour tissue samples from 584 patients undergoing elective surgery for colorectal cancer were included. None of the patients received pre‐ or post‐operative adjuvant chemotherapy. Tissue blocks were cut from the periphery of the tumours and embedded in paraffin. All blocks included both tumour tissue and normal bowel tissue. Serial sections of 4 microm were analysed for tumour tissue inflammatory cell infiltration using a computer‐ and video‐assisted microscope, which allowed semi‐automated quantification of cells within a fixed area. Total white cells and individual counts of eosinophils, neutrophils, mast cells, lymphocytes, and plasma cells were evaluated in every tumour specimen. Stratification into four groups with similar numbers of events was used to dichotomize the cell counts with respect to survival. The median observation period was 61 (49‐75) months. In a multivariate analysis including Dukes' stage, gender, age, peri‐operative blood transfusion, tumour location, and counts of specific inflammatory cells, only advanced Dukes' stage ( p< 0.0001), high age ( p=0.0003), and tumour location in the rectum predicted poor survival, while high counts of eosinophils ( p=0.006) and mast cells ( p=0.02) predicted good survival. Tumour‐associated eosinophilia and mastocytosis appear to be independent prognostic variables in colorectal cancer. Future studies should investigate the potential biological role of tumour tissue eosinophils and mast cells in the modulation of tumour growth.
UR  -  https://www.cochranelibrary.com/central/doi/10.1002/central/CN-00265809/full
ER  -  


Record #58 of 70
Provider: John Wiley & Sons, Ltd.
Content: text/plain; charset="UTF-8"

TY  -  JOUR
AN  -  CN-00512914
AU  -  Cağli, K
AU  -  Ulaş, MM
AU  -  Ozişik, K
AU  -  Kale, A
AU  -  Bakuy, V
AU  -  Emir, M
AU  -  Balci, M
AU  -  Topbaş, M
AU  -  Sener, E
AU  -  Taşdemir, O
TI  -  The intraoperative effect of pentoxifylline on the inflammatory process and leukocytes in cardiac surgery patients undergoing cardiopulmonary bypass
JA  -  Perfusion
PY  -  2005
VL  -  20
IS  -  1
CC  -  Heart
SP  -  45‐51
C3  -  PUBMED 15751670,EMBASE 40298235
M3  -  Clinical Trial; Comparative Study; Journal Article; Randomized Controlled Trial
KW  -  *cardiopulmonary bypass
KW  -  *coronary artery bypass graft
KW  -  *pentoxifylline/cb [Drug Combination]
KW  -  *pentoxifylline/ct [Clinical Trial]
KW  -  *pentoxifylline/pd [Pharmacology]
KW  -  Adult
KW  -  Anesthesia induction
KW  -  Article
KW  -  Basophil
KW  -  Benzodiazepine
KW  -  Blood sampling
KW  -  C reactive protein/ec [Endogenous Compound]
KW  -  Cardiac Surgical Procedures [*adverse effects]
KW  -  Cardioplegic agent/cb [Drug Combination]
KW  -  Cardiopulmonary Bypass [adverse effects, *methods]
KW  -  Cefazolin
KW  -  Cell type
KW  -  Clinical trial
KW  -  Controlled clinical trial
KW  -  Controlled study
KW  -  Coronary artery disease/su [Surgery]
KW  -  C‐Reactive Protein [analysis]
KW  -  Diazepam
KW  -  Double blind procedure
KW  -  Double‐Blind Method
KW  -  Drug mechanism
KW  -  Drug response
KW  -  Enzyme Inhibitors [pharmacology]
KW  -  Eosinophil
KW  -  Female
KW  -  Fentanyl
KW  -  Heparin
KW  -  Human
KW  -  Humans
KW  -  Inflammation [blood, *prevention & control]
KW  -  Interleukin 6/ec [Endogenous Compound]
KW  -  Interleukin‐6 [blood]
KW  -  Intraoperative Period
KW  -  Leukocyte Count
KW  -  Leukocyte count
KW  -  Leukocytes [*drug effects]
KW  -  Major clinical study
KW  -  Male
KW  -  Middle Aged
KW  -  Monocyte
KW  -  Morphine
KW  -  Neutrophil chemotaxis
KW  -  Pancuronium
KW  -  Pentoxifylline [*pharmacology]
KW  -  Placebo
KW  -  Placebos
KW  -  Priority journal
KW  -  Prospective Studies
KW  -  Protamine
KW  -  Randomized controlled trial
KW  -  Sodium chloride
KW  -  Statistical analysis
KW  -  Statistical significance
KW  -  Treatment Outcome
KW  -  Tumor Necrosis Factor‐alpha [analysis]
KW  -  Tumor necrosis factor alpha/ec [Endogenous Compound]
DO  -  10.1191/0267659105pf779oa
AB  -  BACKGROUND: Inflammation plays a pivotal role in the pathogenesis of organ dysfunction after cardiopulmonary bypass (CPB). The aim of this study was to investigate whether pentoxifylline (PTX) has effects on the inflammatory process and leukocytes in cardiac surgery patients undergoing CPB. MATERIAL AND METHODS: A double‐blind, prospective, randomized, placebo‐controlled study was undertaken to assess the effect of PTX on leukocyte counts, tumour necrosis factor‐alpha (TNF‐alpha), interleukin‐6 (IL‐6) and C‐reactive protein (CRP) levels in 60 patients undergoing CPB for elective coronary artery bypass grafting. In 30 patients, 200 mg of PTX was added to 500 mL NaCl and perfused for 180 min after induction of anaesthesia and also 100 mg of PTX was added to the warm cardioplegic solution; another 30 patients received saline solution as placebo. RESULTS: All measurements were performed before PTX infusion (T0), after induction of anaesthesia (T1), 30 min after weaning from CPB (T2), and 6 hours (T3) and 24 hours postoperatively (T4). PTX did not change the percentage of eosinophils, basophils, neutrophils, monocytes, or lymphocytes, or CRP levels. In the control group, however, total leukocyte count and IL‐6 level at T3 and T4 period were significantly higher than the study group. The progressive increment in TNF‐alpha level observed at each period was also significantly prominent in the control group. CONCLUSION: CPB‐related whole body inflammatory response could be partially inhibited by intraoperative PTX administration. This effect of PTX would be helpful in preventing the well‐known complications of CPB‐induced systemic inflammation.
UR  -  https://www.cochranelibrary.com/central/doi/10.1002/central/CN-00512914/full
ER  -  


Record #59 of 70
Provider: John Wiley & Sons, Ltd.
Content: text/plain; charset="UTF-8"

TY  -  JOUR
AN  -  CN-01701386
AU  -  NCT03757949,
TI  -  Nutrition Therapy in Improving Immune System in Patients With Bladder Cancer That Can Be Removed by Surgery
JA  -  https://clinicaltrials.gov/show/NCT03757949
PY  -  2018
KW  -  Urinary Bladder Neoplasms
AB  -  PRIMARY OBJECTIVES: I. To compare the impact of consuming perioperative specialized immunemodulating drinks (SIM, Impact Advanced Recovery, Nestle) to oral nutrition supplement control drinks (ONS, Oral Nutrition Control, Nestle) on post‐operative complications (any versus [vs.] none) within 30 days after scheduled radical cystectomy (RC). SECONDARY OBJECTIVES: I. To assess whether SIM use compared to ONS reduces late‐phase post‐operative complications within 90 days after scheduled RC. II. To assess whether SIM use compared to ONS reduces infections. III. To assess whether SIM use compared to ONS reduces skeletal muscle wasting. IV. To assess whether SIM use compared to ONS reduces high grade post‐operative complications. V. To assess whether SIM use compared to ONS reduces readmission rates. VI. To assess whether SIM use compared to ONS improves quality of life. VII. To assess whether SIM use compared to ONS improves disease‐free survival and overall survival. TERTIARY OBJECTIVES: I. To assess the impact of SIM use on the expansion of myeloid‐derived suppressor cells. II. To assess the impact of SIM use on pro‐inflammatory cytokines and neutrophil: lymphocyte ratios. III. To assess the impact of SIM use on post‐operative arginine deficiency and amino acid metabolism. IV. To explore the association of dietary intake variables (nutrition status, calories, protein, and immune‐enhancing factors) and study outcomes. OUTLINE: Patients are randomized into 1 of 2 arms. ARM I: Patients receive SIM orally (PO) thrice daily (TID) on days ‐5 to ‐1 and 1‐5. Patients undergo standard of care surgery on day 0. ARM II: Patients receive placebo PO TID on days ‐5 to ‐1 and 1‐5. Patients undergo standard of care surgery on day 0. After completion of study, patients are followed up at 2, 30, and 90 days, and at 6, 9, 12, 18, 24, and 36 months after surgery.
UR  -  https://www.cochranelibrary.com/central/doi/10.1002/central/CN-01701386/full
ER  -  


Record #60 of 70
Provider: John Wiley & Sons, Ltd.
Content: text/plain; charset="UTF-8"

TY  -  JOUR
AN  -  CN-01814016
AU  -  JPRN-UMIN000001081,
TI  -  Safety and Immunogenicity of Cholesterol-Bearing Hydrophobized Pullulan HER2 Protein 146 (CHP-HER2) and NY-ESO-1 Protein (CHP-NY-ESO-1) in Combination With OK-432 in HER2- and/or NY-ESO-1-Expressing Cancers
JA  -  http://www.who.int/trialsearch/Trial2.aspx?TrialID=JPRN-UMIN000001081
PY  -  2008
AB  -  INTERVENTION: CHP‐HER2 vaccine 300micrograms CHP‐NY‐ESO‐1 vaccine 100micrograms OK‐432 0.02mg SQ injection, q2wks, 6 cycles CONDITION: Esophageal Cancer, Lung Cancer, Stomach Cancer, Breast Cancer, Ovarian Cancer PRIMARY OUTCOME: 1.Safety of CHP‐HER2 and CHP‐NY‐ESO‐1 administered subcutaneously in combination with OK‐432 to patients with cancers expressing HER2 and/or NY‐ESO‐1.; 2.Immunity to HER2 and NY‐ESO‐1 (antibody, CD4+ and CD8+ T cells) SECONDARY OUTCOME: Tumor responses INCLUSION CRITERIA: 1.Histological confirmation of cancer. 2.HER2 expression in tumor cells scored as 1+ or more which should be confirmed by IHC using at least two antibodies (archived issue; see Appendix 1 and Reference 1 for methodology). or NY‐ESO‐1 expression by reverse transcriptase and polymerase chain reaction (RT‐PCR) analysis preferably, or immunohistochemistry 3.Patients must a.are at high risk of recurrence, more than 25% of probability, after complete resection or even after post‐operative adjuvant treatment, and effective adjuvant therapy is not available or refused; or b.have metastatic disease, and treatment has failed, or in the situation where effective therapy is not available, or has been refused. 3.Complete recovery from surgery (at least 4 weeks). 4.Laboratory values within the following limits: Hemoglobin 9.0 g/dL or more(10.0 g/dL if <50 kg) Neutrophil count 1.5x109/L or more Lymphocyte count 0.5x109/L or more Plat
UR  -  https://www.cochranelibrary.com/central/doi/10.1002/central/CN-01814016/full
ER  -  


Record #61 of 70
Provider: John Wiley & Sons, Ltd.
Content: text/plain; charset="UTF-8"

TY  -  JOUR
AN  -  CN-02133679
AU  -  NCT04435925,
TI  -  Inflammatory Effect Comparison Between Fentanyl and Remifentanil in Mastectomy Under General Anesthesia
JA  -  https://clinicaltrials.gov/show/NCT04435925
PY  -  2020
KW  -  Breast Diseases
KW  -  Fentanyl
KW  -  Remifentanil
AB  -  Mastectomy triggers stress and inflammation responses due to tissue trauma. Surgical stress will increase levels of hormones (adrenocorticotropic hormone, cortisol, antidiuretic hormone, epinephrine, norepinephrine, and dopamine) and inflammatory cytokines (Tumor Necrotic Factor‐α, interleukin‐1, interleukin‐2, and interleukin‐6) in the body. This causes insulin resistance, gluconeogenesis, and glycolysis, and impaired insulin secretion, which results in hyperglycemia due to intraoperative stress. Intraoperative hyperglycemia increases postoperative complications and mortality. Inhibition of hyperglycemia due to operative stress and stress hormones with good anesthetic management in improving patient outcomes. The choice of opioid type plays an important role in suppressing the perioperative stress and inflammatory response. Opioids are an alternative, besides the use of regional anesthetic techniques which have been proven to suppress the perioperative stress response. Fentanyl is one of the phenylpiperidine synthetic opioids. Large doses of fentanyl can reduce stress responses but also increase side effects, such as hemodynamic instability and decrease T‐cell function. Remifentanil provides unique pharmacokinetic benefits through nonspecific esterase enzyme metabolism, so it has a very fast onset and half‐life. In addition, remifentanil also provides benefits in reducing the production of interleukin 6 cytokines (IL‐6) and tumor necrosis factor α (TNF‐α) and inhibits neutrophil migration through the endothelial layer. The stress response to stress and inflammation is directly proportional to the dose of remifentanil given. It is reported that remifentanil can suppress cortisol response according to increasing dose. Winterhalter et al. and Lee et al. reported that remifentanil is better at suppressing the stress response than fentanyl. On the other hand, Bell et al. showed no difference in cortisol and hemodynamic levels between the two groups. The goal of this study is to see if remifentanil provides less increase in serum epinephrine level, norepinephrine level, platelet to lymphocyte ratio (PLR), lymphocyte to monocyte ratio (LMR), and blood glucose level at one‐hour and 24‐hours postoperative in patients undergoing mastectomy surgery under general anesthesia.
UR  -  https://www.cochranelibrary.com/central/doi/10.1002/central/CN-02133679/full
ER  -  


Record #62 of 70
Provider: John Wiley & Sons, Ltd.
Content: text/plain; charset="UTF-8"

TY  -  JOUR
AN  -  CN-00971661
AU  -  Chen, XZ
AU  -  Hu, JK
AU  -  Liu, J
AU  -  Yang, K
AU  -  Zhou, ZG
AU  -  Wang, LL
AU  -  Yang, C
AU  -  Zhang, B
AU  -  Chen, ZX
AU  -  Chen, JP
TI  -  Comparison of short-term outcomes and perioperative systemic immunity of laparoscopy-assisted and open radical gastrectomy for gastric cancer
JA  -  Journal of evidence-based medicine
PY  -  2011
VL  -  4
IS  -  4
SP  -  225‐231
C3  -  PUBMED 23672753
M3  -  Comparative Study; Controlled Clinical Trial; Journal Article; Research Support, Non‐U.S. Gov't
KW  -  Adenocarcinoma [*surgery]
KW  -  Female
KW  -  Gastrectomy [*methods]
KW  -  Humans
KW  -  Immunity
KW  -  Laparoscopy
KW  -  Male
KW  -  Middle Aged
KW  -  Prospective Studies
KW  -  Stomach Neoplasms [*surgery]
KW  -  Time Factors
KW  -  Treatment Outcome
DO  -  10.1111/j.1756-5391.2011.01162.x
AB  -  OBJECTIVE: To compare the perioperative systemic immunity of laparoscopy‐assisted and open radical gastrectomy for gastric cancer. METHODS: Patients with gastric adenocarcinoma proven by endoscopy and biopsy were eligible, while patients with preoperative staging of T4, N2‐3, or M1 were excluded. Eligible patients willing to undertake laparoscopic surgery in the consecutive cohort were assigned to the laparoscopy‐assisted gastrectomy (LAG) group, while concurrent patients were assigned to the conventional open gastrectomy (OG) group. All operations were performed with the intention of radical resection. Various immunological parameters were tested in peripheral venous blood collected at preoperative 1(st) day and postoperative 2(nd) day (POD2) and 7(th) day (POD7). SPSS 13.0 software was used for statistical analysis. RESULTS: Thirty patients were included, 15 each in the LAG and OG groups. The general characteristics and short‐term outcomes (harvested lymph nodes number, hospital stay, complications, and mortality rate) of the two groups were comparable, but the operation time was significantly longer in LAG (P = 0.001). Moreover, intergroup comparisons indicated no significant differences between the groups in levels of neutrophils, T‐lymphocytes, natural killer cells, IgG, IgM, IgA, C3, C4, interleukin‐6, or interleukin‐10 at any time point (P>0.05). However, there was a gradual decrease in natural killer cell count in the LAG group up to POD7 (P = 0.008). CONCLUSION: The changes in systemic immunity markers were comparable between laparoscopy‐assisted and open gastrectomy for gastric cancer. However, there was a trend of suppression of natural killer cells in the laparoscopy‐assisted gastrectomy group.
UR  -  https://www.cochranelibrary.com/central/doi/10.1002/central/CN-00971661/full
ER  -  


Record #63 of 70
Provider: John Wiley & Sons, Ltd.
Content: text/plain; charset="UTF-8"

TY  -  JOUR
AN  -  CN-01563016
AU  -  NCT03096951,
TI  -  Prehabilitation in Colorectal Cancer
JA  -  https://clinicaltrials.gov/show/NCT03096951
PY  -  2017
KW  -  Colorectal Neoplasms
AB  -  Study objectives Primary objective: The investigators want to assess if a tele‐supervised prehabilitation improves preoperative cardio‐respiratory fitness in colon cancer patients in the setting of an enhanced recovery pathway. Secondary objectives ‐ The investigators want to examine if this tele‐supervised prehabilitation has beneficial effects on muscle strength and endurance, on quality of life, on executive functions, on fatigue, on inflammatory parameters and on metabolic disruption pre‐surgery. ‐ The investigators want to determine whether changes in the preoperative period remain in the postoperative period after 8 weeks of telerehabilitation. Rationale and scientific background: In Belgium, colon cancer is the third most common cancer in men and the second most common in women and is the second cause of cancer death. Surgery is currently the primary treatment for stage I to III. This surgery benefits from several years of multimodal program, commonly called "Fast Track" program or enhanced recovery. Nowadays, the lack of preoperative fitness is not specifically taken into account in the Fast Track program. Nevertheless, studies have shown that patients with poor preoperative physical fitness are less able to cope with the adverse effects of surgery and hospitalization resulting in increased risk of mortality, postoperative complications and functional recovery time. It seems relevant to intervene during the preoperative period to improve the patient's functional capacity before the surgery, via physical training to overcome the stress of the surgery and to improve postoperative recovery. This process is called "prehabilitation" Structured and supervised programs have shown to be effective and feasible. However, time, resources, expensive care are often a barrier for the patient. Thereby, a home‐based tele‐supervising rehabilitation would be an attractive therapeutic option to offer a distinct advantage in this regard. More specifically, "telerehabilitation can be defined as the application of telecommunication, remote sensing and operation technologies, and computing technologies to assist with the provision of medical rehabilitation services at a distance". Study design A single‐blind, randomized, controlled trial will be conducted. Participants will be randomized into either a prehabilitation group or a rehabilitation group. Participants in both groups will care in an Fast Track Program. An assessor who will be blinded to group allocation will collect outcomes measures for each participant. To be eligible for this study participants will need to meet the following criteria: Diagnosis of colon cancer requiring surgery; more than 50 years of age; autonomous and voluntary person; able to read, write and understand French; Participants will be excluded if the participants have a physical impairment that would seriously impair physical mobility; have an unfavorable familial context; have a stoma; have an American Society of Anesthesiologists score IV‐V; the surgery is an emergency; have neuropsychiatric disease. Participants allocated to the prehabilitation group will undertake a telerehabilitation program that will start 4 weeks before the surgery and will continue during 8 weeks after the surgery. Participants in the control group will receive World Health Organization recommendations on physical activity for health before surgery. After the surgery, The control group will undertake a telerehabilitation program over an 8‐week period. The telerehabilitation program will combine aerobic and resistance training three sessions per week. Each 60‐min session will begin and end with a five‐minute warm‐up/cool. The warm‐up will be followed by 25 minutes of aerobic training. Aerobic exercise can include brisk walking, jogging, cycling, or swimming according to patient's preference. The intensity of the exercise was set between 60 à 75% of maximum heart rate (maximal heart rate=220 ‐ age). And between 12 and 16 on Borg's Rating of Perceived Exertion Scale. Each participant will wear a heart monitor. The aerobic training will be followed by resistance exercise performed on eight exercises targeting major muscle groups (abdominal, hamstring, quadriceps, triceps, gluteus maximus, paraspinal muscles and shoulder muscles). Intensity must be between 12 and 16 on the Borg's Rating of Perceived Exertion Scale. A physiotherapist will provide detailed information about the program. The patient will receive a brochure in which there will be descriptions and pictures of exercises and a video including the resistance program was recorded on a website. The researcher will conduct weekly telephone calls with the participants. The aim of these calls will be to solve any problems of carrying out the training sessions and to discuss about possible adverse events. Moreover, the researcher will give messages of support and encouragement to improve adherence to the program. Outcome measures will be assessed at four time points: at baseline (T0), one day before the scheduled date of surgery (T1), one week after the intervention (T2) and at the end of the postoperative rehabilitation (T3). Primary outcome will be cardiorespiratory fitness 6min walk test). Secondary outcomes will be muscle strength and endurance (isokinetic dynamometer and 1min sit‐to‐stand‐test), quality of life ("Euroquol‐5D‐3L" questionnaire); level of physical activity (International Physical Activity Questionnaire Short Form); fatigue (Functional Assessment of Cancer Therapy: Fatigue); executive functions (Trail Making test, Stroop test and fluency) ; blood test (neutrophil lymphocyte ratio, C reactive protein, fasting glucose, fasting insulin and cholesterol will be measured by bioelectrical impedance analysis); energy expenditure ("Sensewear®" armband).
UR  -  https://www.cochranelibrary.com/central/doi/10.1002/central/CN-01563016/full
ER  -  


Record #64 of 70
Provider: John Wiley & Sons, Ltd.
Content: text/plain; charset="UTF-8"

TY  -  JOUR
AN  -  CN-00051259
AU  -  Meyers, JD
AU  -  Flournoy, N
AU  -  Sanders, JE
AU  -  McGuffin, RW
AU  -  Newton, BA
AU  -  Fisher, LD
AU  -  Lum, LG
AU  -  Appelbaum, FR
AU  -  Doney, K
AU  -  Sullivan, KM
TI  -  Prophylactic use of human leukocyte interferon after allogeneic marrow transplantation
JA  -  Annals of internal medicine
PY  -  1987
VL  -  107
IS  -  6
CC  -  Anaesthesia
CC  -  SR-CANCER
CC  -  Haematology
SP  -  809‐816
C3  -  PUBMED 2825571
M3  -  Clinical Trial; Journal Article; Randomized Controlled Trial; Research Support, U.S. Gov't, P.H.S.
KW  -  Adolescent
KW  -  Adult
KW  -  Bone Marrow Transplantation
KW  -  Child
KW  -  Child, Preschool
KW  -  Clinical Trials as Topic
KW  -  Combined Modality Therapy
KW  -  Cytomegalovirus Infections [prevention & control]
KW  -  Cytotoxicity, Immunologic
KW  -  Female
KW  -  Graft vs Host Disease [prevention & control]
KW  -  Humans
KW  -  Interferon Type I [adverse effects, blood, *therapeutic use]
KW  -  Leukemia, Lymphoid [mortality, *therapy]
KW  -  Male
KW  -  Postoperative Complications [*prevention & control]
KW  -  Random Allocation
KW  -  Recurrence
KW  -  Risk Factors
DO  -  10.7326/0003-4819-107-6-809
AB  -  Study Objective: To determine the efficacy of prophylactic interferon for prevention of cytomegalovirus infection and relapse of leukemia after allogeneic marrow transplantation. Design: Randomized trial with intermittent interferon administration to day 80 after transplantation. Setting: Marrow transplantation units of a cancer research center. Patients: Consecutive patients with acute lymphocytic leukemia in remission at the time of transplantation. Thirty‐nine patients received interferon, and 40 were control patients. Interventions: Partially purified human leukocyte interferon given every 3 days beginning after marrow engraftment and continuing to day 80 after transplantation. After initial safety testing, the starting and minimum dose was 6 X 10(4) units/kg of body weight, with dose escalations determined by the circulating neutrophil count. Transplant conditioning and post‐transplantation prophylaxis of graft‐versus‐host disease with methotrexate followed standard procedures. Measurements and Main Results: No difference was observed in the probability or severity of cytomegalovirus infection or in the probability or severity of graft‐versus‐host disease. Relapse of leukemia occurred in 9 interferon recipients and 21 control patients, with a minimum follow‐up of 4 years among surviving patients. The probability of relapse among all interferon recipients was 0.36 (95% confidence interval [Cl], 0.56 to 0.17) and among all control patients was 0.74 (95% Cl, 0.91 to 0.58) (p = 0.04 by log‐rank test). Among patients who received transplants in first or second remission, the probability of relapse among interferon recipients was 0.19 (95% Cl, 0.37 to 0.02) compared with 0.71 (95% Cl, 0.97 to 0.51) among control patients (p = 0.008 by log‐rank test). Survival rates did not differ between interferon recipients and control patients. Transient decreases in leukocyte count and anorexia and nausea occurred among interferon recipients. Six interferon recipients, all of whom had received chemoradiotherapy of the central nervous system before transplantation, developed leukoencephalopathy after transplantation. Conclusions: These data suggest that interferon given after transplantation reduces the risk for subsequent relapse of leukemia. The effect of longer administration and of administration in patients with other underlying diseases will require additional trials. No effect was observed on cytomegalovirus infection, either because interferon was not initiated until a median of 18 days after transplantation or because of a lesser effect among marrow allograft recipients.
UR  -  https://www.cochranelibrary.com/central/doi/10.1002/central/CN-00051259/full
ER  -  


Record #65 of 70
Provider: John Wiley & Sons, Ltd.
Content: text/plain; charset="UTF-8"

TY  -  JOUR
AN  -  CN-01902883
AU  -  JPRN-UMIN000031911,
TI  -  The clarification of the immunosuppression mechanism of propofol, desflurane, and sevoflurane during lung cancer surgery and its effect on patients' outcome
JA  -  http://www.who.int/trialsearch/Trial2.aspx?TrialID=JPRN-UMIN000031911
PY  -  2018
AB  -  INTERVENTION: Lung cancer patients who are enrolled the study are divided into the three group ,propofol, sevoflurane, and desflurane, as follow as randomized rule. 1 propofol group Lung cancer patients who are enrolled the study are divided into the three group ,propofol, sevoflurane, and desflurane, as follow as randomized rule. 2 desflurane group Lung cancer patients who are enrolled the study are divided into the three group ,propofol, sevoflurane, and desflurane, as follow as randomized rule. 3 sevoflurane group CONDITION: lung cancer PRIMARY OUTCOME: 1 The ratio of neutrophils, monocytes, and lymphocytes in the peripheral blood leukocyte; 2 Evaluation of CD4/CD8 ratio, naive memory cell ratio, T cell exhaustion status.; 3 Percentage of postoperative complications and recurrence; 4 Duration of hospitalization, the mortality.; The above items are analyzed from the blood samples at the 6 points, which includes preoperative, intraoperative (beginning and end of surgery), postoperative (1,3,5 POD), and are compared among three anesthetics groups. INCLUSION CRITERIA: The patient should be over 20 years old at agreement of research is obtained. 2 the Surgery is of one side. 3 A patient with primary and metastatic lung cancer 4 patient should paerticipate who agreed document consent by free will of the research subject after having sufficient explanation for participation in this research.
UR  -  https://www.cochranelibrary.com/central/doi/10.1002/central/CN-01902883/full
ER  -  


Record #66 of 70
Provider: John Wiley & Sons, Ltd.
Content: text/plain; charset="UTF-8"

TY  -  JOUR
AN  -  CN-01563023
AU  -  NCT03097224,
TI  -  Prehabilitation in Frail Colon Cancer
JA  -  https://clinicaltrials.gov/show/NCT03097224
PY  -  2017
KW  -  Colonic Neoplasms
AB  -  Objectives Primary objective: To assess if a 4‐week tele‐supervised prehabilitation is effective in improving post‐operative cardio‐respiratory fitness in frail colon cancer patients. Secondary objectives : To examine if a 4‐week preoperative tele‐supervised prehabilitation has beneficial effects on muscle strength and endurance, on quality of life, on executive functions, on fatigue, on inflammatory parameters and on metabolic disruption pre‐surgery. Background In Belgium, colon cancer is the third most common cancer in men and the second most common in women and is the second cause of cancer death. Surgery is currently the primary treatment for stage I to III. Studies have shown that patients with poor preoperative physical fitness are less able to cope with the adverse effects of surgery and hospitalization resulting in increased risk of mortality, postoperative complications and functional recovery time. Moreover, approximately 60% of colon cancer patients are older than 70 years at diagnosis and more than 50% of older cancer patients have frailty or pre‐frailty. Frailty is a state of vulnerability decreased functional reserve, impairment or dysregulation in several physiological systems, and reduced capacity to recover physiological homeostasis after a stress. Nowadays, no frail definition is clearly defined. One widely accepted definition uses the Fried criteria including the assessment of weight loss, physical exhaustion, physical activity level, grip strength and walking speed. Preoperative frail colon cancer patients have a significantly higher risk of adverse postoperative outcomes including institutionalization, length of stay, morbidity and mortality. It seems relevant to intervene during the preoperative period to improve the patient's functional capacity before the surgery, via physical training to overcome the stress of the surgery and to improve postoperative recovery. This process is called "prehabilitation". Structured and supervised programs have shown to be effective and feasible. However, time, resources and expensive care are often a barrier for the patient. Thereby, a home‐based tele‐supervising rehabilitation would be an attractive therapeutic option to offer a distinct advantage in this regard. To date, no study has studied the effects of tele‐supervised prehabilitation in these "frail" patients. Study design A single‐blind, randomized, controlled trial will be conducted. Participants will be randomized into either a prehabilitation group or a control group. An assessor who will be blinded to group allocation will collect outcomes measures for each participant. Study sample To be eligible for this study participants will need to meet the following criteria: diagnosis of colon cancer requiring surgery; more than 65 years of age; able to read, write and understand French; Frailty phenotype criteria ≥ 3. Frailty was assessed using the components of the Frailty Phenotype, which was first developed by Fried et al., which consists of five criteria: weight loss, exhaustion, low physical activity, slowness, and weakness. Participants will be excluded if they have a physical impairment that would seriously impair physical mobility; the surgery is an emergency; have a neuropsychiatric disease. Intervention Participants allocated to the prehabilitation group will undertake a telerehabilitation program that will start 4 weeks before the surgery while participants in the control group will receive usual care and World Health Organization recommendations on physical activity for health before surgery. The telerehabilitation program will combine aerobic and resistance training three sessions per week. Each 60‐min session will begin and end with a five‐minute warm‐up/cool. The warm‐up will be followed by 25 minutes of aerobic training. Aerobic exercise can include brisk walking, jogging, cycling, or swimming according to patient's preference. The intensity of the exercise was set between 60 à 75% of maximum heart rate (maximal heart rate=220 ‐ age). And between 12 and 16 on Borg's Rating of Perceived Exertion Scale. Each participant will wear a heart monitor. The aerobic training will be followed by resistance exercise performed on eight exercises targeting major muscle groups (abdominal, hamstring, quadriceps, triceps, gluteus maximus, paraspinal muscles and shoulder muscles). Intensity must be between 12 and 16 on the Borg's Rating of Perceived Exertion Scale. A physiotherapist will provide detailed information about the program. The patient will receive a brochure in which there will be descriptions and pictures of exercises and a video including the resistance program was recorded on a website. The researcher will conduct weekly telephone calls with the participants. The aim of these calls will be to solve any problems of carrying out the training sessions and to discuss about possible adverse events. Moreover, the researcher will give messages of support and encouragement to improve adherence to the program. Outcome measures Outcome measures will be assessed at three time points: at baseline (T0), one day before the scheduled date of surgery (T1) and 8 weeks after the surgery (T2). Primary outcome will be cardiorespiratory fitness 6min walk test). Secondary outcomes will be muscle strength and endurance (isokinetic dynamometer and 1‐min sit‐to‐stand‐test), quality of life (EQ‐5D‐3L questionnaire); level of physical activity (International Physical Activity Questionnaire Short Form); fatigue (Functional Assessment of Cancer Therapy: Fatigue); executive functions (Trail Making test and fluency verbal test) ; blood test (neutrophil lymphocyte ratio, C reactive protein, fasting glucose, fasting insulin and cholesterol will be measured by bioelectrical impedance analysis); energy expenditure (Sensewear® armband).
UR  -  https://www.cochranelibrary.com/central/doi/10.1002/central/CN-01563023/full
ER  -  


Record #67 of 70
Provider: John Wiley & Sons, Ltd.
Content: text/plain; charset="UTF-8"

TY  -  JOUR
AN  -  CN-01814287
AU  -  ISRCTN77829558,
TI  -  Using taurolidine to attenuate the surgically-induced endotoxaemia and the subsequent inflammatory response in patients with primary non-metastatic colon cancer
JA  -  http://www.who.int/trialsearch/Trial2.aspx?TrialID=ISRCTN77829558
PY  -  2007
AB  -  INTERVENTION: Amended as of 25/11/2008: From induction of anaesthesia, patients will be administered 250 ml of 2% taurolidine or normal saline four times daily intravenously for four days. Initial information at time of registration: From induction of anaesthesia, patients will be administered 250 ml of 2% taurolidine or the same volume of normal saline intravenously three times a day for three days. CONDITION: Colon cancer ; Cancer ; Colon cancer PRIMARY OUTCOME: Amended as of 25/11/2008: ; 1. Percent change in taurolidine as compared to control group in mean day 1 IL‐6 relative to mean baseline IL‐6. Mean day‐1 lL‐6 defined as mean of available values from (+3, +6, +24 hours post‐induction). Mean baseline defined as mean of available pre‐op IL‐6 levels.; ; Initial information at time of registration:; The following will be measured twice pre‐operatively and at 4 hours, 24 hours, 48 hours, 3 days and 5 days post‐operatively: ; 1. Pro‐inflammatory cytokine levels (Interleukin‐6 [IL‐6], Interleukin‐1‐beta [IL‐1beta], Tumour Necrosis Factor‐alpha [TNF‐alpha], Vascular Endothelial Growth Factor [VEGF]); 2. Anti‐inflammatory cytokine levels (Interleukin‐1‐Receptor Antagonist [IL‐1RA], Interleukin‐10 [IL‐10]); 3. C‐Reactive Protein (CRP); 4. Endotoxin/Lipopolysaccharides (LPS) level; ; The following will be measured twice pre‐operatively and at 24 hours and 5 days post‐operatively: ; 5. Natural Killer (NK) Cell and Cytotoxic T‐Lymphocyte (CTL) cytotoxic activity ; 6. Neutrophil/monocyte receptor expression (CD11b, CD14, Toll‐Like Receptor‐4 [TLR4]) SECONDARY OUTCOME: Amended as of 25/11/2008: ; 1. Laboratory endpoints:; 1.1. Percent change in taurolidine as compared to control group in mean day 2 and day 3 IL‐6 relative to mean baseline Il‐6. Mean day 2/day 3 defined as available IL‐6 from 48 and 72 hours post‐induction.; 1.2. Percent change in taurolidine as compared to control group in mean available day 1 to day 3 versus mean baseline IL‐10, endotoxin level, and C‐reactive protein (CRP); 2. Clinical endpoints:; 2.1. Comparison of Taurolidine with control group with regard to occurrence and severity of post‐operative infections over 10 days post‐operatively or until hospital discharge; 2.2. Time to bowel functional recovery defined as time to first flatus or return of bowel sounds; 2.3. Comparison of taurolidine with control group with regard to analgesic requirements (using ordinal ranking scale) and self assessed pain control using visual analogue scale at 24 and 72 hours post‐induction; 2.4. Percent tumour recurrence at 12 months following operation in taurolidine as compared to control group; ; Tertiary outcomes:; Percent change in taurolidine compared to control group in mean available day 1 ‐ day 3 versus mean baseline:; 1. Inflammatory cytokine levels (tumour necrosis factor alpha [TNF‐a], vascular endothelial growth factor [VEGF], interleukin‐1 receptor antagonist [IL‐1ra], IL‐1beta); 2. Natural Killer (NK) cell and cytotoxic T‐lymphocyte (CTL) cytotoxic activity ; 3. Neutrophil/monocyte receptor expression (cluster of differentiation‐14 [CD14], cluster of differentiation‐11b [CD11b], toll‐like receptor‐4 [TLR4]) ; ; Safety endpoints:; Comparison of routine haematological and biochemical data at day 1, 2, 3, 5, hospital discharge, and 1 month. Clinical status at hospital discharge, 1, 6 and 12 months.; ; Initial information at time of registration:; 1. Post‐operative pain scores (Visual Analogue Scales [VAS]); 2. Post‐operative GI function (time to first flatus and to bowel sounds); 3. Post‐operative respiratory function/infections (clinical); 4. Clinical wound infection rate; 5. Length of hospital stay; 6. Survival at 1 and 2 years ; 7. Time to tumour recurrence (radiological) INCLUSION CRITERIA: Initial information at time of registration: 1. Patients of both genders who are 18 to 75 years of age 2. Patients with a solitary, non‐metastatic extraperitoneal colonic tumour that already has been histologically confirmed 3. Patient has given full written informed consent 4. Elective setting Added as of 25/11/2008: 5. Negative pregnancy test in women of childbearing age
UR  -  https://www.cochranelibrary.com/central/doi/10.1002/central/CN-01814287/full
ER  -  


Record #68 of 70
Provider: John Wiley & Sons, Ltd.
Content: text/plain; charset="UTF-8"

TY  -  JOUR
AN  -  CN-01969376
AU  -  KCT0003717,
TI  -  Multicenter randomized controlled trial comparing intensive nutritional support versus conventional nutritional support for gastric cancer patients who underwent gastric resection
JA  -  http://www.who.int/trialsearch/Trial2.aspx?TrialID=KCT0003717
PY  -  2019
AB  -  INTERVENTION: Drug : Conventional nutritional support group 1. No preoperative nutritional therapies are performed. 2. If there is no postoperative complication, water intake begins between 1‐4 days after surgery, between 2‐5 days for semi‐fluid diet(SFD), and between 3‐6 days for soft‐blended diet(SBD). If patients do not have any problem after 1‐2 days of SBD, patient will be discharged. 3. When taking hydration, the parenteral nutritional support (WINUF Peri) are administered. And administration will bestopped after the start of SFD. 4. At discharge, prescribe oral nutritional supplements for up to 10 days after surgery. Intensive nutritional support group 1.Allow oral nutritional supplements to be administered 3‐14 days before surgery 2.Intake of an oral carbohydrate drink (fastop) is recommended until 2 hours before surgery. 3.Progression of the diet is the same as for the conventional nutritional support group. Only allow ingestion of oral carbohydrate drinks if patient starts oral hydration. 4.The initiation of parenteral nutritional support is the same as for the conventional nutritional support group. However, the parenteral nutritional support is administered together with SBD until the oral intake calorie exceeds 70&#37; of the daily requirement. 5.Insert a periperally inserted central catheter (PICC) at discharge.After discharge, the home nurse will administrat parenteral nutritional supplement four times a week via PICC. Nutritional counseling is performed at each outpatient clinic and according to the result, the parenteral nutritional supplement are administered 2‐7 times per week . 6.Oral nutritional supplements should be taken for 30 days after surgery CONDITION: Neoplasms PRIMARY OUTCOME: Percentage of weight loss SECONDARY OUTCOME: Change in body mass index Changes in body composition Changes in quality of life Compliance with postoperative chemotherapy in patients with advanced gastric cancer Complication rate, mortality rate hemoglobin, albumin, ferritin, transferrin, folate, vitamin B12, calcium, phosphorus, vitamin D, neutrophil count, lymphocyte count Percentage of underweight patients (body mass index <18.5 kg / m2) Percentage of weight loss INCLUSION CRITERIA: (1)Patients with stomach cancer Diagnosed by biopsy. (2)Patients with pre‐operative body mass index greater than 23.5 kg / m2 (3)ECOG(Eastern Cooperative Oncology Group) performance is 0 or 1 (4)ASA(American Society of Anesthesiologist) score class are between I‐III (5)On pre‐operative CT(Computed Tomography) examinations, patients who were found to be able to undergo curative gastrectomy without any other organs except spleen (6)Patients scheduled for total gastrectomy or subtotal gastrectomy (7)Patients living in areas where home nursing is available (8)Patients who signed written consent form to participate in this study according to their free will
UR  -  https://www.cochranelibrary.com/central/doi/10.1002/central/CN-01969376/full
ER  -  


Record #69 of 70
Provider: John Wiley & Sons, Ltd.
Content: text/plain; charset="UTF-8"

TY  -  JOUR
AN  -  CN-01518827
AU  -  NCT00678366,
TI  -  Evaluation of Adding Small Amounts of Oxygen to the CO2 Pneumoperitoneum Upon Pain and Inflammation
JA  -  https://clinicaltrials.gov/show/NCT00678366
PY  -  2008
KW  -  Inflammation
KW  -  Pneumoperitoneum
AB  -  Laparoscopic surgery was introduced by gynaecologists in a search for a minimally invasive surgical approach. Laparoscopy is now generally accepted and widely used in different medical fields (gynaecology, digestive surgery, oncology, etc.,.). 1. CO2 pneumoperitoneum and pain: Carbon dioxide is generally used to induce and maintain a pneumoperitoneum. Following a diagnostic procedure post‐operative pain is generally low. For more extensive laparoscopic surgery, pain is related to the type of surgery. It has been suggested that pain also increases with the duration of surgery. 2. CO2 pneumoperitoneum and inflammation Different immune mediators were already evaluated during laparoscopic surgery. On peripheral blood interleukin‐6, C‐reactive protein, tumor necrosis factor, interleukin‐1, histamine response, total leukocyte counts and T‐lymphocyte populations, delayed‐type hypersensitivity and neutrophils activation and function were evaluated. Local peritoneal host defences such as macrophage activation and function and leukocyte function have also been studied. Laparoscopic surgery is associated with less post‐operative inflammatory reaction and less immune activation then laparotomy. (1‐2). The degree of alteration in C‐reactive proteins was noted to be a 5 fold increase after laparoscopic cholecystectomy (3). Peripheral leukocyte populations may not be the principal determinant of an acute‐phase response as much as an hepatic response to stress and injury. Kloosterman (4) has demonstrated a transient increase in granulocyte numbers after open cholecystectomy but not after laparoscopic cholecystectomy. Interleukin‐6 levels have been noted to be reduced in patients undergoing laparoscopic procedures compared to traditional laparotomy, with a linear correlation between peak concentrations of IL‐6 and C‐reactive proteins (3). West (5) investigated the production of cytokines in peritoneal macrophages incubated in carbon dioxide. Macrophage TNF and IL‐1 responses to bacterial endotoxin were lower for macrophages incubated in carbon dioxide than in either air or helium. A proposed mechanism for this difference was that carbon dioxide affected the intracellular medium by creating a more acidic environment. He speculates that the impairment in peritoneal macrophage cytokine production may contribute to an apparent lack of inflammatory systemic response during laparoscopic surgery rather than the physiologic stress of the surgery itself. This provides a potential molecular mechanism to explain peritoneal macrophage immunosuppression. 3. Effects of adding 2‐4 % of oxygen to the CO2 pneumoperitoneum Adding 4% of oxygen to the CO2 results in a partial oxygen pressure of 30 mmHg (4% of 760 atmospheric pressure + 15 mmHg insufflation pressure) which is similar to the physiologic 20‐40 mmHg partial oxygen pressure for peripheral tissues. In a series of experiments it was demonstrated that adhesion formation decreased by 50% when 0.7‐1% of oxygen was added to the CO2 pneumoperitoneum. Adding 2‐4% of oxygen to the CO2 pneumoperitoneum completely prevented this effect. This observation is consistent with the oxygen tensions known to induce hypoxia inducible factor (HIF) and with the normal physiologic peripheral partial oxygen tension around 20‐40 mm Hg. (6) In addition, CO2 resorbtion was profoundly affected by adding 2‐4% of oxygen in our rabbit model. (7) From these studies we concluded that during CO2 pneumoperitoneum the progressively increasing resorbtion of CO2 is completely prevented by adding 2‐4% of oxygen. 4. Pneumoperitoneum and the mesothelial barrier The effect of pneumoperitoneum upon CO2 resorbtion and adhesion formation are consistent with mesothelial hypoxia. This hypoxia causes the large, flat mesothelial cells to retract and bulge thus exposing increasingly large areas of extra cellular matrix (ECM) in between the cells as demonstrated in mice and rats. (8) This moreover may facilitate malignant tumor implantation. Where it has been suggested to affect adversely intraperitoneal infections. (9‐11) 5. Insufflation with oxygen We will use a premixed bottle of CO2 + 4% oxygen to insufflate the abdomen. The mixture is stable. 4 % of oxygen obviously does not cause an electrosurgical risk since air contains 20% of oxygen. Also the eventual accidental intravenous perfusion of 1L min would result in the perfusion of 0.04 L/min of oxygen which is considered harmless. Hypothesis: We assume that decreasing the hypoxic damage to the mesothelium by adding 4% of oxygen to the CO2 pneumoperitoneum will decrease the inflammatory reaction and therefore post‐operative pain and faster normalisation of inflammation parameters.
UR  -  https://www.cochranelibrary.com/central/doi/10.1002/central/CN-01518827/full
ER  -  


Record #70 of 70
Provider: John Wiley & Sons, Ltd.
Content: text/plain; charset="UTF-8"

TY  -  JOUR
AN  -  CN-02027933
AU  -  NCT01785212,
TI  -  The Influence of Two Different Hepatectomy Methods on Transection Speed and Chemokine Release From the Liver
JA  -  https://clinicaltrials.gov/show/NCT01785212
PY  -  2013
KW  -  Echinococcosis
KW  -  Echinococcosis, Hepatic
KW  -  Hemangioma
KW  -  Liver Neoplasms
AB  -  Many different techniques of parenchymal transection are used in hepatic surgery. In a systematic review, there were no significant differences in morbidity (including bile leak), mortality, routine markers of liver parenchymal injury or dysfunction and length of hospital stay irrespective of the method used for parenchymal transection. This Cochrane review analyzed studies comparing the following transection devices: CUSA (cavitron ultrasound surgical aspirator) versus clamp‐crush (two trials); radiofrequency dissecting sealer versus clamp‐crush (two trials); sharp dissection versus clamp‐crush technique (one trial); and hydrojet versus CUSA (one trial). The clamp‐crush technique appeared to have the lowest blood loss and lowest transfusion requirements compared to the other techniques. However, even in specialized centers morbidity and mortality rates of hepatic resections are still in the range of 45% and 3% respectively and uncertainty persists regarding the optimal technique of transection. Local experience seems to be the most important factor for the choice of the transection method. An innovative technique is stapler hepatectomy using Covidien Endo‐Gia™ Ultra Handle Short Staplers and Endo Gia™ TRI staple 60mm or 45 mm AVM/AMT loading units (Covidien). A randomized controlled trial (CRUNSH trial) to evaluate the intraoperative blood loss of stapler hepatectomy compared to the clamp‐crushing technique is currently under way. The CUSA technique is well established in many centers including ours with excellent morbidity and mortality rates. However, it has been shown that CUSA has a longer transection speed than the clamp‐crush technique (with vascular occlusion). The investigators of the CRUNSH trial hypothesize that stapler hepatectomy technique might also be comparable or more favorable to clamp‐crushing regarding transection time with the advantage of avoiding vascular occlusion. Therefore stapler hepatectomy should also be faster than CUSA. It has been shown that the release of cytokines, chemokines, and stress hormones correlates with postoperative infection and organ dysfunction. Chemokines are critically involved in the process of leukocyte recruitment and activation in the liver. Major surgery causes inflammation reflected in the production of pro‐inflammatory cytokines. In various studies IL‐6, for instance, was a valid predictor for post‐operative sepsis, complications or mortality. Besides, the levels of these cytokines are expected to correlate with the degree of surgical trauma. Therefore differences in cytokine levels between the two study groups will be assessed, including pro‐ (INF‐γ, IL‐1β, IL‐5, IL‐6, IL12p70, TNFα) and anti‐inflammatory (IL‐4, IL‐10, IL‐13) cytokines. Monocyte chemotactic protein‐1 (MCP‐1) production is elevated in Kupffer cells following ischemia / reperfusion in response to free radicals and neutrophil elastase, as well as in animal oxidative liver injury models (e.g. carbon tetrachloride) Macrophage inflammatory protein‐3‐alpha (MIP3‐alpha) is constitutively expressed in the liver. It is strongly chemotactic for cytokine‐stimulated neutrophils, immature dendritic cells and memory/effector T and B lymphocytes by utilizing chemokine receptor (CCR) 6. sCD163 (soluble haemoglobin scavenger receptor) is a novel marker of activated macrophages, like neopterin it can be determined in serum or plasma. The effect of the transection speed in respect to chemokine release has never been investigated. The investigators hypothesize that a shorter transection time leads to a reduced release of these molecules potentially resulting in improved postoperative outcome. Additionally the interaction between adaptive and innate immunity plays a significant role in liver ischemia‐reperfusion (I/R) injury. Notably, activation of T cells in the absence of TCR ligation seems to be a predominant factor in the initial phase of I/R injury. Therefore as a pilot study, peripheral T cell subsets (including naïve T cells, effector and central memory T cells, regulatory T cells, early activated T cells) will be determined by flow cytometry in a subgroup of study patients (i.e. patients undergoing hepatic resection for other than oncological reasons). The supposedly slower technique of CUSA resection shall therefore be compared with the novel technique of stapler hepatectomy.
UR  -  https://www.cochranelibrary.com/central/doi/10.1002/central/CN-02027933/full
ER  -  
