# Supplementary material for: Prognostic value of the postoperative neutrophil-lymphocyte ratio in solid tumors: A meta-analysis
Source: PLoS One. 2021 Apr 19;16(4):e0250091. doi: 10.1371/journal.pone.0250091 (PMC8055017; doi:10.1371/journal.pone.0250091)
Supplement: S1 Dataset — (ZIP) [file pone.0250091.s002.zip › Embase 542-records.ris]

TY  - JOUR
M3  - Conference Abstract
Y1  - 2020
VL  - 108
IS  - 3
SP  - e494
EP  - e495
SN  - 1879-355X
SN  - 0360-3016
JF  - International Journal of Radiation Oncology Biology Physics
JO  - Int. J. Radiat. Oncol. Biol. Phys.
UR  - https://www.embase.com/search/results?subaction=viewrecord&id=L2007857142&from=export
U2  - L2007857142
DB  - Embase
U4  - 2020-09-28
L2  - http://dx.doi.org/10.1016/j.ijrobp.2020.07.1564
DO  - 10.1016/j.ijrobp.2020.07.1564
A1  - Koehler, A.
A1  - Kharofa, J.R.
A1  - Meier, T.
M1  - (Koehler A.; Meier T.) University of Cincinnati, Cincinnati, OH, United States
M1  - (Kharofa J.R.) University of Cincinnati, Department of Radiation Oncology, University of Cincinnati Cancer Center, Cincinnati, OH, United States
T1  - Evaluating Lymphopenia and Treatment Outcomes in Patients with Cervical and Vaginal Cancers
LA  - English
KW  - adult
KW  - blood toxicity
KW  - bone marrow
KW  - cancer patient
KW  - cancer recurrence
KW  - cancer surgery
KW  - cancer survival
KW  - chemoradiotherapy
KW  - conference abstract
KW  - controlled study
KW  - female
KW  - follow up
KW  - human
KW  - human cell
KW  - immunotherapy
KW  - Kaplan Meier method
KW  - lymphocyte count
KW  - lymphocytopenia
KW  - major clinical study
KW  - neutrophil count
KW  - neutrophil lymphocyte ratio
KW  - overall survival
KW  - progression free survival
KW  - radiotherapy
KW  - retrospective study
KW  - statistical significance
KW  - uterine cervix cancer
KW  - vagina cancer
N2  - Purpose/Objective(s): The immune system is thought to play a vital role in tumor surveillance and lymphopenia has been associated with poor progression-free survival (PFS) and overall survival (OS). This has previously been demonstrated in other solid tumors. Treatment related lymphopenia (TRL) is a common phenomenon that occurs in patients undergoing chemotherapy and pelvic radiotherapy. We sought to evaluate how lymphopenia and neutrophil to lymphocyte ratio (NLR) may predict for oncologic outcomes in patients with cervical and vaginal cancers. Materials/Methods: We performed a retrospective review of 111 patients previously treated at our institution from 2010-2019 for non-metastatic cervical and vaginal cancers. Ninety-six patients were treated with definitive chemoradiation, 11 patients received postoperative chemoradiation, and 4 patients received postoperative radiation alone. We collected patients’ total lymphocyte and neutrophil counts at different time points including pre-treatment, nadir, and post-treatment. Lymphopenia was graded 0-4 based on CTCAEv4. NLR was calculated at baseline and nadir. We also documented patient outcomes including recurrence and death. Survival probability was estimated using the Kaplan-Meier method. Results: Pre-treatment lymphocyte counts were normal in 89% of the patient population and one patient had severe lymphopenia prior to treatment. Grade3+ lymphopenia (<500 cells/mm3) occurred in 90% of the patients during treatment and 34% of the patients had grade 4 lymphopenia (<200 cells/mm3). Average follow up time was 28 months. Thirty-seven patients had recurrence with the majority of patients (78%) having distant disease and 30 patients were deceased at time of analysis. There was no difference in OS for those who had grade 4 lymphopenia vs those who had grade 0-3 (p = 0.38), however there was a trend towards worse PFS for those with grade 4 lymphopenia (p = 0.07). NLR at baseline was predictive for PFS (p = 0.006) and OS (0.006). For those who were deceased, their average NLR was 6.91 in comparison to an average ratio of 3.57 for those still alive. NLR at nadir was not predictive for PFS or OS. Conclusion: Severe lymphopenia is a common occurrence in patients undergoing treatment for non-metastatic cervical and vaginal cancer. Grade 4 lymphopenia, while statistically not significant, did show a trend towards worse PFS. It is possible that we may see a statistical significance with longer follow up or an increase in patient numbers. The baseline NLR was predictive for OS and PFS. This could possibly serve as a predictive model for the future. Current studies including the ongoing NRG GY-006 trial have placed emphasis on bone marrow sparing techniques with IMRT to help minimize hematologic toxicities and the addition of immunotherapy in the upfront treatment of non-metastatic cervical cancer is also being investigated by cooperative groups.
ER  - 

TY  - JOUR
M3  - Conference Abstract
Y1  - 2020
VL  - 108
IS  - 3
SP  - e841
EP  - e842
SN  - 1879-355X
SN  - 0360-3016
JF  - International Journal of Radiation Oncology Biology Physics
JO  - Int. J. Radiat. Oncol. Biol. Phys.
UR  - https://www.embase.com/search/results?subaction=viewrecord&id=L2007858106&from=export
U2  - L2007858106
DB  - Embase
U4  - 2020-09-28
L2  - http://dx.doi.org/10.1016/j.ijrobp.2020.07.386
DO  - 10.1016/j.ijrobp.2020.07.386
A1  - Hung, S.P.
A1  - Lee, C.H.
A1  - Chen, P.J.
A1  - Fan, K.H.
M1  - (Hung S.P.; Lee C.H.; Chen P.J.; Fan K.H.) Department of Radiation Oncology and Proton Center, Linkou Chang Gung Memorial Hospital, Taoyuan City, Taiwan, Taiwan
T1  - Prognostic Ability Of Systemic Immune-Inflammation Index In Oral Cavity Patients After Curative Surgery And Post-Operative Radiotherapy.
LA  - English
KW  - adult
KW  - advanced cancer
KW  - cancer patient
KW  - cancer prognosis
KW  - cancer radiotherapy
KW  - cancer recurrence
KW  - cancer staging
KW  - cancer surgery
KW  - cancer survival
KW  - conference abstract
KW  - controlled study
KW  - distant metastasis
KW  - extranodal extension
KW  - female
KW  - follow up
KW  - human
KW  - human tissue
KW  - inflammation
KW  - Kaplan Meier method
KW  - lymphocyte count
KW  - lymphocyte monocyte ratio
KW  - major clinical study
KW  - male
KW  - medical record
KW  - middle aged
KW  - mouth cancer
KW  - neutrophil count
KW  - neutrophil lymphocyte ratio
KW  - overall survival
KW  - platelet count
KW  - platelet lymphocyte ratio
KW  - preoperative evaluation
KW  - prospective study
KW  - radiotherapy
KW  - recurrent disease
KW  - risk factor
KW  - tumor depth
KW  - Youden index
N2  - Purpose/Objective(s): To verify the prognostic ability of preoperative systemic immune-inflammation index (SII) and compare the effect between different markers in oral cavity cancer patients after curative surgery and post-operative chemoradiotherapy (CCRT)/radiotherapy (RT). Materials/Methods: We reviewed oral cavity cancer patients treated with surgery and RT/CCRT in our hospital from January 2005 to December 2012. Patients having recurrent disease or secondary cancer in 3 years after the index treatment were excluded. We re-classified all staging according to AJCC 8th edition. Patients with multiple risk factors, positive margin or extranodal extension would receive CCRT. The blood sample was obtained within 2 weeks before operation. The sample was excluded if acute infection was noted in medical record. The SII was defined as platelet count multiplied by neutrophil count and divided by lymphocyte count. Chi-square test were used for categorical data. Survival outcome were plotted with Kaplan-Meier method from the first day of RT/CCRT to the date of event of interest (or censored on the last follow-up date). Cox proportional hazard method were used to decide independent predictors of survival. The cut-off values were decided by Youden’s index. Results: Total 995 patients were included, and the median age was 51 years old. Stage 3 and 4 disease accounted for 26.2% and 70.3% patients. 58.8% of these patients have received CCRT. The 5-year and 10-year overall survival (OS) were 57.6% and 44.4%. 5-year local, regional and distant control rate were 77.9%, 85.1% and 80.6% respectively. The cutoff value for SII was 810.6. There were 347(34.9%) patients having high pre-operative SII, and high SII were associate with more advanced T stage patient, buccal cancer patient and tumor depth over 10mm. The multivariate analysis takes all the pathological factors and serum markers, which include neutrophil-lymphocyte ratio (NLR), platelet-lymphocyte ratio (PLR), lymphocyte-monocyte ratio (LMR) and SII into the exam. Higher SII is an independent poor prognostic factor for distant metastasis and overall survival. Median OS for high SII was 4.9 years, in contrast to the median OS for low SII group, 9.4 years. Conclusion: Higher preoperative SII is an independent prognostic factor for oral cavity patient after curative surgery and radiotherapy. This factor may be associate with poor distant control and warrant a more intensive follow up or more aggressive treatment strategy. All these findings still need further external validation or been studied in a prospective study design. [Formula presented]
ER  - 

TY  - JOUR
M3  - Article
Y1  - 2020
VL  - 27
IS  - 11
SP  - 4413
EP  - 4419
SN  - 1534-4681
SN  - 1068-9265
JF  - Annals of Surgical Oncology
JO  - Ann. Surg. Oncol.
UR  - https://www.embase.com/search/results?subaction=viewrecord&id=L2004814675&from=export
U2  - L2004814675
C5  - 32363513
DB  - Embase
DB  - Medline
U3  - 2020-05-26
U4  - 2020-09-30
L2  - http://dx.doi.org/10.1245/s10434-020-08521-7
DO  - 10.1245/s10434-020-08521-7
A1  - Al Lawati, Y.
A1  - Cools-Lartigue, J.
A1  - Ramirez-GarciaLuna, J.L.
A1  - Molina-Franjola, J.C.
A1  - Pham, D.
A1  - Skothos, E.
A1  - Mueller, C.
A1  - Spicer, J.
A1  - Ferri, L.
M1  - (Al Lawati Y.; Cools-Lartigue J.; Ramirez-GarciaLuna J.L.; Molina-Franjola J.C.; Pham D.; Skothos E.; Mueller C.; Spicer J.; Ferri L., Lorenzo.ferri@mcgill.ca) Department of Thoracic and Upper Gastrointestinal Surgery, McGill University, Montreal, Canada
AD  - L. Ferri, Department of Thoracic and Upper Gastrointestinal Surgery, McGill University, Montreal, Canada
T1  - Dynamic Alteration of Neutrophil-to-Lymphocyte Ratio over Treatment Trajectory is Associated with Survival in Esophageal Adenocarcinoma
LA  - English
KW  - cisplatin
KW  - docetaxel
KW  - fluorouracil
KW  - adjuvant therapy
KW  - aged
KW  - article
KW  - cancer patient
KW  - cancer recurrence
KW  - cancer surgery
KW  - cancer survival
KW  - disease free survival
KW  - esophageal adenocarcinoma
KW  - female
KW  - human
KW  - major clinical study
KW  - male
KW  - neoadjuvant chemotherapy
KW  - neutrophil lymphocyte ratio
KW  - overall survival
KW  - postoperative period
KW  - retrospective study
KW  - treatment response
N2  - Background: Neutrophil-to-lymphocyte ratio (NLR) has been identified as a biomarker for multiple malignancies. There is emerging evidence that implicates neutrophils in cancer progression. Alterations of neutrophil counts and NLR during treatment may reflect a change in oncologic outcome that is more important than baseline values. The aim of this study is to investigate the prognostic role of NLR changes during the treatment trajectory of patients with esophageal adenocarcinoma. Patients and Methods: NLR values of patients with esophageal adenocarcinoma who underwent surgery between 2005 and 2016 were measured at baseline and in the late postoperative period. Primary outcomes were overall survival (OS) and disease-free survival (DFS). The secondary outcome was pathological response to neoadjuvant chemotherapy. Results: 330 patients were included; mean age was 65.6 years, and 82% were male. Most patients had cT3 (74.8%), cN-positive (59.7%) disease. Two-thirds (65.2%) received neoadjuvant chemotherapy. The independent predictors of OS were pathological N-stage, size of primary tumor, and delta NLR (late – baseline NLR). Patients with persistently elevated NLR did worse than those with decreasing NLR trends between baseline and postoperative time points (3-year OS 43.4% versus 71.3%, p < 0.0001, 3-year DFS 29.7% versus 61.9%, p < 0.0001). High baseline and postoperative NLR were associated with significantly worse OS and DFS. Patients with complete pathological response had lower mean baseline NLR. Conclusion: Dynamic changes in NLR during treatment are associated with survival and may be more informative than static baseline values.
ER  - 

TY  - JOUR
M3  - Article
Y1  - 2020
VL  - 20
IS  - 10
SP  - 927
EP  - 931
SN  - 1447-0594
SN  - 1444-1586
JF  - Geriatrics and Gerontology International
JO  - Geriatr. Gerontol. Int.
UR  - https://www.embase.com/search/results?subaction=viewrecord&id=L2005942316&from=export
U2  - L2005942316
C5  - 32830911
DB  - Embase
DB  - Medline
DB  - 
U3  - 2020-08-27
U4  - 2020-08-27
L2  - http://dx.doi.org/10.1111/ggi.14016
DO  - 10.1111/ggi.14016
A1  - Yong, R.
A1  - Meng, Y.
M1  - (Yong R.; Meng Y., mengyongshengtz@126.com) Department of Anesthesiology, Taizhou People's Hospital, Medical School of Nantong University, Taizhou City, China
AD  - Y. Meng, Department of Anesthesiology, Taizhou People's Hospital, Medical School of Nantong University, Taizhou City, China
T1  - Preoperative neutrophil–lymphocyte ratio, an independent risk factor for postoperative cognitive dysfunction in elderly patients with gastric cancer
LA  - English
KW  - aged
KW  - article
KW  - cancer incidence
KW  - cognitive defect
KW  - cohort analysis
KW  - controlled study
KW  - female
KW  - gastrectomy
KW  - geriatric patient
KW  - human
KW  - laboratory test
KW  - major clinical study
KW  - male
KW  - neuropsychological test
KW  - neutrophil lymphocyte ratio
KW  - postoperative complication
KW  - prediction
KW  - preoperative evaluation
KW  - priority journal
KW  - risk factor
KW  - stomach cancer
KW  - surgical patient
N2  - Aim: This study aimed to investigate the potential risk factors for postoperative cognitive dysfunction (POCD) in elderly patients with gastric cancer (GC) after radical gastrectomy. Methods: In total, 221 elderly patients with GC who were scheduled to undergo selective radical gastrectomy in our hospital were enrolled in this study. To define early POCD, the neuropsychological assessment was carried out 1 day before surgery and 7 days after surgery. Receiver operating characteristic curve analysis was carried out to evaluate the predicative and cut-off values of risk factors, including neutrophil–lymphocyte ratio (NLR) for early POCD. The univariate and multivariate logistic regression analyses were performed to investigate risk factors for early POCD. Results: Of the 221 enrolled elderly patients with GC, 42 were identified as early POCD with an incidence of 19.0% (42 of 221). Receiver operating characteristic curve analysis indicated that NLR was a significant predictor for POCD with a cut-off value of 2.50 and an area under the curve of 0.711 (95% confidence interval: 0.624–0.798, P < 0.001). Preoperative NLR (≥2.50) was the only independent risk factor associated with POCD (odds ratio: 2.44, 95% confidence interval: 1.52–3.68, P = 0.013) by the multivariate logistic regression analysis. Conclusions: Preoperative NLR level was an independent risk factor for POCD in elderly patients with GC undergoing curative resection. Geriatr Gerontol Int 2020; 20: 927–931.
ER  - 

TY  - JOUR
M3  - Article
Y1  - 2020
VL  - 50
IS  - 10
SP  - 1141
EP  - 1149
SN  - 1465-3621
JF  - Japanese journal of clinical oncology
JO  - Jpn. J. Clin. Oncol.
UR  - https://www.embase.com/search/results?subaction=viewrecord&id=L632145754&from=export
U2  - L632145754
C5  - 32564084
DB  - Medline
U3  - 2020-07-08
U4  - 2020-07-08
L2  - http://dx.doi.org/10.1093/jjco/hyaa099
DO  - 10.1093/jjco/hyaa099
A1  - Cheng, C.-B.
A1  - Zhang, Q.-X.
A1  - Zhuang, L.-P.
A1  - Sun, J.-W.
M1  - (Cheng C.-B.) Department of Gastrointestinal Surgery, Yijishan Hospital of Wannan Medical College, Wuhu, Anhui, China
M1  - (Zhang Q.-X.; Zhuang L.-P.) Fujian Medical University, Fuzhou, Fujian, China
M1  - (Sun J.-W.) Department of Surgery, Qingyang People's Hospital, China
T1  - Prognostic value of lymphocyte-to-C-reactive protein ratio in patients with gastric cancer after surgery: a multicentre study
LA  - English
KW  - adult
KW  - area under the curve
KW  - article
KW  - cancer patient
KW  - cancer prognosis
KW  - cancer surgery
KW  - cancer survival
KW  - clinical feature
KW  - complication
KW  - controlled study
KW  - drug efficacy
KW  - female
KW  - follow up
KW  - human
KW  - human cell
KW  - inflammation
KW  - lymphocyte monocyte ratio
KW  - major clinical study
KW  - male
KW  - multicenter study
KW  - neutrophil
KW  - overall survival
KW  - postoperative complication
KW  - predictive value
KW  - prognosis
KW  - receiver operating characteristic
KW  - stomach cancer
KW  - thrombocyte
KW  - total stomach resection
KW  - albumin
KW  - C reactive protein
KW  - endogenous compound
N2  - OBJECTIVE: The immune inflammation-based score is recognized as a prognostic marker for cancer. However, the most accurate prognostic marker for patients with gastric cancer remains undetermined. We aimed to evaluate the predictive value of the lymphocyte-to-C-reactive protein ratio for outcomes in gastric cancer patients after radical gastrectomy. METHODS: A total of 607 gastric cancer patients treated at three Chinese institutions were included. Receiver operating characteristic curves were generated, and the areas under the curve were calculated to compare the predictive value among the inflammation-based score, lymphocyte-to-C-reactive protein ratio, C-reactive protein/albumin and neutrophil-lymphocyte, platelet-lymphocyte and lymphocyte-monocyte ratios. Cox regression was performed to determine the prognostic factors for overall survival. RESULTS: The median follow-up time was 63 months (range: 1-84 months). The optimal cut-off value for lymphocyte-to-C-reactive protein ratio was 0.63. The patients were divided into the LCR <0.63 (LLCR, n = 294) group and the LCR ≥0.63 (HLCR, n = 313) group. LLCR was significantly correlated with poor clinical characteristics. Compared with inflammation-based score, lymphocyte-to-C-reactive protein ratio had the highest areas under the curve (0.695). Patients with LLCR experienced more post-operative complications than the HLCR group (20.4 vs. 12.1%, P = 0.006). Multivariate analysis showed that a higher lymphocyte-to-C-reactive protein ratio (HR: 0.545, 95%CI: 0.372-0.799, P = 0.002) was associated with better overall survival. The HLCR group had higher 5-year overall survival rate than the LLCR group (80.5 vs. 54.9%, P < 0.001). CONCLUSIONS: Preoperative lymphocyte-to-C-reactive protein ratio levels can effectively predict the short-term and oncological efficacy of gastric cancer patients after radical gastrectomy with a predictive value significantly better than other inflammation-based score.
ER  - 

TY  - JOUR
M3  - Article
Y1  - 2020
VL  - 23
IS  - 9
SP  - 896
EP  - 903
SN  - 1671-0274
JF  - Zhonghua wei chang wai ke za zhi = Chinese journal of gastrointestinal surgery
JO  - Zhonghua Wei Chang Wai Ke Za Zhi
UR  - https://www.embase.com/search/results?subaction=viewrecord&id=L632874615&from=export
U2  - L632874615
C5  - 32927515
DB  - Medline
U3  - 2020-09-23
L2  - http://dx.doi.org/10.3760/cma.j.cn.441530-20200613-00355
DO  - 10.3760/cma.j.cn.441530-20200613-00355
A1  - Li, W.
A1  - Peng, Q.W.
A1  - Lin, Y.
A1  - Wan, W.Z.
A1  - Zeng, X.Y.
A1  - Sun, X.
A1  - Yang, W.C.
A1  - Xiong, Z.
A1  - Liu, W.Z.
A1  - Tao, K.X.
A1  - Zhang, P.
M1  - (Li W.; Lin Y.; Wan W.Z.; Zeng X.Y.; Sun X.; Yang W.C.; Xiong Z.; Liu W.Z.; Tao K.X.; Zhang P.) Department of Gastrointestinal Surgery, Union Hospital, Tongji Medical College, Huazhong University of Science and Technology, Wuhan, Hubei, China
M1  - (Peng Q.W.) Department of General Surgery, Red Cross Hospital, Wuhan, Hubei, China
T1  - A model to predict the recurrence of middle-high risk gastrointestinal stromal tumors based on preoperative fibrinogen and peripheral blood inflammatory indexes
LA  - Chinese
KW  - adjuvant chemotherapy
KW  - adult
KW  - area under the curve
KW  - article
KW  - calibration
KW  - cancer adjuvant therapy
KW  - cancer model
KW  - cancer patient
KW  - cancer recurrence
KW  - cancer size
KW  - cancer surgery
KW  - case control study
KW  - controlled study
KW  - female
KW  - gastrointestinal stromal tumor
KW  - human
KW  - inflammation
KW  - Kaplan Meier method
KW  - major clinical study
KW  - male
KW  - medical school
KW  - metastasis
KW  - middle aged
KW  - mitosis
KW  - neutrophil lymphocyte ratio
KW  - platelet lymphocyte ratio
KW  - preoperative evaluation
KW  - prognosis
KW  - receiver operating characteristic
KW  - recurrence risk
KW  - retrospective study
KW  - risk assessment
KW  - risk factor
KW  - surgery
KW  - endogenous compound
KW  - fibrinogen
N2  - Objective: At present, the modified NIH classification commonly used in clinical practice is still insufficient for assessing the risk of postoperative recurrence in some patients with intermediate-high risk gastrointestinal stromal tumors (GIST). Through exploring risk factors for recurrence of intermediate-high risk GIST, this study establishes a predictive model for recurrence with more convenience and more precision in order to guide adjuvant therapy for intermediate-high risk GIST patients. Methods: A retrospective case-control study was carried out. Clinical and pathological data of 432 GIST patients who did not receive preoperative targeted treatment, underwent complete resection in the Union Hospital of Tongji Medical College of Huazhong University of Science and Technology from January 2005 to June 2018, and were diagnosed as intermediate- or high-risk based on modified NIH classification by postopertive pathology, were retrospectively analyzed. Cox regression model was used to idenitify independent risk factors of recurrence, and a recurrence risk scoring model was established. The receiver operating characteristic curve (ROC curve), consistency index (C-index) and calibration curve were used to evaluate the accuracy of the scoring model in predicting the recurrence of moderate-risk and high-risk GIST patients. Results: Among 432 GIST patients, 332 were diagnosed as high-risk and 100 as moderate-risk; 237 were males and 195 females with average age of (57.4±12.4) years. Of 432 patients, 211 cases (48.8%) had fibrinogen (FIB) >3.5 g/L; 85 cases (19.7%) had platelet to lymphocyte ratio (PLR)>272.5; 122 cases (28.2%) had neutrophil to lymphocyte ratio (NLR) > 4.2; 102 cases (23.6%) had systemic inflammatory reaction index (SIRI)> 2.7; 198 cases (45.8%) had tumor long diameter >8 cm and 108 cases (25.0%) had mitotic counts > 8/50 HPF. Cox multivariable analysis showed that FIB (HR=1.789, 95% CI: 1.058-3.027, P=0.030), PLR (HR=1.862, 95% CI: 1.067-3.249, P=0.029), SIRI (HR=1.790, 95% CI: 1.039-3.084, P=0.036), tumor long diameter (HR=1.970, 95% CI: 1.105-2.925, P=0.017) and mitotic counts (HR=2.187, 95% CI:1.211-3.950, P=0.009) were independent risk factors for recurrence in patients with middle-risk and high-risk GIST. These 5 factors were included in the risk scoring model, which was given a weight score of 58 points, 62 points, 58 points, 63 points, and 78 points, respectively. Patients with a total score of ≤ 78 points were classified as moderate-risk recurrence (group I), those of 78 to 136 points as high-risk recurrence (group II) and those of >136 points as very high-risk recurrence (group III). ROC curve showed that the area under the curve (AUC) of the scoring model was 0.730 and the C-index was 0.724 (95% CI:0.687-0.787). The calibration curves and the Kaplan-Meier curves of patients in the three groups revealed that this model had a good predictive accuracy. Conclusions: For intermediate-risk and high-risk GIST patients, the preoperative FIB >3.5 g/L, PLR > 272.5 and SIRI > 2.7 are independent risk factors of recurrence after surgery. The recurrence risk scoring model established by combining tumor long diameter, mitotic counts, FIB, PLR and SIRI can effectively predict the risk of postoperative recurrence and metastasis in moderate-risk and high-risk GIST patients.
ER  - 

TY  - JOUR
M3  - Article
Y1  - 2020
VL  - 126
IS  - 17
SP  - 3950
EP  - 3960
SN  - 1097-0142
SN  - 0008-543X
JF  - Cancer
JO  - Cancer
UR  - https://www.embase.com/search/results?subaction=viewrecord&id=L2005180530&from=export
U2  - L2005180530
C5  - 32515845
DB  - Embase
DB  - Medline
U3  - 2020-07-01
U4  - 2020-09-14
L2  - http://dx.doi.org/10.1002/cncr.32991
DO  - 10.1002/cncr.32991
A1  - McIntosh, A.G.
A1  - Umbreit, E.C.
A1  - Holland, L.C.
A1  - Gu, C.
A1  - Tannir, N.M.
A1  - Matin, S.F.
A1  - Karam, J.A.
A1  - Culp, S.H.
A1  - Wood, C.G.
M1  - (McIntosh A.G.; Umbreit E.C.; Holland L.C.; Gu C.; Matin S.F.; Karam J.A.; Wood C.G., cgwood@mdanderson.org) Department of Urology, Division of Surgery, The University of Texas MD Anderson Cancer Center, Houston, TX, United States
M1  - (Tannir N.M.) Department of Genitourinary Medical Oncology, Division of Cancer Medicine, The University of Texas MD Anderson Cancer Center, Houston, TX, United States
M1  - (Karam J.A.) Department of Molecular and Translational Pathology, The University of Texas MD Anderson Cancer Center, Houston, TX, United States
M1  - (Culp S.H.) Department of Urology, University of Virginia Health System, Charlottesville, VA, United States
AD  - C.G. Wood, Department of Urology, Division of Surgery, The University of Texas MD Anderson Cancer Center, Houston, TX, United States
T1  - Optimizing patient selection for cytoreductive nephrectomy based on outcomes in the contemporary era of systemic therapy
LA  - English
KW  - albumin
KW  - hemoglobin
KW  - lactate dehydrogenase
KW  - sunitinib
KW  - adult
KW  - aged
KW  - albumin blood level
KW  - article
KW  - bone metastasis
KW  - cytoreductive surgery
KW  - female
KW  - human
KW  - kidney metastasis
KW  - lactate dehydrogenase blood level
KW  - lymphadenopathy
KW  - major clinical study
KW  - male
KW  - molecularly targeted therapy
KW  - nephrectomy
KW  - neutrophil lymphocyte ratio
KW  - overall survival
KW  - patient selection
KW  - postoperative care
KW  - priority journal
KW  - risk assessment
KW  - risk factor
KW  - systemic therapy
N2  - Background: The management of metastatic renal cell carcinoma (mRCC) has evolved rapidly, and results from the Cancer du Rein Metastatique Nephrectomie et Antiangiogéniques (CARMENA) trial bring into question the utility of cytoreductive nephrectomy (CN). The objective of this study was to examine overall survival (OS) and identify risk factors associated with patients less likely to benefit from CN in the targeted therapy era. Methods: Patients with mRCC undergoing CN from 2005 to 2017 were identified. Kaplan-Meier methods and Cox proportional hazards regression analyses were used to assess OS and risk-stratify patients, respectively, on the basis of preoperative clinical and laboratory data. Results: Six hundred eight patients were eligible with a median follow-up of 29.4 months. Ninety-five percent of the patients had an Eastern Cooperative Oncology Group performance status less than or equal to 1, and 70% had a single site of metastatic disease. In a multivariable analysis, risk factors significantly associated with decreased OS included systemic symptoms at diagnosis, retroperitoneal and supradiaphragmatic lymphadenopathy, bone metastasis, clinical T4 disease, a hemoglobin level less than the lower limit of normal (LLN), a serum albumin level less than the LLN, a serum lactate dehydrogenase level greater than the upper limit of normal, and a neutrophil/lymphocyte ratio greater than or equal to 4. Patients were stratified into 3 risk groups: low (fewer than 2 risk factors), intermediate (2-3 risk factors), and high (more than 3 risk factors). These groups had median OS of 58.9 months (95% confidence interval [CI], 44.3-66.6 months), 30.6 months (95% CI, 27.0-35.0 months), and 19.2 months (95% CI, 13.9-22.6 months), respectively (P <.0001). The median time to postoperative systemic therapy was 45 days (interquartile range, 30-90 days). Conclusions: Patients with more than 3 risk factors did not seem to benefit from CN. Importantly, OS in this group was equivalent to, if not higher than, OS for patients in the CN plus sunitinib arm of CARMENA, and this raises the possibility that a well-selected population might benefit from CN.
ER  - 

TY  - JOUR
M3  - Article
Y1  - 2020
VL  - 34
SP  - 197
EP  - 205
SN  - 1879-3320
SN  - 0960-7404
JF  - Surgical Oncology
JO  - Surg. Oncol.
UR  - https://www.embase.com/search/results?subaction=viewrecord&id=L2005795529&from=export
U2  - L2005795529
C5  - 32891330
DB  - Embase
DB  - Medline
U3  - 2020-05-13
U4  - 2020-05-20
L2  - http://dx.doi.org/10.1016/j.suronc.2020.04.025
DO  - 10.1016/j.suronc.2020.04.025
A1  - Imai, T.
A1  - Kurosawa, K.
A1  - Asada, Y.
A1  - Momma, Y.
A1  - Takahashi, M.
A1  - Satake, N.
A1  - Azuma, M.
A1  - Suzuki, A.
A1  - Sasaki, M.
A1  - Morita, S.
A1  - Saijo, S.
A1  - Fujii, K.
A1  - Kishimoto, K.
A1  - Yamazaki, T.
A1  - Goto, T.
A1  - Matsuura, K.
M1  - (Imai T., imai-ta479@miyagi-pho.jp; Asada Y.; Morita S.; Saijo S.; Fujii K.; Kishimoto K.; Matsuura K.) Department of Head and Neck Surgery, Miyagi Cancer Center, Natori, Miyagi, Japan
M1  - (Kurosawa K.; Goto T.) Department of Plastic and Reconstructive Surgery, Miyagi Cancer Center, Natori, Miyagi, Japan
M1  - (Momma Y.; Takahashi M.; Satake N.) Department of Nursing, Miyagi Cancer Center, Natori, Miyagi, Japan
M1  - (Azuma M.; Suzuki A.) Department of Rehabilitation, Miyagi Cancer Center, Natori, Miyagi, Japan
M1  - (Sasaki M.) Department of Nutrition, Miyagi Cancer Center, Natori, Miyagi, Japan
M1  - (Yamazaki T.) Department of Head and Neck Medical Oncology, Miyagi Cancer Center, Natori, Miyagi, Japan
AD  - T. Imai, Miyagi Cancer Center, 47-1 Nodayama, Medeshima-Shiode Natori, Japan
T1  - Enhanced recovery after surgery program involving preoperative dexamethasone administration for head and neck surgery with free tissue transfer reconstruction: Single-center prospective observational study
LA  - English
KW  - UMIN000030467
KW  - albumin
KW  - C reactive protein
KW  - dexamethasone
KW  - metoclopramide
KW  - abnormal value
KW  - aged
KW  - albumin blood level
KW  - anastomosis leakage
KW  - article
KW  - attitude assessment
KW  - blood
KW  - body temperature
KW  - body weight fluctuation
KW  - bradycardia
KW  - brain infarction
KW  - cancer center
KW  - cancer surgery
KW  - chylothorax
KW  - clavien dindo classification
KW  - clinical evaluation
KW  - clinical outcome
KW  - comparative study
KW  - controlled clinical trial
KW  - controlled study
KW  - corticosteroid therapy
KW  - deep vein thrombosis
KW  - depressed blood pressure
KW  - disease classification
KW  - early intervention
KW  - enhanced recovery after surgery
KW  - enteric feeding
KW  - evidence based practice
KW  - female
KW  - free tissue graft
KW  - graft necrosis
KW  - head and neck cancer
KW  - head and neck surgery
KW  - heart failure
KW  - heart supraventricular arrhythmia
KW  - hemodynamic monitoring
KW  - hospitalization
KW  - human
KW  - incidence
KW  - inflammation
KW  - ischemic heart disease
KW  - length of stay
KW  - lymphatic system disease
KW  - lymphorrhea
KW  - major clinical study
KW  - male
KW  - mobilization
KW  - neutrophil lymphocyte ratio
KW  - observational study
KW  - oral fistula
KW  - outcome assessment
KW  - patient satisfaction
KW  - pleura effusion
KW  - pneumonia
KW  - postoperative complication
KW  - postoperative hemorrhage
KW  - postoperative ileus
KW  - postoperative nausea and vomiting
KW  - postoperative pain
KW  - postoperative period
KW  - preoperative treatment
KW  - priority journal
KW  - prospective study
KW  - quality of life
KW  - quality of life assessment
KW  - Quality of Recovery 40 Questionnaire
KW  - sepsis
KW  - skin necrosis
KW  - surgical oncology
KW  - surgical patient
KW  - treatment planning
KW  - visual analog scale
KW  - vital sign
KW  - wound dehiscence
KW  - wound infection
N2  - Background: There are few reports on Enhanced Recovery After Surgery (ERAS)-based perioperative management following head and neck surgery with free tissue transfer reconstruction (HNS-FTTR). Here, we prospectively evaluated our ERAS program involving preoperative glucocorticoid administration in HNS-FTTR. Methods: This prospective study included 60 patients who underwent HNS-FTTR at the Miyagi Cancer Center from June 2017 to December 2018. Their treatment plan included receiving perioperative management in accordance with our head and neck ERAS program. Major outcomes of hospitalization periods, early mobilization, early enteral nutrition, and patient satisfaction were assessed, and blood date and vital signs were compared with control patients who underwent HNS-FTTR from January 2014 to September 2016 at our institution before ERAS was implemented. Results: The duration of hospital stay and the duration until completion of the discharge criteria was a median of 25 days and 17 days, respectively. Early mobilization was achieved in 86.0% of the patients at postoperative-day (POD)1 and 96.5% at POD2. Enteral nutrition was started in 80.1% at POD1 and 100% at POD2. Postoperative pain was controlled at mean VAS scores of 1.51–3.13. Clavien–Dindo grade II or higher postoperative complications were evident in 27.6% of the patients. The mean QOR40 score was 179.6 preoperatively, 146.1 at POD3, and 167.8 at POD7. Compared with the control group, there were significantly lower C-reactive protein levels, higher albumin levels, a lower body temperature, a lower neutrophil-to-lymphocyte ratio, less body weight fluctuation, and fewer incidences of decreased blood pressure in the ERAS group. Conclusion: Patients who underwent HNS-FTTR with ERAS-based perioperative management achieved early mobilization, early enteral nutrition, favorable pain control, remarkable recovery of patient satisfaction at POD7, and there was evidence of better hemodynamic stability and less inflammatory response compared with control patients.
ER  - 

TY  - JOUR
M3  - Conference Abstract
Y1  - 2020
VL  - 31
SP  - S905
SN  - 1569-8041
SN  - 0923-7534
JF  - Annals of Oncology
JO  - Ann. Oncol.
UR  - https://www.embase.com/search/results?subaction=viewrecord&id=L2007890052&from=export
U2  - L2007890052
DB  - Embase
U4  - 2020-09-30
L2  - http://dx.doi.org/10.1016/j.annonc.2020.08.1942
DO  - 10.1016/j.annonc.2020.08.1942
A1  - Zaidi, A.
A1  - Khan, A.
A1  - Duval, C.
A1  - Haider, K.
A1  - Ahmed, O.
A1  - Dueck, D.-A.
A1  - Brunet, B.
A1  - Gardiner, D.
A1  - Ahmed, S.
M1  - (Zaidi A.; Haider K.; Ahmed O.; Dueck D.-A.) Medical Oncology Department, Saskatoon Cancer Centre University of Saskatchewan, Saskatoon, SK, Canada
M1  - (Khan A.) Community Health and Epidemiology, University of Saskatchewan, Saskatoon, SK, Canada
M1  - (Duval C.) College of Arts and Science Dept of Physiology, University of Saskatchewan, Saskatoon, SK, Canada
M1  - (Brunet B.; Gardiner D.) Radiation Oncology Department, Saskatoon Cancer Centre University of Saskatchewan, Saskatoon, SK, Canada
M1  - (Ahmed S.) Oncology, Saskatoon Cancer Centre University of Saskatchewan, Saskatoon, SK, Canada
T1  - Comparison of perioperative chemotherapy versus postoperative chemoradiation therapy for operable stomach cancer: A western Canadian province experience
LA  - English
KW  - adverse drug reaction
KW  - aged
KW  - cancer patient
KW  - cancer recurrence
KW  - cancer surgery
KW  - cancer survival
KW  - chemoradiotherapy
KW  - cohort analysis
KW  - comparative effectiveness
KW  - conference abstract
KW  - controlled study
KW  - diarrhea
KW  - drug efficacy
KW  - female
KW  - human
KW  - human cell
KW  - lymphocyte
KW  - major clinical study
KW  - male
KW  - neutrophil
KW  - overall survival
KW  - radiotherapy
KW  - randomized controlled trial
KW  - recurrence free survival
KW  - Saskatchewan
KW  - side effect
KW  - stomach cancer
KW  - surgical margin
N2  - Background: The standard approaches for resectable gastric cancer involve postoperative chemoradiation (PCR) or perioperative chemotherapy (PC). Limited evidence is available regarding comparable efficacy and toxicities of the two approaches. There are no randomized trials to address this question. In this population based cohort study, we compare the efficacy and toxicities of PCR with PC. Methods: Patients with operable stomach cancer diagnosed between the period of January 2005 and December 2015 in the province of Saskatchewan were identified and grouped into PCR and PC. A Cox proportional multivariate analysis was performed to assess independent prognostic variables including survival advantage of PC over PCR. Results: 88 eligible patients with a median age of 66 (56-71) and M:F of 1:0.44 were identified. 67 (76%) received PCR and 21 (24%) received PC. 83% had pathologically node positive disease. There were no significant differences in baseline characteristics between the two groups. The median overall survival of the whole group was 34 months; 38 months (95%CI: 24.6-51.3) in the PCR group vs. 30 months (14.3-45.7) in the PC group (p=0.29). Median relapse free survival was 34 months (20.7-47.3) in the PCR group vs. 23 months (6.7-39.3) in the PC group (p=0.20). Five year relapse free and overall survival rates were 29% and 39% in PC vs. 33% and 29% in the PCR group, respectively (p=NS). Overall toxicities were comparable except diarrhea was more common in the PCR group (p 0.002). On multivariate analysis, T ≥3, HR: 3.57 (1.39-8.56), positive resection margins, HR: 1.89 (1.06-3.37) and neutrophil: lymphocyte (LNR) >2.8, HR:1.85 (1.05-3.25) were independently correlated with inferior survival. The treatment approach (PC vs. PCR) was not associated with survival. Conclusions: This well-designed population based cohort study suggests a lack of survival benefit of PC over PCR. However, deeper tumors, positive resection margins and elevated LNR were associated with poor survival. Both treatment options remain viable approaches for resectable gastric cancer. Legal entity responsible for the study: The authors. Funding: Saskatchewan Cancer Agency. Disclosure: All authors have declared no conflicts of interest.
ER  - 

TY  - JOUR
M3  - Article in Press
Y1  - 2020
SN  - 1557-7708
JF  - Journal of alternative and complementary medicine (New York, N.Y.)
JO  - J Altern Complement Med
UR  - https://www.embase.com/search/results?subaction=viewrecord&id=L632760437&from=export
U2  - L632760437
C5  - 32876471
DB  - Medline
U3  - 2020-09-09
L2  - http://dx.doi.org/10.1089/acm.2020.0138
DO  - 10.1089/acm.2020.0138
A1  - Park, H.
A1  - Kang, J.
A1  - Choi, J.
A1  - Heo, S.
A1  - Lee, D.-H.
M1  - (Park H.; Kang J.; Choi J.; Heo S.; Lee D.-H.) Department of Family Medicine, Kosin University Gospel Hospital, Kosin University College of Medicine, South Korea
T1  - The Effect of High Dose Intravenous Vitamin C During Radiotherapy on Breast Cancer Patients' Neutrophil-Lymphocyte Ratio
LA  - English
KW  - adult
KW  - analysis of variance
KW  - article
KW  - breast cancer
KW  - cancer patient
KW  - cancer prognosis
KW  - cancer radiotherapy
KW  - cancer surgery
KW  - controlled study
KW  - drug megadose
KW  - drug therapy
KW  - female
KW  - human
KW  - inflammation
KW  - low drug dose
KW  - major clinical study
KW  - mortality
KW  - neutrophil lymphocyte ratio
KW  - observational study
KW  - radiotherapy
KW  - retrospective study
KW  - ascorbic acid
N2  - Background: Breast cancer is very common, and the incidence is growing every year. Most breast cancers are treated with radiation after surgery. As a side effect of radiation therapy, inflammation, as well as the neutrophil-lymphocyte ratio (NLR), level increases. However, high NLR levels act as independent prognostic factors for increased mortality in all cancers. In this study, the authors investigated whether administration of vitamin C, which is effective in suppressing inflammation, may help to reduce high levels of NLR produced by radiation therapy. Methods: This study was performed retrospectively among 424 patients who were diagnosed with breast cancer and were treated with postoperative radiotherapy at Kosin University Gospel Hospital from January 2011 to December 2017. Among them, 354 patients received radiation therapy without vitamin C (the control group), and 70 experimental patients received vitamin C intravenously twice a week for at least 4 weeks during radiation therapy. The experimental group was divided into two groups according to the dose administrated: a low-dose vitamin C group (less than 1 g/kg, 52 patients) and a high-dose vitamin C group (more than 1 g/kg, 18 patients). The authors conducted three NLR measurements: before and after radiation therapy and at 3 months after radiation therapy; the authors then compared the change in NLR over time between the groups using repeated measures analysis of variance. Results: In the control group and the low-dose vitamin C-administered group, NLR was increased at the endpoint compared to before the radiotherapy, whereas NLR values in the high-dose vitamin C group were 8.4 ± 1.7, 5.9 ± 1.3, and 4.3 ± 1.5, showing a continuous decrease and a statistically significant difference (pinteraction = 0.033). These results were similarly observed in models adjusted by the patient's age and American Joint Committee on Cancer stage, with borderline significance (pinteraction = 0.065). Conclusions: Elevated NLR, a measure of systemic inflammation, has been associated with higher mortality cancer patients, including breast cancer patients. In this observational study, NLR was significantly decreased during radiation therapy in patients administered high-dose vitamin C.
ER  - 

TY  - JOUR
M3  - Article
Y1  - 2020
VL  - 30
IS  - 9
SP  - 1378
EP  - 1383
SN  - 1525-1438
SN  - 1048-891X
JF  - International Journal of Gynecological Cancer
JO  - Int. J. Gynecol. Cancer
UR  - https://www.embase.com/search/results?subaction=viewrecord&id=L632882406&from=export
U2  - L632882406
C5  - 32788264
DB  - Embase
DB  - Medline
U3  - 2020-09-23
U4  - 2020-09-28
L2  - http://dx.doi.org/10.1136/ijgc-2020-001378
DO  - 10.1136/ijgc-2020-001378
A1  - Van Nguyen, J.M.
A1  - Ferguson, S.E.
A1  - Bernardini, M.Q.
A1  - May, T.
A1  - Laframboise, S.
A1  - Hogen, L.
A1  - Bouchard-Fortier, G.
M1  - (Van Nguyen J.M., jmv.nguyen@mail.utoronto.ca) Gynecologic Oncology, University of Toronto, Toronto, ON, Canada
M1  - (Ferguson S.E.; Bernardini M.Q.; May T.; Laframboise S.; Hogen L.; Bouchard-Fortier G.) Gynecologic Oncology, Princess Margaret Hospital Cancer Centre, Toronto, ON, Canada
AD  - J.M. Van Nguyen, Gynecologic Oncology, University of Toronto, Toronto, ON, Canada
T1  - Preoperative neutrophil-to-lymphocyte ratio predicts 30 day postoperative morbidity and survival after primary surgery for ovarian cancer
LA  - English
KW  - adult
KW  - advanced cancer
KW  - aged
KW  - anastomosis leakage
KW  - article
KW  - Canada
KW  - cancer prognosis
KW  - cancer staging
KW  - cancer surgery
KW  - cancer survival
KW  - cohort analysis
KW  - cytoreductive surgery
KW  - diaphragm
KW  - fascial dehiscence
KW  - female
KW  - human
KW  - intestine resection
KW  - long term survival
KW  - major clinical study
KW  - morbidity
KW  - neutrophil lymphocyte ratio
KW  - operation duration
KW  - ovary cancer
KW  - overall survival
KW  - peroperative complication
KW  - pneumonia
KW  - postoperative complication
KW  - postoperative period
KW  - primary tumor
KW  - priority journal
KW  - progression free survival
KW  - prospective study
KW  - retrospective study
KW  - sepsis
KW  - small intestine obstruction
KW  - splenectomy
KW  - surgical infection
KW  - survival prediction
KW  - thorax surgery
KW  - thromboembolism
KW  - urinary tract infection
N2  - Objective The preoperative neutrophil-to-lymphocyte ratio has been found to be an independent prognostic indicator for perioperative complications and survival outcomes in patients undergoing oncologic surgery for several malignancies. The objective of this study was to evaluate the role of the preoperative neutrophil-to-lymphocyte ratio in predicting 30-day postoperative morbidity and overall survival in advanced-stage high-grade serous ovarian cancer patients after primary surgery. Methods A retrospective study was conducted on consecutive patients who underwent primary surgery for high-grade serous ovarian cancer between January 2008 and December 2016 at a single tertiary academic institution in Toronto, Canada. Optimal thresholds for preoperative neutrophil-to-lymphocyte ratio were determined using receiver-operator characteristic curve analysis. Cox-proportional hazard models, Kaplan-Meier, and logistic regression analyses were performed. Results Of 505 patients with ovarian cancer during the study period, 199 met the inclusion criteria. Receiver-operator characteristic curve analysis generated optimal preoperative neutrophil-to-lymphocyte ratio thresholds of 2.3 and 2.9 for 30-day postoperative morbidity and survival outcomes, respectively. A neutrophil-to-lymphocyte ratio ≥2.3 was predictive of a composite outcome of 30-day postoperative complications (odds ratio 7.3, 95% confidence interval 2.44 to 21.81; p=0.0004), after adjusting for longer operative time and intraoperative complications. Postoperative complications included superficial surgical site infections (p=0.007) and urinary tract infections (p=0.004). A neutrophil-to-lymphocyte ratio ≥29 was associated with worse 5-year overall survival (57.8% vs 77.7%, p=0.003), and suggested no statistically significant difference in progression-free survival (33.8% vs 40.7%, p=0.054). On multivariable analysis, the neutrophil-to-lymphocyte ratio remained an independent predictor for overall survival (p=0.02) when adjusting for suboptimal cytoreduction (p≤0.0001). Discussion A preoperative neutrophil-to-lymphocyte ratio ≥2.3 and ≥2.9 is associated with greater risk of 30-day postoperative morbidity and worse overall survival, respectively. This marker may be used in conjunction with other risk assessment strategies to preoperatively identify high-risk patients. Further prospective study is required to investigate its role in clinical decision-making.
ER  - 

TY  - JOUR
M3  - Article
Y1  - 2020
VL  - 36
IS  - 4
SP  - 264
EP  - 272
SN  - 2287-9722
SN  - 2287-9714
JF  - Annals of Coloproctology
JO  - Ann. Coloproctol.
UR  - https://www.embase.com/search/results?subaction=viewrecord&id=L2007961923&from=export
U2  - L2007961923
DB  - Embase
U3  - 2020-10-07
L2  - http://dx.doi.org/10.3393/AC.2020.03.25
DO  - 10.3393/AC.2020.03.25
A1  - Jalloun, H.E.
A1  - Lee, I.K.
A1  - Kim, M.K.
A1  - Sung, N.Y.
A1  - Al Turkistani, S.A.
A1  - Park, S.M.
A1  - Won, D.Y.
A1  - Hong, S.H.
A1  - Kye, B.-H.
A1  - Lee, Y.S.
A1  - Jeon, H.M.
M1  - (Jalloun H.E.; Lee I.K., cmcgslee@catholic.ac.kr; Kim M.K.; Al Turkistani S.A.; Park S.M.; Won D.Y.; Kye B.-H.; Lee Y.S.) Division of Colorectal Surgery, Department of Surgery, Seoul St. Mary's Hospital, College of Medicine, Catholic University of Korea, Seoul, South Korea
M1  - (Sung N.Y.) Cancer Information and Education Branch, National Cancer Control Institute, National Cancer Center, Goyang, South Korea
M1  - (Hong S.H.) Department of Anesthesiology, Seoul St. Mary's Hospital, College of Medicine, Catholic University of Korea, Seoul, South Korea
M1  - (Jeon H.M.) Department of General Surgery, Uijeongbu St. Mary's Hospital, College of Medicine, Catholic University of Korea, Uijeongbu, South Korea
AD  - I.K. Lee, Division of Colorectal Surgery, Department of Surgery, Seoul St. Mary's Hospital, College of Medicine, Catholic University of Korea, 222 Banpodaero, Seocho-gu, Seoul, South Korea
T1  - Influence of the enhanced recovery after surgery protocol on postoperative inflammation and short-term postoperative surgical outcomes after colorectal cancer surgery
LA  - English
KW  - adult
KW  - article
KW  - cancer surgery
KW  - colorectal cancer
KW  - colorectal tumor
KW  - complication
KW  - enhanced recovery after surgery
KW  - epidural anesthesia
KW  - female
KW  - gene expression
KW  - hospitalization
KW  - human
KW  - human cell
KW  - laparoscopy
KW  - length of stay
KW  - leukocyte count
KW  - lymphocyte count
KW  - major clinical study
KW  - male
KW  - multicenter study
KW  - neutrophil lymphocyte ratio
KW  - postoperative inflammation
KW  - prospective study
KW  - protein expression
KW  - surgery
KW  - C reactive protein
KW  - endogenous compound
N2  - Purpose: Many studies have shown that the enhanced recovery after surgery (ERAS) protocols improve postoperative surgical outcomes. The purpose of this study was to observe the effects on postoperative inflammatory markers and to explore the effects of a high degree of compliance and the use of epidural anesthesia on inflammation and surgical outcomes. Methods: Four hundred patients underwent colorectal cancer surgery at 2 hospitals during 2 different periods, namely, from January 2006 to December 2009 and from January 2017 to July 2017. Data related to the patient's clinicopathological features, inflammatory markers, percentage of compliance with elements of the ERAS protocol, and use of epidural anesthesia were collected from a prospectively maintained database. Results: The complication rate and the length of hospital stay (LOS) were less in the ERAS group than in the conventional group (P=0.005 and P≤0.001, respectively). The postoperative white blood cell count and the duration required for leukocytes to normalize were reduced in patients following the ERAS protocol (P≤0.001). Other inflammatory markers, such as lymphocyte count (P=0.008), neutrophil/lymphocyte ratio (P=0.032), and C-reactive protein level (P≤0.001), were lower in the ERAS protocol group. High compliance (≥70%) was strongly associated with the complication rate and the LOS (P= 0.008 and P≤0.001, respectively). Conclusion: ERAS protocols decrease early postoperative inflammation and improves short-term postoperative recovery outcomes such as complication rate and the LOS. High compliance (≥70%) with the ERAS protocol elements accelerates the positive effects of ERAS on surgical outcomes; however, the effect on inflammation was very small.
ER  - 

TY  - JOUR
M3  - Article in Press
Y1  - 2020
VL  - 18
IS  - 1
SP  - 230
SN  - 1477-7819
JF  - World journal of surgical oncology
JO  - World J Surg Oncol
UR  - https://www.embase.com/search/results?subaction=viewrecord&id=L632728160&from=export
U2  - L632728160
C5  - 32859211
DB  - Medline
U3  - 2020-09-07
L2  - http://dx.doi.org/10.1186/s12957-020-02006-3
DO  - 10.1186/s12957-020-02006-3
A1  - Lee, C.S.
A1  - Won, D.D.
A1  - Oh, S.N.
A1  - Lee, Y.S.
A1  - Lee, I.K.
A1  - Kim, I.-H.
A1  - Choi, M.H.
A1  - Oh, S.T.
M1  - (Lee C.S.; Won D.D.; Lee Y.S.; Lee I.K.) Department of Surgery, Seoul St. Mary's Hospital, College of Medicine, Catholic University of Korea, South Korea
M1  - (Lee C.S.) Graduate School of Medicine, Catholic University of Korea, South Korea
M1  - (Oh S.N.) Department of Radiology, Seoul St. Mary's Hospital, College of Medicine, Catholic University of Korea, South Korea
M1  - (Oh S.N.) Cancer Research Institute, College of Medicine, Catholic University of Korea, South Korea
M1  - (Kim I.-H.) Division of Medical Oncology, Department of Internal Medicine, Seoul St. Mary's Hospital, College of Medicine, Catholic University of Korea, South Korea
M1  - (Choi M.H.) Department of Radiology, Eunpyeong St. Mary's Hospital, College of Medicine, Catholic University of Korea, South Korea
M1  - (Oh S.T., stoh@catholic.ac.kr) Department of Surgery, Uijeongbu St. Mary's Hospital, College of Medicine, The Catholic University of Korea, 271, Cheonbo-Ro, Uijeongbu-si, Gyeonggi-do, 11765, Seoul, Republic of Korea
T1  - Prognostic role of pre-sarcopenia and body composition with long-term outcomes in obstructive colorectal cancer: a retrospective cohort study
LA  - English
KW  - adult
KW  - article
KW  - body composition
KW  - body mass
KW  - cancer patient
KW  - cancer prognosis
KW  - cancer surgery
KW  - cancer survival
KW  - cohort analysis
KW  - colorectal cancer
KW  - colorectal tumor
KW  - complication
KW  - computer assisted tomography
KW  - controlled study
KW  - disease free survival
KW  - female
KW  - human
KW  - intraperitoneal fat
KW  - major clinical study
KW  - male
KW  - muscle
KW  - neutrophil lymphocyte ratio
KW  - obesity
KW  - overall survival
KW  - patient risk
KW  - prediction
KW  - prospective study
KW  - retrospective study
KW  - risk assessment
KW  - sarcopenia
KW  - self expandable metallic stent
KW  - third lumbar vertebra
N2  - BACKGROUND: The clinical significance of pre-sarcopenia in colorectal cancer obstruction has not yet been described. The present study aimed to determine the short- and long-term oncologic impacts of pre-sarcopenia in obstructive colorectal cancer. METHODS: We retrospectively analyzed 214 patients with obstructive colon cancer between January 2004 and December 2013. Initial staging computed tomography (CT) scans identified pre-sarcopenia and visceral obesity by measuring the muscle and visceral fat areas at the third lumbar vertebra level. Both short-term postoperative and long-term oncologic outcomes were analyzed. RESULTS: Among all 214 patients, 71 (33.2%) were diagnosed with pre-sarcopenia. Pre-sarcopenia had a negative oncologic impact in both disease-free survival (DFS) and overall survival (OS), (hazard ratio [HR] = 1.86, 95% confidence interval [CI] 1.04-3.13, p = 0.037, and HR = 1.92, CI 1.02-3.60, p = 0.043, respectively). Visceral adiposity, body mass index (BMI), and neutrophil-lymphocyte ratio (NLR) did not significantly impact DFS and OS. CONCLUSION: Pre-sarcopenia is a clinical factor significantly associated with OS and DFS but not with short-term complications in obstructive colorectal cancer. In future, prospective studies should incorporate body composition data in patient risk assessments and oncologic prediction tools.
ER  - 

TY  - JOUR
M3  - Article
Y1  - 2020
VL  - 18
IS  - 1
SN  - 1477-7819
JF  - World Journal of Surgical Oncology
JO  - World J. Surg. Oncol.
UR  - https://www.embase.com/search/results?subaction=viewrecord&id=L632629387&from=export
U2  - L632629387
C5  - 32828127
DB  - Embase
DB  - Medline
DB  - 
U3  - 2020-09-11
U4  - 2020-09-15
L2  - http://dx.doi.org/10.1186/s12957-020-01981-x
DO  - 10.1186/s12957-020-01981-x
A1  - Sakamoto, T.
A1  - Yagyu, T.
A1  - Uchinaka, E.
A1  - Miyatani, K.
A1  - Hanaki, T.
A1  - Kihara, K.
A1  - Matsunaga, T.
A1  - Yamamoto, M.
A1  - Tokuyasu, N.
A1  - Honjo, S.
A1  - Fujiwara, Y.
M1  - (Sakamoto T., tesakamo@tottori-u.ac.jp; Yagyu T.; Uchinaka E.; Miyatani K.; Hanaki T.; Kihara K.; Matsunaga T.; Yamamoto M.; Tokuyasu N.; Honjo S.; Fujiwara Y.) Division of Gastrointestinal and Pediatric Surgery, Department of Surgery, School of Medicine, Tottori University Faculty of Medicine, 36-1 Nishi-cho, Yonago, Japan
AD  - T. Sakamoto, Division of Gastrointestinal and Pediatric Surgery, Department of Surgery, School of Medicine, Tottori University Faculty of Medicine, 36-1 Nishi-cho, Yonago, Japan
T1  - Sarcopenia as a prognostic factor in patients with recurrent pancreatic cancer: A retrospective study
LA  - English
KW  - imaging software
KW  - gemcitabine
KW  - gimeracil plus oteracil potassium plus tegafur
KW  - paclitaxel
KW  - UFT
KW  - adult
KW  - aged
KW  - article
KW  - cancer chemotherapy
KW  - cancer prognosis
KW  - cancer recurrence
KW  - computer assisted tomography
KW  - controlled study
KW  - disease classification
KW  - female
KW  - human
KW  - major clinical study
KW  - male
KW  - measurement accuracy
KW  - muscle mass
KW  - neutrophil lymphocyte ratio
KW  - pancreas adenocarcinoma
KW  - pancreatectomy
KW  - postoperative period
KW  - prediction
KW  - psoas muscle
KW  - retrospective study
KW  - sarcopenia
KW  - skeletal muscle
KW  - survival rate
KW  - SYNAPSE VINCENT
C3  - SYNAPSE VINCENT(Fujifilm,Japan)
C4  - Fujifilm(Japan)
N2  - Background: Sarcopenia is a prognostic factor in various cancers. However, the impact of sarcopenia in patients with recurrent pancreatic cancer remains unclear. This study evaluated the prognostic significance of sarcopenia in patients with recurrent pancreatic cancer. Methods: Seventy-four patients who developed postoperative recurrence of pancreatic cancer after undergoing pancreatectomies were enrolled. Sarcopenia in these patients was defined according to the psoas muscle index (PMI) measured via computed tomography at the third vertebra. Results: The mean PMIs at the time of recurrence were 4.47 ± 1.27 cm2/m2 for men and 3.26 ± 0.70 cm2/m2 for women. Of the 74 patients, 65 (87.8%) were diagnosed with sarcopenia with low PMI. The 2-year post-recurrence survival curve in the sarcopenia group was significantly worse than that in the non-sarcopenia group (P = 0.034). Multivariate analysis revealed that sarcopenia at the time of recurrence was an independent prognostic factor (P = 0.043) along with a high neutrophil-to-lymphocyte ratio (P = 0.004), early recurrence (P = 0.001), and chemotherapy after recurrence (P = 0.005) in patients with recurrent pancreatic cancer. Furthermore, the area under the curve (AUC) of the combination of sarcopenia and time to recurrence for predicting 2-year survival was 0.763, which was much higher than that of sarcopenia alone (AUC = 0.622). Conclusions: Sarcopenia is a useful prognostic factor in patients with recurrent pancreatic cancer. The combination of sarcopenia and time of recurrence may more accurately predict post-recurrence survival than can sarcopenia alone.
ER  - 

TY  - JOUR
M3  - Article
Y1  - 2020
VL  - 99
IS  - 29
SP  - e21306
SN  - 1536-5964
JF  - Medicine
JO  - Medicine (Baltimore)
UR  - https://www.embase.com/search/results?subaction=viewrecord&id=L632437282&from=export
U2  - L632437282
C5  - 32702926
DB  - Medline
U3  - 2020-07-30
U4  - 2020-08-11
L2  - http://dx.doi.org/10.1097/MD.0000000000021306
DO  - 10.1097/MD.0000000000021306
A1  - Guo, Q.
A1  - Shao, Z.
A1  - Xu, D.
A1  - Fan, L.
A1  - Xiong, H.
A1  - Ding, X.
A1  - You, C.
A1  - Zhang, L.
M1  - (Guo Q.) aDepartment of Medical Oncology, The Affiliated Suqian Hospital of Xuzhou Medical University, Suqian, Jiangsu bDepartment of Interventional ultrasound, Cancer Hospital of the University of Chinese Academy of Sciences (Zhejiang Cancer Hospital); Institute of Cancer and Basic Medicine (IBMC); Chinese Academy of Sciences, Hangzhou, Zhejiang cDepartment of Pathology, The Affiliated Shuyang Hospital of Xuzhou Medical University, Shuyang dDepartment of Radiation Oncology, Xuzhou Medical University Affiliated Hospital, Xuzhou, Jiangsu, China
M1  - (Shao Z.; Xu D.; Fan L.; Xiong H.; Ding X.; You C.; Zhang L.)
T1  - Prognostic value of neutrophil-to-lymphocyte ratio in peripheral blood and pathological tissue in patients with esophageal squamous cell carcinoma
LA  - English
KW  - adult
KW  - aged
KW  - esophageal squamous cell carcinoma
KW  - esophagus
KW  - esophagus tumor
KW  - female
KW  - human
KW  - immunology
KW  - leukocyte count
KW  - lymphocyte
KW  - male
KW  - middle aged
KW  - mortality
KW  - neutrophil
KW  - pathology
KW  - prognosis
N2  - The aim of this study was to investigate the prognostic value of neutrophils-to-lymphocyte ratio in peripheral blood (NLR) and in cancer nest (iNLR) in patients with esophageal squamous cell carcinoma (ESCC).Totally 103 patients with ESCC treated with surgical radical surgery in the Shuyang People's Hospital from February 2010 to November 2014 were collected retrospectively. Peripheral blood routine test and immunohistochemistry examination of carcinoma nest were mainly performed. Survival rates were analyzed with Kaplan-Meier curves. Univariate analysis and multivariate analysis were also performed to explore potential prognostic factors of ESCC.The median survival time after surgery of low NLR group and high NLR group were 48 months and 30 months, respectively. The difference of overall survival between the 2 groups was statistically significant (χ = 7.435, P = .006). The median survival time after surgery of low iNLR group and high iNLR group were 37 months and 24.5 months, respectively. The difference between the 2 groups was also statistically significant (χ = 33.640, P = .000). Univariate analysis showed influence factors of postoperative survival in patients with ESCC included tumor-node-metastasis staging, NLR, iNLR, and grade of NLR score + iNLR score (P ≤ .05). Multivariate analysis confirmed NLR, iNLR, and tumor-node-metastasis staging were independent influence factors of postoperative survival in patients with ESCC (P ≤ .05).High level of NLR and iNLR implies a poor prognosis of ESCC. The application of both NLR and iNLR could guide clinicians to take aggressive treatments for high risk population.
ER  - 

TY  - JOUR
M3  - Article
Y1  - 2020
VL  - 22
IS  - 7
SP  - 1004
EP  - 1012
SN  - 1699-3055
SN  - 1699-048X
JF  - Clinical and Translational Oncology
JO  - Clin. Transl. Oncol.
UR  - https://www.embase.com/search/results?subaction=viewrecord&id=L2003511450&from=export
U2  - L2003511450
C5  - 31599376
DB  - Embase
DB  - Medline
U3  - 2019-11-08
U4  - 2020-07-16
L2  - http://dx.doi.org/10.1007/s12094-019-02220-w
DO  - 10.1007/s12094-019-02220-w
A1  - Ghidini, M.
A1  - Donida, B.M.
A1  - Totaro, L.
A1  - Ratti, M.
A1  - Pizzo, C.
A1  - Benzoni, I.
A1  - Lomiento, D.
A1  - Aldighieri, F.
A1  - Toppo, L.
A1  - Ranieri, V.
A1  - Senti, C.
A1  - Tanzi, G.
A1  - Martinotti, M.
A1  - Passalacqua, R.
A1  - Rovatti, M.
A1  - Tomasello, G.
M1  - (Ghidini M., micheleghidini@outlook.com; Donida B.M.; Ratti M.; Pizzo C.; Senti C.; Passalacqua R.; Tomasello G.) Department of Oncology, Operative Unit of Oncology, ASST of Cremona, Hospital of Cremona, Viale Concordia 1, Cremona, Italy
M1  - (Totaro L.; Benzoni I.; Lomiento D.; Aldighieri F.; Ranieri V.; Martinotti M.; Rovatti M.) Department of Surgery, Operative Unit of General Surgery, ASST of Cremona, Hospital of Cremona, Cremona, Italy
M1  - (Toppo L.) Department of Medicine, Operative Unit of Oncology, ASST of Pavia, Hospital of Voghera, Voghera, Italy
M1  - (Tanzi G.) Department of Oncology, Operative Unit of Pathology, ASST of Cremona, Hospital of Cremona, Cremona, Italy
AD  - M. Ghidini, Department of Oncology, Operative Unit of Oncology, ASST of Cremona, Hospital of Cremona, Viale Concordia 1, Cremona, Italy
T1  - Prognostic factors associated with survival in a large cohort of gastric cancer patients resected over a decade at a single Italian center: the Cremona experience
LA  - English
KW  - capecitabine
KW  - cisplatin
KW  - docetaxel
KW  - fluoropyrimidine
KW  - fluorouracil
KW  - folinic acid
KW  - oxaliplatin
KW  - adjuvant chemoradiotherapy
KW  - adult
KW  - article
KW  - cancer adjuvant therapy
KW  - cancer prognosis
KW  - cancer staging
KW  - female
KW  - follow up
KW  - Helicobacter infection
KW  - histology
KW  - human
KW  - human tissue
KW  - lymph node dissection
KW  - major clinical study
KW  - male
KW  - middle aged
KW  - neutrophil lymphocyte ratio
KW  - overall survival
KW  - stomach cancer
KW  - surgical margin
KW  - total stomach resection
KW  - tumor invasion
KW  - tumor localization
KW  - tumor recurrence
KW  - tumor volume
N2  - Background: Incidence of gastric cancer (GC) shows different distribution in Italy, with higher incidence in the north and center. We retrospectively analyzed the clinical data of patients resected at the Hospital of Cremona between January 2007 and December 2016. Available clinical variables were linked with survival to identify possible prognostic factors. Materials and methods: Variables analyzed were age, sex, type of surgery, site, histology, invasion, nodal status, resection margins, grade, HER2 status, Helicobacter pylori infection (neo)adjuvant chemotherapy, adjuvant chemoradiotherapy, neutrophil-to-lymphocyte ratio, number of nodes removed and type of lymphadenectomy. Overall survival (OS) was estimated by the Kaplan–Meier method and differences between groups by the log-rank test. Data on OS were analyzed by Cox regression and the final model was obtained using the step-wise method. Results: 379 patients were considered, out of which 195 were operated from 2007 to 2011 and 184 from 2012 to 2016. Median follow-up was 25.5 months, median OS 31.3 months and time to recurrence 23.2 months. D2 resection rate increased from 36% (period 2007–2011) to 74% in 2012–2016 (p = 0.01) with a higher mean number of nodes collected (20.98 for 2007–2011 and 23.53 for 2012–2016, p = 0.040). Only 37% of patients received a postoperative treatment. At multivariate analysis, variables associated with OS were age (p = 0.002), stage (p < 0.001), resection margins status (p < 0.001), adjuvant chemotherapy (p < 0.010) and tumor location (cardia vs non-cardia) (p = 0.029). Conclusions: Our analysis shows that completeness of resection and lower stage are strong predictors of long-term survival in GC, providing the rationale for adjuvant and neoadjuvant approaches (chemotherapy, radiotherapy or combined). Cardial GC has worse prognosis compared to distal cancers. Trial registration number: Service evaluation number 256, protocol 16821/17, date 05 June 2017.
ER  - 

TY  - JOUR
M3  - Article
Y1  - 2020
VL  - 25
IS  - 7
SP  - 1318
EP  - 1326
SN  - 1437-7772
SN  - 1341-9625
JF  - International Journal of Clinical Oncology
JO  - Int. J. Clin. Oncol.
UR  - https://www.embase.com/search/results?subaction=viewrecord&id=L2004612543&from=export
U2  - L2004612543
C5  - 32279124
DB  - Embase
DB  - Medline
U3  - 2020-04-20
U4  - 2020-04-20
L2  - http://dx.doi.org/10.1007/s10147-020-01672-3
DO  - 10.1007/s10147-020-01672-3
A1  - Matsuoka, H.
A1  - Ando, K.
A1  - Hu, Q.
A1  - Zaitsu, Y.
A1  - Tsuda, Y.
A1  - Hisamatsu, Y.
A1  - Nakashima, Y.
A1  - Kimura, Y.
A1  - Oki, E.
A1  - Mori, M.
M1  - (Matsuoka H.; Ando K., k-ando@surg2.med.kyushu-u.ac.jp; Hu Q.; Zaitsu Y.; Tsuda Y.; Hisamatsu Y.; Nakashima Y.; Kimura Y.; Oki E.; Mori M.) Department of Surgery and Science, Graduate School of Medical Sciences, Kyushu University, 3-1-1 Maidashi, Higashi-Ku, Fukuoka, Fukuoka, Japan
AD  - K. Ando, Department of Surgery and Science, Graduate School of Medical Sciences, Kyushu University, 3-1-1 Maidashi, Higashi-Ku, Fukuoka, Fukuoka, Japan
T1  - Postoperative C-reactive protein/albumin ratio is a biomarker of risk of recurrence and need for adjuvant chemotherapy for stage III colorectal cancer
LA  - English
KW  - albumin
KW  - biological marker
KW  - C reactive protein
KW  - adjuvant chemotherapy
KW  - adult
KW  - aged
KW  - article
KW  - cancer recurrence
KW  - cancer staging
KW  - cancer survival
KW  - colorectal cancer
KW  - female
KW  - human
KW  - inflammation
KW  - major clinical study
KW  - male
KW  - neutrophil lymphocyte ratio
KW  - open surgery
KW  - operation duration
KW  - overall survival
KW  - platelet lymphocyte ratio
KW  - postoperative complication
KW  - postoperative period
KW  - preoperative complication
KW  - preoperative evaluation
KW  - priority journal
KW  - receiver operating characteristic
KW  - recurrence free survival
KW  - recurrence risk
KW  - recurrent disease
KW  - retrospective study
KW  - risk factor
KW  - survival prediction
N2  - Background: Adjuvant chemotherapy is generally recommended for patients with stage III colorectal cancer. Even with adjuvant chemotherapy, 20–30% of such patients develop recurrences; the risk factors for recurrence are currently unclear. The preoperative systemic inflammation index has been linked to poor prognoses in patients with colorectal cancer; however, the relationship between postoperative systemic inflammation index and recurrence is unclear. We aimed to evaluate the association between preoperative and postoperative systemic inflammation indexes and recurrence in patients with stage III colorectal cancer. Methods: The following laboratory data of 133 patients with stage III colorectal cancer were analyzed: preoperative and postoperative C-reactive protein/albumin ratios (CAR); neutrophil to lymphocyte ratios (NLR); and platelet to lymphocyte ratios (PLR) and their relationships with recurrence analyzed. Results: The optimal cutoff values for systemic inflammation indexes were determined by examining receiver operating characteristic curves. Multivariate analyses indicated that N-stage, postoperative complications, preoperative NLR, and postoperative CAR were independent predictors of recurrence-free survival (RFS). Postoperative CAR was also an independent predictor of overall survival (OS). Patients with postoperative CAR ≥ 0.035 who did not receive adjuvant chemotherapy had shorter RFS and OS than those who did. There were no significant differences in RFS and OS between patients with postoperative CAR < 0.035 who did and did not receive adjuvant chemotherapy. Conclusions: Postoperative CAR is strongly associated with poor prognosis in patients with stage III colorectal cancer and is a useful biomarker for determining whether adjuvant chemotherapy should be administered.
ER  - 

TY  - JOUR
M3  - Article
Y1  - 2020
VL  - 35
IS  - 7
SP  - 1211
EP  - 1219
SN  - 1432-1262
SN  - 0179-1958
JF  - International Journal of Colorectal Disease
JO  - Int. J. Colorectal Dis.
UR  - https://www.embase.com/search/results?subaction=viewrecord&id=L2004687303&from=export
U2  - L2004687303
C5  - 32306074
DB  - Embase
DB  - Medline
U3  - 2020-04-28
U4  - 2020-04-28
L2  - http://dx.doi.org/10.1007/s00384-020-03591-1
DO  - 10.1007/s00384-020-03591-1
A1  - Lee, S.C.
A1  - Huh, J.W.
A1  - Lee, W.Y.
A1  - Yun, S.H.
A1  - Kim, H.C.
A1  - Cho, Y.B.
A1  - Park, Y.A.
A1  - Shin, J.K.
M1  - (Lee S.C.) Department of Surgery, Dankook University Hospital, Chungnam, South Korea
M1  - (Huh J.W., jungwook.huh@gmail.com; Lee W.Y.; Yun S.H.; Kim H.C.; Cho Y.B.; Park Y.A.; Shin J.K.) Department of Surgery, Samsung Medical Center, Sungkyunkwan University School of Medicine, 81 Irwon-ro, Gangnam-gu, Seoul, South Korea
AD  - J.W. Huh, Department of Surgery, Samsung Medical Center, Sungkyunkwan University School of Medicine, 81 Irwon-ro, Gangnam-gu, Seoul, South Korea
T1  - Prognostic value of serum inflammatory markers in colorectal cancer
LA  - English
KW  - C reactive protein
KW  - adult
KW  - aged
KW  - article
KW  - cancer prognosis
KW  - colorectal carcinoma
KW  - disease free survival
KW  - erythrocyte sedimentation rate
KW  - female
KW  - Glasgow prognostic score
KW  - human
KW  - hypoalbuminemia
KW  - inflammation
KW  - leukocyte count
KW  - major clinical study
KW  - male
KW  - morbidity
KW  - neutrophil lymphocyte ratio
KW  - overall survival
KW  - postoperative period
KW  - predictive value
KW  - priority journal
KW  - prospective study
KW  - protein blood level
KW  - retrospective study
KW  - risk factor
KW  - scoring system
KW  - sex factor
N2  - Purpose: To date, there have been many studies on postoperative complications and oncologic outcomes, but the findings remain controversial. The purpose of the study was to determine the prognostic value of serum inflammatory markers as pretreatment in curatively resected colorectal cancer. The effects of serum inflammatory marker levels on postoperative morbidity were also examined. Methods: Prospectively collected data from 1590 patients with primary sporadic colorectal adenocarcinoma who underwent curative resection between September 2012 and December 2013 at our institution were retrospectively analyzed. White blood cell count (× 103/mcl), neutrophil/lymphocyte ratio, C-reactive protein, erythrocyte sedimentation rate (ESR), and Glasgow prognostic score (GPS) were evaluated. GPS was determined as follows: GPS of 2, elevated CRP level (> 1.0 mg/dl) and hypoalbuminemia (< 3.5 g/dl); GPS of 1, elevated CRP or hypoalbuminemia; and GPS of 0, neither elevated CRP nor hypoalbuminemia. Results: The median follow-up period for the 1590 patients was 59 months. The overall postoperative morbidity rate was 24.8%. In multivariate analysis, female sex (P = 0.006), rectal cancer other than colon cancer (P < 0.001), CEA level > 5 ng/ml (P < 0.001), ESR > 27 mm/h (P = 0.014), and a GPS of 1 or 2 (P < 0.001) were independent risk predictors for morbidity. A GPS of 1 or 2 (P < 0.001) and postoperative morbidity (P < 0.001) significantly affected both overall survival and disease-free survival in multivariate analyses. Conclusions: A GPS of 1 or 2 is a significant risk factor for postoperative morbidity and a prognostic factor for long-term survival.
ER  - 

TY  - JOUR
M3  - Article
Y1  - 2020
VL  - 9
IS  - 7
SP  - 1
EP  - 16
SN  - 2077-0383
JF  - Journal of Clinical Medicine
JO  - J. Clin. Med.
UR  - https://www.embase.com/search/results?subaction=viewrecord&id=L2004696207&from=export
U2  - L2004696207
DB  - Embase
U3  - 2020-07-29
U4  - 2020-10-02
L2  - http://dx.doi.org/10.3390/jcm9072181
DO  - 10.3390/jcm9072181
A1  - Park, I.J.
A1  - Lee, J.-H.
A1  - Kye, B.-H.
A1  - Oh, H.-K.
A1  - Cho, Y.B.
A1  - Kim, Y.-T.
A1  - Kim, J.Y.
A1  - Sung, N.Y.
A1  - Kang, S.-B.
A1  - Seo, J.-M.
A1  - Sim, J.-H.
A1  - Lee, J.-L.
A1  - Lee, I.K.
M1  - (Park I.J., ipark@amc.seoul.kr) Department of Colon and Rectal Surgery, Asan Medical Centre, University of Ulsan College of Medicine, 88 Olympic-ro 43-gil, Songpa-gu, Seoul, South Korea
M1  - (Lee J.-H., juhlee@khu.ac.kr; Kim Y.-T., youeutae@khu.ac.kr) Department of Food Science and Biotechnology, Graduate School of Biotechnology, Kyung Hee University, 1732, Deogyeong-daero, Giheung-gu, Yongin-si, Gyeonggi-do, South Korea
M1  - (Kye B.-H., ggbong@catholic.ac.kr) Department of Surgery, St. Vincent’s Hospital, College of Medicine, The Catholic University of Korea, 93, Jungbu-daero, Paldal-gu, Suwon-si, Gyeonggi-do, South Korea
M1  - (Oh H.-K., crsohk@gmail.com; Kang S.-B., kangsb@snubh.org) Department of Surgery, Seoul National University Bundang Hospital, 300 Gumi-dong Bundang-gu, Seongnam-si, Gyeonggi-do, South Korea
M1  - (Cho Y.B., yongbeom.cho@samsung.com) Department of Surgery, Samsung Medical Center, Sungkyunkwan University School of Medicine, 81 Irwon-ro, Gangnam-gu, Seoul, South Korea
M1  - (Kim J.Y., monera@re.yakult.co.kr; Sim J.-H., jhsim@re.yakult.co.kr; Lee J.-L., jlleesk@re.yakult.co.kr) R&BD Centre, Korea Yakult Co. Ltd., 577, Gangnam-daero, Seocho-gu, Seoul, South Korea
M1  - (Sung N.Y., nayoungsung@hotmail.com) National Cancer Control Institute, National Cancer Centre, 323 Ilsan-ro, Ilsandong-gu, Goyang-si, Gyeonggi-do, South Korea
M1  - (Seo J.-M., jm0815.seo@samsung.com) Division of Pediatric Surgery, Samsung Medical Centre, Sungkyunkwan University School of Medicine, 81 Ilwon-ro, Gangnam-gu, Seoul, South Korea
M1  - (Lee I.K., cmcgslee@catholic.ac.kr) Department of Surgery, Division of Colorectal Surgery, Seoul St. Mary’s Hospital, College of Medicine, The Catholic University of Korea, 222 Banpo-daero, Seocho-gu, Seoul, South Korea
AD  - I.K. Lee, Department of Surgery, Division of Colorectal Surgery, Seoul St. Mary’s Hospital, College of Medicine, The Catholic University of Korea, 222 Banpo-daero, Seocho-gu, Seoul, South Korea
T1  - Effects of probiotics on the symptoms and surgical outcomes after anterior resection of colon cancer (Postcare): A randomized, double-blind, placebo-controlled trial
LA  - English
KW  - NCT03531606
KW  - cephalosporin
KW  - ciprofloxacin
KW  - gamma interferon
KW  - interleukin 10
KW  - interleukin 6
KW  - metronidazole
KW  - probiotic agent
KW  - RNA 16S
KW  - tumor necrosis factor
KW  - adult
KW  - aged
KW  - Akkermansia
KW  - anastomosis leakage
KW  - article
KW  - Bifidobacterium
KW  - clinical article
KW  - clinical outcome
KW  - colon cancer
KW  - colonoscopy
KW  - controlled study
KW  - cystitis
KW  - DNA extraction
KW  - double blind procedure
KW  - drug substitution
KW  - enteritis
KW  - Erysipelatoclostridium ramosum
KW  - feces analysis
KW  - female
KW  - Fusobacterium
KW  - human
KW  - intestine flora
KW  - Lactobacillus
KW  - male
KW  - multicenter study
KW  - neutrophil count
KW  - Parabacteroides
KW  - pneumothorax
KW  - polymerase chain reaction
KW  - Porphyromonas
KW  - postoperative complication
KW  - Prevotella
KW  - pseudomembranous colitis
KW  - quality of life
KW  - randomized controlled trial
KW  - rectum anterior resection
KW  - South Korea
KW  - Veillonella
N2  - We investigated microbiota changes following surgical colon cancer resection and evaluate effects of probiotics on microbiota and surgical recovery. This randomized double-blind trial was performed at four medical centers in South Korea. Of 68 patients expected to undergo anterior sigmoid colon cancer resection, 60 were eligible, of whom 29 and 31 received probiotics and placebo, respectively, for four weeks, starting at one week preoperatively. Third-and/or fourth-week information on anterior resection syndrome (ARS), inflammatory markers, and quality of life was obtained. Stool sample analysis was conducted after randomization and bowel preparation and at three and four postoperative weeks. Bacteria were categorized into Set I (with probiotic effects) and II (colon cancer-associated). The probiotic group’s ARS score showed an improving trend (p = 0.063), particularly for flatus control (p = 0.030). Serum zonulin levels significantly decreased with probiotics. Probiotic ingestion resulted in compositional changes in gut microbiota; greater increases and decreases in Set I and II bacteria, respectively, occurred with probiotics. Compositional increase in Set I bacteria was associated with reduced white blood cells, neutrophils, neutrophil-lymphocyte ratio, and zonulin. Bifidobacterium composition was negatively correlated with zonulin levels in the probiotic group. Probiotics improved postoperative flatus control and modified postoperative changes in microbiota and inflammatory markers.
ER  - 

TY  - JOUR
M3  - Conference Abstract
Y1  - 2020
VL  - 31
SP  - S201
SN  - 1569-8041
SN  - 0923-7534
JF  - Annals of Oncology
JO  - Ann. Oncol.
UR  - https://www.embase.com/search/results?subaction=viewrecord&id=L2006926920&from=export
U2  - L2006926920
DB  - Embase
U4  - 2020-07-15
L2  - http://dx.doi.org/10.1016/j.annonc.2020.04.426
DO  - 10.1016/j.annonc.2020.04.426
A1  - Costa, I.
A1  - Reis, J.
A1  - Costa, M.
A1  - Valente, A.
A1  - Fernandes, C.
A1  - Tavares, N.
A1  - Rey, C.
A1  - Sarmento, C.
M1  - (Costa I.; Reis J.; Costa M.; Valente A.; Fernandes C.; Tavares N.; Rey C.; Sarmento C.) Centro Hospitalar São João, Porto, Portugal
T1  - P-344 The role of postoperative prognostic nutritional index as a prognostic factor and its association to systemic inflammatory response markers in stage III colon cancer
LA  - English
KW  - serum albumin
KW  - adjuvant chemotherapy
KW  - adult
KW  - cancer adjuvant therapy
KW  - cancer patient
KW  - cancer prognosis
KW  - cancer staging
KW  - cancer surgery
KW  - cancer survival
KW  - colon cancer
KW  - conference abstract
KW  - controlled study
KW  - diagnostic test accuracy study
KW  - disease free survival
KW  - female
KW  - funding
KW  - human
KW  - human cell
KW  - inflammation
KW  - Kaplan Meier method
KW  - lymphocyte count
KW  - lymphocyte monocyte ratio
KW  - major clinical study
KW  - male
KW  - malnutrition
KW  - neutrophil lymphocyte ratio
KW  - nutritional support
KW  - overall survival
KW  - platelet lymphocyte ratio
KW  - prognosis
KW  - protein expression
KW  - receiver operating characteristic
KW  - retrospective study
KW  - risk assessment
KW  - sensitivity and specificity
N2  - Background: Increasing evidence has shown that systemic inflammatory response (SIR) in cancer has a great influence on survival. As chronic inflammatory state contributes to nutritional depletion and to the development of cachexia, some tools based on inflammation may be considered useful in the evaluation of nutritional status. The aim of this study was to evaluate the role of the Prognostic Nutritional Index (PNI) as a prognostic factor and determine its association with SIR markers in stage III colon cancer (CC) patients. Methods: This was a retrospective study of 235 stage III CC patients submitted to curative surgery followed by adjuvant chemotherapy between January 2013 and September 2018. PNI was calculated according to this formula: serum albumin level (g/L) + 5 x total lymphocyte count (/L). Lymphocyte-to-monocyte ratio (LMR), neutrophil-to-lymphocyte ratio (NLR) and platelet-to-lymphocyte ratio (PLR) were calculated. Analytical values were obtained upon the date of first oncology doctor’s appointment, excluding clinical evidence of infection or inflammation. PNI cut-off was estimated through analyses of the ROC curve. Survival analyses were estimated through Kaplan-Meier method and multivariate analyses through Cox regression. Results: The median age of diagnosis was 63 (21-82) and 57% were men. The cut-off value of PNI was 51.70 with sensitivity of 48.1% and specificity of 71.4% [area under the ROC curve (AUC), 0.55; 95% CI 0.45-0.65; P = 0.05]. PNI was > 51.70 in 112 (47.7%) patients and ≤ 51.70 in 122 (51.9%) patients. Overall survival (OS) and disease free survival (DFS) were significantly lower in PNI ≤ 51.70 group vs. PNI > 51.70 (OS: 90.9% vs. 95.4%, P = 0.014; DFS: 72.7% vs. 87.3%, P = 0.007). In the multivariate analyses, PNI ≤ 51.70 maintained negative impact only in DFS (HR 1.457; CI 95% 1.215-1.749; P < 0.001). PNI correlated positively with lymphocytes (r = 0.707, P < 0.001) and with LMR (r = 0.480, P < 0.001), and negatively with NLR (r = - 0.394, P < 0.001) and with PLR (r = - 0.410, P < 0.001). Conclusion: It has been found that a low PNI value is significantly associated with SIR markers, with the worst results in stage III CC patients that were submitted to curative surgery and adjuvant chemotherapy. Several studies have identified the PNI as a useful marker for oncologic prognosis, mainly when used before surgery. This study demonstrated it may also have a prognostic role in the post-surgery period, before beginning adjuvant chemotherapy. Timely identification of patients with malnutrition risk allows the implementation of nutritional support strategies at an earlier stage. Legal entity responsible for the study: The authors. Funding: Has not received any funding. Disclosure: The presenting author has declared no conflicts of interest.
ER  - 

TY  - JOUR
M3  - Conference Abstract
Y1  - 2020
VL  - 31
SP  - S195
EP  - S196
SN  - 1569-8041
SN  - 0923-7534
JF  - Annals of Oncology
JO  - Ann. Oncol.
UR  - https://www.embase.com/search/results?subaction=viewrecord&id=L2006927039&from=export
U2  - L2006927039
DB  - Embase
U4  - 2020-07-15
L2  - http://dx.doi.org/10.1016/j.annonc.2020.04.408
DO  - 10.1016/j.annonc.2020.04.408
A1  - Storino, J.
A1  - Bradley, D.G.
A1  - l. Basbus,
A1  - Lastiri, J.
A1  - Specterman, S.
A1  - Colombo, S.
A1  - Alva, A.
M1  - (Storino J.; Bradley D.G.; l. Basbus; Lastiri J.; Specterman S.; Colombo S.; Alva A.) Hospital Italiano Buenos Aires, Buenos Aires, Argentina
T1  - P-326 Chemoradiotherapy treatment in gastroesophageal junction tumors
LA  - English
KW  - adjuvant
KW  - capecitabine
KW  - carboplatin
KW  - paclitaxel
KW  - unclassified drug
KW  - adenocarcinoma
KW  - adult
KW  - advanced cancer
KW  - aged
KW  - blood toxicity
KW  - cancer adjuvant therapy
KW  - cancer patient
KW  - cancer recurrence
KW  - cancer staging
KW  - cancer surgery
KW  - cancer survival
KW  - chemoradiotherapy
KW  - clinical feature
KW  - conference abstract
KW  - disease free survival
KW  - drug combination
KW  - esophagus resection
KW  - female
KW  - follow up
KW  - gastroesophageal junction
KW  - human
KW  - intensity modulated radiation therapy
KW  - Kaplan Meier method
KW  - major clinical study
KW  - male
KW  - mortality
KW  - neoadjuvant chemotherapy
KW  - neutrophil lymphocyte ratio
KW  - positron emission tomography-computed tomography
KW  - progression free survival
KW  - radiotherapy
KW  - radiotherapy dosage
KW  - retrospective study
KW  - smoking
KW  - surgery
KW  - videoendoscopy
N2  - Background: The esophagogastric junction (EGJ) and gastric cardia, represent anatomical sites with a remarkably high and rapidly rising incidence of adenocarcinoma. Although surgery is the primary curative modality for EGJ tumors, long-term outcomes are not satisfactory with resection alone, even if microscopically complete. This poor long-term outcome has prompted an evaluation of neoadjuvant (preoperative) and adjuvant (postoperative) combined modality therapy. The best form of multimodality therapy is not established. Methods: The clinical histories of patients with locally advanced gastroesophageal junction cancer from the Oncology Section of the Italian Hospital in Buenos Aires from 2014 to 2019 were analyzed retrospectively. The clinical characteristics of the patients and their treatments were evaluated. For the analysis of global survival and progression-free survival, the Kaplan-Meier method was used. Results: 105 patients were diagnosed with EGJ, 63 patients underwent concomitant neoadjuvant chemotherapy and radiotherapy, with a median of 62 years ranging from 20 to 84 years, 85% (51) men, 91% (55) ps 0-1, 65% (39) smoking, 17% (10) had Barret's esophagus. The diagnosis was made with high videoendoscopy with biopsy in 100%, staging with PET/CT in 77% (46), 73% (44) had positive nodes and 48% (29) had siewert II location. 92% (55) of the tumors corresponded to adenocarcinomas and 35% (21) were tested for her2 of which 24% (5) were positive. The radiotherapy dose was 180 Gy with 41 Gy per session. 98% (59) completed radiotherapy, of which 96% did 3D radiotherapy and 4% (2) IMRT. 92% (55) received carboplatin 2 AUC and paclitaxel weekly. 58% (35) had toxicity, and of these, 51% (18) had hematological toxicity grade 1-2. The objective response rate was 78% (47), evaluated by pneumo-tomography, and 10% (6) patients progressed intra-treatment. Surgical compliance was 72% (43), 67% (29) underwent esophagectomy. 14% (6) had a complete pathological response in the post operative part, it was a subrogant of OS with HR 0.4 (CI 0.16 to 0.96) p = 0.041. 22% (13) patients performed adjuvant, the majority of these with capecitabine, there were no significant differences in DFS or OS with the addition of adjuvant treatment. With a mean follow-up of 25 months, 19% (8) of the operated patients relapsed, with 50% systemic relapses. All relapsed patients received FOLFOX. 32% (16) died during follow-up with an OS of 18 months and a DFS of 16 months. Neutrophil/lymphocyte ratio greater than 3 at diagnosis was 45% (27) and a statistically significant association with mortality was observed (p=0,034). Conclusion: Good surgical compliance was observed, with acceptable toxicity, and the objective response rate was high. Adjuvant treatment offered no benefit in OS or DFS. The complete pathological response was a surrogate for survival. Neutrophil/lymphocyte ratio at diagnosis was associated with mortality. The results in our center were similar to those of the CROSS study. Legal entity responsible for the study: The author. Funding: Oncology section. Hospital Italiano de Buenos Aires. Disclosure: The presenting author has declared no conflicts of interest.
ER  - 

TY  - JOUR
M3  - Article
Y1  - 2020
VL  - 10
SN  - 2234-943X
JF  - Frontiers in Oncology
JO  - Front. Oncol.
UR  - https://www.embase.com/search/results?subaction=viewrecord&id=L632284535&from=export
U2  - L632284535
DB  - Embase
DB  - 
U3  - 2020-07-20
U4  - 2020-07-24
L2  - http://dx.doi.org/10.3389/fonc.2020.01036
DO  - 10.3389/fonc.2020.01036
A1  - Zhang, Y.
A1  - Hu, Y.
A1  - Ma, C.
A1  - Sun, H.
A1  - Wei, X.
A1  - Li, M.
A1  - Wei, W.
A1  - Zhang, F.
A1  - Yang, F.
A1  - Wang, H.
A1  - Gu, K.
M1  - (Zhang Y.; Hu Y.; Ma C.; Sun H.; Wei X.; Li M.; Wei W.; Zhang F.; Wang H., wanghua@ahmu.edu.cn; Gu K., gukangsheng@ahmu.edu.cn) Department of Oncology, The First Affiliated Hospital of Anhui Medical University, Hefei, China
M1  - (Yang F.) Department of Pathology, Basic Medical School of Anhui Medical University, Hefei, China
AD  - K. Gu, Department of Oncology, The First Affiliated Hospital of Anhui Medical University, Hefei, China
T1  - Diagnostic, Therapeutic Predictive, and Prognostic Value of Neutrophil Extracellular Traps in Patients With Gastric Adenocarcinoma
LA  - English
KW  - ELISA kit
KW  - CA 19-9 antigen
KW  - carcinoembryonic antigen
KW  - epidermal growth factor receptor 2
KW  - fibrinogen degradation product
KW  - fluorouracil
KW  - platinum
KW  - taxane derivative
KW  - aged
KW  - alcohol consumption
KW  - article
KW  - biopsy
KW  - blood clotting time
KW  - cancer grading
KW  - cancer prognosis
KW  - cancer staging
KW  - comparative study
KW  - confocal microscopy
KW  - controlled study
KW  - diagnostic test accuracy study
KW  - diagnostic value
KW  - disease free survival
KW  - enzyme linked immunosorbent assay
KW  - extracellular trap
KW  - female
KW  - follow up
KW  - human
KW  - human tissue
KW  - immunofluorescence
KW  - liver metastasis
KW  - lung metastasis
KW  - lymph node metastasis
KW  - major clinical study
KW  - male
KW  - medical record
KW  - neutrophil count
KW  - neutrophil lymphocyte ratio
KW  - nucleosome
KW  - predictive value
KW  - progression free survival
KW  - protein expression
KW  - receiver operating characteristic
KW  - recurrent disease
KW  - sensitivity and specificity
KW  - stomach adenocarcinoma
KW  - stomach cancer
KW  - tumor differentiation
KW  - tumor localization
KW  - tumor microenvironment
N2  - Neutrophils are a significant population of infiltrated immune cells in the tumor microenvironment. Neutrophil extracellular traps (NETs) are implicated in the biological behavior of many malignant tumors. NETs can be degraded into soluble nucleosomes, leading to the release of fragments containing DNA and granule proteins into the peripheral blood (PB). Using human gastric cancer (GC) biopsies and PB samples, we investigated the specific value of NETs in GC from a clinical perspective. In summary, the formation of NETs was discovered in the tissue microenvironment and PB of GC patients. The amounts of NETs and neutrophil accumulation decreased from tumor tissue to paratumor tissue. In addition, the level of NETs in the PB gradually declined through the following patient populations: advanced disease patients, preoperative patients, postoperative patients, benign disease patients, and healthy controls. The levels of NETs in the plasma and serum were significantly correlated. As a serum biomarker, NETs had a better diagnostic value than carcinoembryonic antigen (CEA) and carbohydrate antigen 19-9 (CA19-9) in GC. The neutrophil count and neutrophil to lymphocyte ratio (NLR) were significantly associated with the level of NETs in the PB. The existence of lymph node metastasis indicated a high level of NETs in the serum. Moreover, the level of NETs in the PB was inversely correlated with short-term efficacy in GC patients who had received advanced first-line treatment. The higher baseline level of NETs in the PB of patients with negative HER2 status was correlated with worse progression-free survival (PFS). And the level of NETs in the PB was a unfavorable independent prognostic factor for PFS in patients with advanced GC who had received first-line treatment. Thus, NETs have novel diagnostic, therapeutic predictive, and prognostic value in GC patients.
ER  - 

TY  - JOUR
M3  - Article
Y1  - 2020
VL  - 35
IS  - 3
SP  - 245
EP  - 249
SN  - 1001-1692
JF  - Journal of Practical Oncology
JO  - J. Pract. Oncol.
UR  - https://www.embase.com/search/results?subaction=viewrecord&id=L2006873530&from=export
U2  - L2006873530
DB  - Embase
U3  - 2020-07-27
U4  - 2020-08-04
L2  - http://dx.doi.org/10.13267/j.cnki.syzlzz.2020.03.011
DO  - 10.13267/j.cnki.syzlzz.2020.03.011
A1  - Yao, Y.
A1  - Hua, Q.
A1  - Shen, H.
A1  - Li, J.
M1  - (Yao Y.; Hua Q.; Shen H.) Department of Thoracic Surgery, Ningbo Second Hospital, Ningbo, China
M1  - (Li J., 1034009531@qq.com) Department of Pharmacy, Ningbo Yinzhou No.2 Hospital, Ningbo, China
AD  - J. Li, Department of Pharmacy, Ningbo Yinzhou No.2 Hospital, Ningbo, China
T1  - Prognostic significance of Glasgow prognostic score combined neutrophil-lymphocyte ratio in lung cancer
T2  - 格拉斯哥预后评分联合中性粒细胞与淋巴细胞比值对肺癌预后的预测价值
LA  - Chinese
KW  - article
KW  - cancer patient
KW  - cancer prognosis
KW  - cancer staging
KW  - controlled study
KW  - disease free survival
KW  - Glasgow prognostic score
KW  - human
KW  - lung cancer
KW  - lymph node
KW  - major clinical study
KW  - multivariate analysis
KW  - neutrophil lymphocyte ratio
KW  - overall survival
KW  - prognostic assessment
KW  - retrospective study
KW  - tumor differentiation
KW  - univariate analysis
N2  - Objective: To evaluate the significance of preoperative Glasgow prognostic score (GPS) combined neutrophil-lymphocyte ratio (NLR) in the prognosis of lung cancer patients. Methods: The clinical data of 244 patients with lung cancer were analyzed retrospectively. According to preoperative GPS and NLR, the patients were divided into four groups: GPS&NLR 0 (GPS 0, NLR 0), GPS&NLR 1 (GPS 0, NLR 1; GPS 1, NLR 0), GPS&NLR 2 (GPS 1, NLR 1; GPS 2, NLR 0), and GPS&NLR 3 (GPS 2, NLR 1). The relationship between GPS&NLR and the prognosis of lung cancer patients was analyzed by univariate and multivariate analysis. The χ2 test was used to analyze the relationship between GPS&NLR and clinicopathological features. Results: Lung cancer patients with higher GPS&NLR had later TNM stage and poorer differentiation (both P<0.05). Multivariate analysis showed that the disease-free survival was significantly associated with GPS&NLR, TNM stage postoperative adjuvant treatment, and lymph node involvement (all P<0.05). Overall survival was significantly associated with GPS&NLR, TNM stage and lymph node involvement (all P<0.05). Conclusion: Preoperative GPS&NLR may be a clinically significant factor for assessment of the prognosis of lung cancer.
ER  - 

TY  - JOUR
M3  - Article
Y1  - 2020
VL  - 35
IS  - 2
SP  - 170
EP  - 178
SN  - 1001-9294
JF  - Chinese Medical Sciences Journal
JO  - Chin. Med. Sci. J.
UR  - https://www.embase.com/search/results?subaction=viewrecord&id=L2007078802&from=export
U2  - L2007078802
C5  - 32684237
DB  - Embase
DB  - Medline
U3  - 2020-07-23
U4  - 2020-07-28
L2  - http://dx.doi.org/10.24920/003540
DO  - 10.24920/003540
A1  - Xu, L.
A1  - Dai, S.
A1  - Zuo, Y.
M1  - (Xu L.; Zuo Y., zuoyxhxa@163.com) Department of Anesthesiology, West China Hospital, Sichuan University, Chengdu, China
M1  - (Dai S.) Department of Respiratory Medicine, West China Hospital, Sichuan University, Chengdu, China
AD  - Y. Zuo, Department of Anesthesiology, West China Hospital, Sichuan University, Chengdu, China
T1  - Impacts of Preoperative Smoking and Smoking Cessation Time on Preoperative Peripheral Blood Inflammatory Indexes and Postoperative Hospitalization Outcome in Male Patients with Lung Cancer and Surgery Treatment
LA  - English
KW  - albumin
KW  - adult
KW  - aged
KW  - albumin blood level
KW  - article
KW  - cancer prognosis
KW  - cancer staging
KW  - cigarette smoking
KW  - current smoker
KW  - ex-smoker
KW  - hospital admission
KW  - hospital cost
KW  - hospital mortality
KW  - hospitalization
KW  - human
KW  - inflammation
KW  - intensive care unit
KW  - length of stay
KW  - leukocyte count
KW  - lung cancer
KW  - lung lobectomy
KW  - lung resection
KW  - major clinical study
KW  - male
KW  - middle aged
KW  - neutrophil lymphocyte ratio
KW  - never smoker
KW  - operative blood loss
KW  - platelet lymphocyte ratio
KW  - postoperative period
KW  - preoperative period
KW  - retrospective study
KW  - segmentectomy
KW  - smoking cessation
KW  - thoracotomy
KW  - thorax drainage
KW  - very elderly
KW  - video assisted thoracoscopic surgery
KW  - young adult
N2  - Objectives: To investigate the effects of preoperative smoking and smoking cessation time on preoperative peripheral blood inflammatory indexes and postoperative hospitalization outcomes in male patients with lung cancer and surgery therapy. Methods: We retrospectively enrolled 637 male patients who underwent curative-intent lung cancer resection between January 2014 and December 2016. Patients were classified as the current smokers, the never smokers, and the ex-smokers based on their smoking history, and the ex-smokers were allocated into five subgroups according to their smoking cessation times (CeT): CeT < 6 weeks, 6weeks<CeT ≤ 1year, 1year<CeT ≤ 5years, 5years<CeT ≤ 10years, CeT>10years. The preoperative peripheral blood white blood cells (WBCs), albumin, neutrophil to lymphocyte ratio (NLR), platelet to lymphocyte ratio (PLR), intraoperative blood loss, 30-day mortality, in-hospital days, hospitalization costs, intensive care unit (ICU), admission days and placement time of closed thoracic drainage tube were compared among different groups. Results: There were significant differences in WBC (F = 5.275, P<0.001) and albumin (F=2.470, P<0.05) among patients of current smokers, ex-smokers with different smoking cessation time, and never-smokers. The blood WBC count in current smokers (7.7 × 109/L) was significantly higher than that in ex-smokers (7.0 × 109/L) and never-smokers (5.9 × 109/L) (t = –2.145, P<0.05; t = –6.073, P<0.01, respectively). The level of peripheral blood albumin in current smokers (41.1 g/L) was lower than that in ex-smokers (42.1 g/L) and never-smokers (43.2 g/L) (t = 2.323, P<0.05; t = 3.995) P<0.01, respectively). The level of peripheral blood NLR in current smokers (3.7) was higher than that in ex-smokers (3.1) and never smokers (2.8) (t = –1.836, P<0.05; t = –2.889, P<0.01, respectively). There was no significant difference in WBC, albumin and NLR among five subgroups of different smoking cessation time. No significant difference was observed in intraoperative blood loss, 30-day mortality, hospitalization costs, hospital stay, ICU stay and placement time of closed thoracic drainage tube among groups either. Conclusion: Smoking increases the preoperative inflammatory indexes in peripheral blood of lung cancer patients. Smoking cessation has beneficial effect on reducing levels of these inflammatory indexes, which may be not impacted by the time length of smoking cessation. Therefore, lung cancer patients should be encouraged to quit smoking at any time.
ER  - 

TY  - JOUR
M3  - Article in Press
Y1  - 2020
VL  - 9
SN  - 2239-253X
JF  - Annali italiani di chirurgia
JO  - Ann Ital Chir
UR  - https://www.embase.com/search/results?subaction=viewrecord&id=L631999184&from=export
U2  - L631999184
C5  - 32503955
DB  - Medline
U3  - 2020-06-12
A1  - Dal, F.
A1  - Topal, U.
A1  - Sozuer, E.
A1  - Talih, T.
A1  - Islam, D.G.
A1  - Akyıldız, H.Y.
M1  - (Dal F.; Topal U.; Sozuer E.; Talih T.; Islam D.G.; Akyıldız H.Y.)
T1  - Prognostic significance of the neutrophil to lymphocyte ratio in patients with curative resection of esophageal cancer. A single center experience
LA  - English
KW  - adenocarcinoma
KW  - adult
KW  - anastomosis leakage
KW  - article
KW  - cancer patient
KW  - cancer prognosis
KW  - cancer size
KW  - cancer surgery
KW  - cancer survival
KW  - clinical article
KW  - clinical feature
KW  - controlled study
KW  - demography
KW  - esophagus cancer
KW  - hospital readmission
KW  - hospitalization
KW  - human
KW  - immune system
KW  - inflammation
KW  - lymph node metastasis
KW  - male
KW  - neutrophil lymphocyte ratio
KW  - preoperative evaluation
KW  - prognosis
KW  - squamous cell carcinoma
KW  - surgery
KW  - survival
N2  - AIM: In this study, we aimed to determine the clinical value and prognostic significance of the Neutrophil / Lymphocyte Ratio in patients undergoing curative surgery due to esophageal cancer. MATERIAL AND METHOD: Patients who underwent curative resection for esophageal cancer between 2015-2019 were included in the study. Two groups, Group1 (low NLR) and Group2 (high NLR), were created. Demographic and clinical features, intraoperative and postoperative results, tumor characteristics and mean survival were compared in the groups. RESULTS: A total of 48 patients participated in our study. Group 1 consisted of 18 patients and Group 2 consisted of 30 patients. Male sex was dominant in both groups (66.7% vs 73.3%, p. 0.431). Preoperative CEA was higher in Group 2 (3.97 vs 9.57, p. 0.032). Tumor diameter was larger in Group2 (3.33 vs 5.40 cm, p. 0.000). Adenocarcinoma was higher in Group 2 (33% vs 53.3%, p. 0.047), while squamous cell carcinoma was higher in Group 1 (66.7% vs 33.3%, p. 0.047). Lymph node positivity was higher in Group 2 (66.7% vs 93.3%, p. 0.024). The anastomosis leak was higher in Group 2 (0% vs 20%, p. 0.048). Postoperative hospital stay was longer in Group 2 (13.27 vs 23.9 days, p. 0.009). 90-day readmission was higher in Group1 (33.3% vs 3.3%, p. 0.008). Survival duration was shorter in Group 2 (29 vs 15 months, p. 0.005). CONCLUSION: This study revealed that preoperative high NLR was associated with poor survival, along with greater tumor diameter, increased lymph node metastasis rate, and increased anastomosis leakage in patients with esophageal cancer. These results suggest that modifying inflammatory responses and modulating the immune system may improve survival outcomes in patients with esophageal cancer. KEY WORDS: Esophagus cancer, Neutrophil/lymphocyte ratio, Preoperative neutrophil/lymphocyte ratio, Prognosis.
ER  - 

TY  - JOUR
M3  - Article in Press
Y1  - 2020
SN  - 2038-3312
JF  - Updates in surgery
JO  - Updates Surg
UR  - https://www.embase.com/search/results?subaction=viewrecord&id=L631837913&from=export
U2  - L631837913
C5  - 32410163
DB  - Medline
U3  - 2020-05-28
L2  - http://dx.doi.org/10.1007/s13304-020-00792-9
DO  - 10.1007/s13304-020-00792-9
A1  - Terasaki, F.
A1  - Sugiura, T.
A1  - Okamura, Y.
A1  - Ito, T.
A1  - Yamamoto, Y.
A1  - Ashida, R.
A1  - Ohgi, K.
A1  - Uesaka, K.
M1  - (Terasaki F.; Sugiura T., t.sugiura@scchr.jp; Okamura Y.; Ito T.; Yamamoto Y.; Ashida R.; Ohgi K.; Uesaka K.) Division of Hepato-Biliary-Pancreatic Surgery, Shizuoka Cancer Center, 1007 Shimonagakubo ,Nagaizumi-cho ,Sunto-gun, Japan
T1  - The preoperative controlling nutritional status (CONUT) score is an independent prognostic marker for pancreatic ductal adenocarcinoma
LA  - English
KW  - adjuvant chemotherapy
KW  - adult
KW  - article
KW  - blood examination
KW  - cancer adjuvant therapy
KW  - cancer patient
KW  - cancer prognosis
KW  - cancer surgery
KW  - cancer survival
KW  - controlled study
KW  - female
KW  - human
KW  - long term survival
KW  - lymph node metastasis
KW  - major clinical study
KW  - male
KW  - median survival time
KW  - neutrophil lymphocyte ratio
KW  - nutritional status
KW  - overall survival
KW  - pancreas adenocarcinoma
KW  - pancreaticoduodenectomy
KW  - platelet lymphocyte ratio
KW  - preoperative evaluation
KW  - prognosis
KW  - retrospective study
KW  - surgery
KW  - survival rate
KW  - CA 19-9 antigen
KW  - endogenous compound
N2  - The controlling nutritional status (CONUT) score was developed as a nutritional score that can be calculated from the serum albumin level, total cholesterol concentration, and total lymphocyte count. The aim of this study was to assess the prognostic factors for the overall survival (OS) of pancreatic cancer patients following a curative resection and to compare the CONUT score with other prognostic factors to demonstrate its utility. Between January 2007 and December 2015, 307 consecutive patients who underwent surgery for pancreatic ductal adenocarcinoma (PDAC) were divided into a low CONUT group (LC; CONUT score ≤ 3) and a high CONUT group (HC; CONUT score ≥ 4) according to the results of their preoperative blood examination. The clinicopathological characteristics and prognosis of the patients were evaluated retrospectively. The prognostic factors of PDAC were detected using multivariate analyses. The LC and HC groups included 279 and 28 patients, respectively. The overall survival of the LC group was better than that of the HC group (LC, median survival time [MST] 27.9 months, 5-year survival rate 33.4%, respectively; HC, 13.9 months, 6.7%, p < 0.001). The multivariate analyses showed that age ≥ 70 years, lymph node metastasis, absence of postoperative adjuvant chemotherapy, CA19-9 ≥ 200 U/ml, and a preoperative CONUT score ≥ 4 were independently associated with poor survival. However, the Glasgow prognostic score, neutrophil-lymphocyte ratio, platelet-lymphocyte ratio and prognostic nutritional index were not significant factors. The CONUT score may be useful for predicting the long-term survival of patients with PDAC.
ER  - 

TY  - JOUR
M3  - Article
Y1  - 2020
VL  - 9
IS  - 5
SN  - 2077-0383
JF  - Journal of Clinical Medicine
JO  - J. Clin. Med.
UR  - https://www.embase.com/search/results?subaction=viewrecord&id=L2004373256&from=export
U2  - L2004373256
DB  - Embase
U3  - 2020-05-26
U4  - 2020-06-16
L2  - http://dx.doi.org/10.3390/jcm9051441
DO  - 10.3390/jcm9051441
A1  - Holub, K.
A1  - Busato, F.
A1  - Gouy, S.
A1  - Sun, R.
A1  - Pautier, P.
A1  - Genestie, C.
A1  - Morice, P.
A1  - Leary, A.
A1  - Deutsch, E.
A1  - Haie-Meder, C.
A1  - Biete, A.
A1  - Chargari, C.
M1  - (Holub K., holub@clinic.cat; Biete A., abiete@clinic.cat) Radiation Oncology Department, Hospital Clinic de Barcelona, University of Barcelona, Barcelona, Spain
M1  - (Holub K., holub@clinic.cat; Busato F., fabiobusato2004@libero.it; Sun R., roger.sun@gustaveroussy.fr; Deutsch E., Eric.DEUTSCH@gustaveroussy.fr; Haie-Meder C., christine.haiemeder@gustaveroussy.fr; Chargari C., cyrus.chargari@gustaveroussy.fr) Radiotherapy Department, Gustave Roussy Cancer Campus, Villejuif, France
M1  - (Gouy S., sebastien.gouy@gustaveroussy.fr; Morice P., philippe.morice@gustaveroussy.fr) Surgery Department, Gustave Roussy Cancer Campus, Villejuif, France
M1  - (Pautier P., patricia.pautier@gustaveroussy.fr; Leary A., Alexandra.LEARY@gustaveroussy.fr) Medical Oncology Department, Gustave Roussy Cancer Campus, Villejuif, France
M1  - (Genestie C., catherine.genestie@gustaveroussy.fr) Pathology Department, Gustave Roussy Cancer Campus, Villejuif, France
AD  - K. Holub, Radiation Oncology Department, Hospital Clinic de Barcelona, University of Barcelona, Barcelona, Spain
T1  - Analysis of systemic inflammatory factors and survival outcomes in endometrial cancer patients staged I-III FIGO and treated with postoperative external radiotherapy
LA  - English
KW  - carboplatin
KW  - cisplatin
KW  - doxorubicin
KW  - paclitaxel
KW  - adult
KW  - aged
KW  - area under the curve
KW  - article
KW  - brachytherapy
KW  - cancer specific survival
KW  - cancer staging
KW  - clinical assessment
KW  - clinical indicator
KW  - clinical outcome
KW  - diagnostic test accuracy study
KW  - endometrioid carcinoma
KW  - endometrium cancer
KW  - external beam radiotherapy
KW  - female
KW  - follow up
KW  - human
KW  - lymphocyte monocyte ratio
KW  - lymphocytopenia
KW  - major clinical study
KW  - neutrophil lymphocyte ratio
KW  - observational study
KW  - overall survival
KW  - progression free survival
KW  - receiver operating characteristic
KW  - retrospective study
KW  - sensitivity and specificity
KW  - survival analysis
KW  - survival outcome
KW  - Systemic Immune Inflammatory Index
KW  - systemic inflammatory factor
N2  - Background: The causal link between elevated systemic inflammation biomarkers and poor survival has been demonstrated in cancer patients. However, the evidence for this correlation in endometrial cancer (EC) is too weak to influence current criteria of risk assessment. Here, we examined the role of inflammatory indicators as a tool to identify EC patients at higher risk of death in a retrospective observational study. Methods: A total of 155 patients surgically diagnosed with EC stage I-III FIGO 2009 and treated with postoperative External Beam Radiotherapy (EBRT) ± brachytherapy and chemotherapy according to ESMO-ESTRO-ESGO recommendation for patients at high risk of recurrence at the Gustave Roussy Institut, France, and Hospital Clínic, Spain, between 2008 and 2017 were evaluated. The impact of pre-treatment Neutrophil-to-Lymphocyte Ratio (NLR ≥ 2.2), Monocyte-to-Lymphocyte Ratio (MLR ≥ 0.18), Systemic Immune-Inflammatory Index (SII ≥ 1100) and lymphopenia (<1.0×109 /L) on overall survival (OS), cancer-specific survival and progression-free survival was evaluated. Subsequently, a cohort of 142 patients within high-advanced risk groups according to ESMO-ESGO-ESTRO classification was evaluated. Results: On univariate analysis, NLR (HR = 2.2, IC 95% 1.1–4.7), SII (HR = 2.2, IC 95% 1.1–4.6), MLR (HR = 5.0, IC 95% 1.1–20.8) and lymphopenia (HR = 3.8, IC 95% 1.6–9.0) were associated with decreased OS. On multivariate analysis, NLR, MLR, SII and lymphopenia proved to be independent unfavorable prognostic factors. Conclusions: lymphopenia and lymphocytes-related ratio are associated with poorer outcome in surgically staged I-III FIGO EC patients classified as high risk and treated with adjuvant EBRT and could be considered at cancer diagnosis. External validation in an independent cohort is required before implementation for patients’ stratification.
ER  - 

TY  - JOUR
M3  - Article
Y1  - 2020
VL  - 14
IS  - 3
SP  - 347
EP  - 361
SN  - 1936-0541
SN  - 1936-0533
JF  - Hepatology International
JO  - Hepatol. Int.
UR  - https://www.embase.com/search/results?subaction=viewrecord&id=L2004374656&from=export
U2  - L2004374656
C5  - 32140981
DB  - Embase
DB  - Medline
U3  - 2020-03-13
U4  - 2020-03-13
L2  - http://dx.doi.org/10.1007/s12072-020-10022-4
DO  - 10.1007/s12072-020-10022-4
A1  - Mao, J.-X.
A1  - Guo, W.-Y.
A1  - Guo, M.
A1  - Liu, C.
A1  - Teng, F.
A1  - Ding, G.-S.
M1  - (Mao J.-X., winds_1990@126.com; Guo W.-Y., guowenyuan@smmu.edu.cn; Guo M., guo918meng@163.com; Liu C., liucong1989@126.com; Teng F., tengfei@smmu.edu.cn; Ding G.-S., dingguoshan@smmu.edu.cn) Department of Liver Surgery and Organ Transplantation, Changzheng Hospital, Navy Medical University, Shanghai, China
M1  - (Guo M., guo918meng@163.com) National Key Laboratory of Medical Immunology & Institute of Immunology, Navy Medical University, Shanghai, China
AD  - F. Teng, Department of Liver Surgery and Organ Transplantation, Changzheng Hospital, Navy Medical University, Shanghai, China
T1  - Acute rejection after liver transplantation is less common, but predicts better prognosis in HBV-related hepatocellular carcinoma patients
LA  - English
KW  - fibrinogen
KW  - gamma interferon
KW  - interleukin 10
KW  - interleukin 2
KW  - methylprednisolone
KW  - mycophenolate mofetil
KW  - prednisone
KW  - tacrolimus
KW  - acute graft rejection
KW  - adult
KW  - article
KW  - aspartate aminotransferase lymphocyte ratio
KW  - blood cell ratio
KW  - C reactive protein albumin ratio
KW  - CD4 CD8 ratio
KW  - clinical article
KW  - controlled study
KW  - drug dose reduction
KW  - drug withdrawal
KW  - end stage liver disease
KW  - female
KW  - hepatitis B
KW  - human
KW  - immunosuppressive treatment
KW  - liver cell carcinoma
KW  - liver transplantation
KW  - male
KW  - monocyte to lymphocyte ratio
KW  - neutrophil lymphocyte ratio
KW  - overall survival
KW  - platelet lymphocyte ratio
KW  - priority journal
KW  - prognosis
KW  - recurrence free survival
KW  - regulatory T lymphocyte
KW  - retrospective study
KW  - tumor recurrence
KW  - fk 506
C1  - fk 506
N2  - Background: With a novel finding of significantly lower incidence of acute rejection (AR) in patients with hepatocellular carcinoma (HCC) after liver transplantation, compared with those with benign end-stage liver disease (BESLD), in a large national cohort, we analyzed the correlations among the perioperative immuno-inflammation status, postoperative AR, and prognosis in HCC and BESLD patients with same etiology of hepatitis B virus (HBV), who underwent liver transplantation. Methods: Patients who underwent liver transplantation due to HBV-related HCC or BESLD and experienced AR between September 2008 and April 2017 were analyzed retrospectively and followed up until April 2018. HCC patients with AR were matched with those without AR according to tumor stage and immunosuppressant concentration, at a 1:3 ratio. Preoperative immuno-inflammation status and prognosis of patients in both groups were compared. Results: The overall incidences of AR in patients with HCC and BESLD were 8.60% and 10.61%, respectively. The postoperative 28-day incidence of AR was significantly lower in HCC compared with BESLD patients (3.23% vs 7.08%, p = 0.031). Compared with BESLD patients, the rejection activity index and perioperative CD4/CD8 ratio were significantly lower (p = 0.047 and p < 0.001, respectively), while platelet/lymphocyte ratio was significantly higher in HCC patients (p = 0.041). Later tumor stage in HCC patients was associated with higher systemic immuno-inflammation index, neutrophil/lymphocyte ratio, monocyte/lymphocyte ratio, platelet/lymphocyte ratio, aspartate aminotransferase/lymphocyte ratio, C-reactive protein/albumin ratio and fibrinogen level, and lower CD4/CD8 ratio before transplantation. In HCC patients with AR, the percentage of regulatory T cells (CD4+/CD25+) and the level of IL-10 significantly decreased (p = 0.0023, < 0.0001, respectively), while Th1/Th2 ratio, levels of IFN-γ and IL-2 markedly increased before transplantation (p = 0.0018, 0.0059, 0.0416, respectively). Preoperative monocyte/lymphocyte ratio was an independent risk factor for overall and recurrence-free survival after liver transplantation in HCC patients (p = 0.025, < 0.001, respectively). The 1-, 3-, and 5-year survival rates were 76%, 71% and 53% in the AR group, and 67%, 37% and 25% in the non-AR group (p = 0.042). Conclusion: Preoperative tumor-related immunosuppression may persist after liver transplantation in HCC patients, and reduce the incidence of AR. AR after liver transplantation may indicate a better prognosis in HCC patients.
ER  - 

TY  - JOUR
M3  - Article
Y1  - 2020
VL  - 20
IS  - 1
SN  - 1471-2407
JF  - BMC Cancer
JO  - BMC Cancer
UR  - https://www.embase.com/search/results?subaction=viewrecord&id=L631485505&from=export
U2  - L631485505
C5  - 32303195
DB  - Embase
DB  - Medline
U3  - 2020-04-22
U4  - 2020-04-29
L2  - http://dx.doi.org/10.1186/s12885-020-06800-w
DO  - 10.1186/s12885-020-06800-w
A1  - Mitsuya, K.
A1  - Nakasu, Y.
A1  - Hayashi, N.
A1  - Deguchi, S.
A1  - Oishi, T.
A1  - Sugino, T.
A1  - Yasui, K.
A1  - Ogawa, H.
A1  - Onoe, T.
A1  - Asakura, H.
A1  - Harada, H.
M1  - (Mitsuya K., k.mitsuya@scchr.jp; Nakasu Y.; Hayashi N.; Deguchi S.) Division of Neurosurgery, Shizuoka Cancer Center, 1007, Shimo-nagakubo, Shizuoka, Naga-izumi, Japan
M1  - (Oishi T.; Sugino T.) Division of Diagnostic Pathology, Shizuoka Cancer Center, Shizuoka, Japan
M1  - (Yasui K.; Ogawa H.; Onoe T.; Asakura H.; Harada H.) Radiation and Proton Therapy Center, Shizuoka Cancer Center, Shizuoka, Japan
AD  - K. Mitsuya, Division of Neurosurgery, Shizuoka Cancer Center, 1007, Shimo-nagakubo, Shizuoka, Naga-izumi, Japan
T1  - Retrospective analysis of salvage surgery for local progression of brain metastasis previously treated with stereotactic irradiation: Diagnostic contribution, functional outcome, and prognostic factors
LA  - English
KW  - adult
KW  - aged
KW  - article
KW  - brain function
KW  - brain metastasis
KW  - brain surgery
KW  - breast cancer
KW  - cancer growth
KW  - cancer prognosis
KW  - cancer recurrence
KW  - carcinomatous meningitis
KW  - clinical article
KW  - cohort analysis
KW  - diagnostic test accuracy study
KW  - diagnostic value
KW  - female
KW  - histology
KW  - human
KW  - human tissue
KW  - lung cancer
KW  - male
KW  - neutrophil lymphocyte ratio
KW  - nuclear magnetic resonance imaging
KW  - observational study
KW  - overall survival
KW  - postoperative care
KW  - prediction
KW  - prospective study
KW  - retrospective study
KW  - safety procedure
KW  - salvage therapy
KW  - stereotactic radiosurgery
KW  - surgical margin
KW  - treatment indication
KW  - treatment outcome
N2  - Background: Stereotactic irradiation (STI) is a primary treatment for patients with newly diagnosed brain metastases. Some of these patients experience local progression, which is difficult to differentiate from radiation necrosis, and difficult to treat. So far, just a few studies have clarified the prognosis and effectiveness of salvage surgery after STI. We evaluated the diagnostic value and improvement of functional outcomes after salvage surgery. Based on these results, we reconsidered surgical indication for patients with local progression after STI. Methods: We evaluated patients with brain metastases treated with salvage surgery for local progression from October 2002 to July 2019. These patients had undergone salvage surgery based on magnetic resonance imaging findings and/or clinical evidence of post-STI local progression and stable systemic disease. We employed two prospective strategies according to the eloquency of the lesions. Lesions in non-eloquent areas had been resected completely with a safety margin, utilizing a fence-post method; while lesions in eloquent areas had been treated with minimal resection and postoperative STI. Kaplan-Meier curves were used for the assessment of overall survival. Prognostic factors for survival were analyzed. Results: Fifty-four salvage surgeries had been performed on 48 patients. The median age of patients was 63.5 years (range 36-79). The median interval from STI to surgery was 12 months. The median overall survival was 20.2 months from salvage surgery and 37.5 months from initial STI. Primary cancers were lung 31, breast 9, and others 8. Local recurrence developed in 13 of 54 lesions (24%). Leptomeningeal dissemination occurred after surgery in 3 patients (5.6%). Primary breast cancer (breast vs. lung: HR: 0.17), (breast vs. others: HR: 0.08) and RPA class 1-2 (RPA 1 vs. 3, HR:0.13), (RPA 2 vs 3, HR:0.4) were identified as good prognostic factors for overall survival (OS) in multivariate analyses. The peripheral neutrophil-to-lymphocyte ratio (NLR) of ≤3.65 predicted significantly longer OS (median 25.5 months) than an NLR > 3.65 (median 8 months). Conclusion: We insist that salvage surgery leads to rapid improvement of neurological function and clarity of histological diagnosis. Salvage surgery is recommended for large lesions especially with surrounding edema either in eloquent or non-eloquent areas.
ER  - 

TY  - JOUR
M3  - Article
Y1  - 2020
VL  - 25
IS  - 4
SP  - 633
EP  - 640
SN  - 1437-7772
SN  - 1341-9625
JF  - International Journal of Clinical Oncology
JO  - Int. J. Clin. Oncol.
UR  - https://www.embase.com/search/results?subaction=viewrecord&id=L2003753607&from=export
U2  - L2003753607
C5  - 31781993
DB  - Embase
DB  - Medline
U3  - 2019-12-03
U4  - 2019-12-03
L2  - http://dx.doi.org/10.1007/s10147-019-01583-y
DO  - 10.1007/s10147-019-01583-y
A1  - Kamonvarapitak, T.
A1  - Matsuda, A.
A1  - Matsumoto, S.
A1  - Jamjittrong, S.
A1  - Sakurazawa, N.
A1  - Kawano, Y.
A1  - Yamada, T.
A1  - Suzuki, H.
A1  - Miyashita, M.
A1  - Yoshida, H.
M1  - (Kamonvarapitak T.; Matsuda A., a-matsu@nms.ac.jp; Matsumoto S.; Jamjittrong S.; Sakurazawa N.; Kawano Y.; Suzuki H.; Miyashita M.) Department of Surgery, Nippon Medical School Chiba Hokusoh Hospital, 1715 Kamagari, Inzai, Chiba, Japan
M1  - (Kamonvarapitak T.; Jamjittrong S.) Department of Surgery, Queen Savang Vadhana Memorial Hospital, 290 Jermjompol Road, Sri Racha, Chonburi, Thailand
M1  - (Yamada T.; Yoshida H.) Department of Gastrointestinal Hepato-Biliary-Pancreatic Surgery, Nippon Medical School, 1-1-5 Sendagi, Bunkyo-ku, Tokyo, Japan
AD  - A. Matsuda, Department of Surgery, Nippon Medical School Chiba Hokusoh Hospital, 1715 Kamagari, Inzai, Chiba, Japan
T1  - Preoperative lymphocyte-to-monocyte ratio predicts postoperative infectious complications after laparoscopic colorectal cancer surgery
LA  - English
KW  - adult
KW  - aged
KW  - article
KW  - cancer surgery
KW  - clinical outcome
KW  - colorectal cancer
KW  - colorectal surgery
KW  - female
KW  - human
KW  - laparoscopic surgery
KW  - lymphocyte monocyte ratio
KW  - major clinical study
KW  - male
KW  - medical record review
KW  - neutrophil lymphocyte ratio
KW  - operation duration
KW  - platelet lymphocyte ratio
KW  - postoperative complication
KW  - predictive value
KW  - priority journal
KW  - receiver operating characteristic
KW  - retrospective study
KW  - smoking
N2  - Background and aim: Postoperative infectious complications (POI), which can increase length of hospital stay, medical cost, and worsen overall survival, are a concern in minimally invasive colorectal cancer (CRC) surgeries. Recent reports showed that relatively new inflammation-based score, lymphocyte-to-monocyte ratio (LMR) is an independent predictor of long-term outcomes after CRC surgeries. In this study, LMR was evaluated as a predictor of short-term postoperative outcomes. Patients and methods: This was a single-institutional retrospective study of 211 consecutive patients who had undergone laparoscopic CRC surgery with primary tumor resection from January 2014 to August 2015 at Nippon Medical School Chiba Hokusoh Hospital. The patients were divided into two groups (no POI; n = 176 and POI; n = 35). The associations between inflammation-based scores, namely neutrophil-to-lymphocyte ratio, platelet-to-lymphocyte ratio, and LMR, and the occurrence of POI were investigated. Receiving operator characteristic curve analysis was used to determine the cutoff point of preoperative LMR. Results: Low LMR (cut-off 3.46), long operative time, and smoking were found to be independent predictors of POI in a multivariate analysis (LMR: Odds ratio 5.61, 95% confidence interval 1.98–15.9, P = 0.001). Patients with low LMR also appeared to have more advanced and aggressive tumours. Conclusion: This is the first study to report that the lower LMR is a predictive factor of POI after laparoscopic CRC surgery, and it may provide additional information for treatment decisions to prevent POI.
ER  - 

TY  - JOUR
M3  - Article
Y1  - 2020
VL  - 50
SN  - 1096-1194
SN  - 0890-8508
JF  - Molecular and Cellular Probes
JO  - Mol. Cell. Probes
UR  - https://www.embase.com/search/results?subaction=viewrecord&id=L2004477146&from=export
U2  - L2004477146
C5  - 31891748
DB  - Embase
DB  - Medline
U3  - 2020-01-08
U4  - 2020-01-08
L2  - http://dx.doi.org/10.1016/j.mcp.2019.101502
DO  - 10.1016/j.mcp.2019.101502
A1  - Deng, H.-Y.
A1  - Zhu, X.-Q.
A1  - Ding, Y.-Y.
A1  - Li, J.-D.
A1  - Yang, J.
A1  - Ke, T.-F.
A1  - Wang, R.
A1  - Chen, Q.
A1  - Hu, J.
A1  - Wang, Y.-Y.
A1  - Liao, C.-D.
M1  - (Deng H.-Y.; Ding Y.-Y.; Li J.-D.; Yang J.; Ke T.-F.; Wang R.; Liao C.-D., 70031033@qq.com) The Third Affiliated Hospital of Kunming Medical University, Radiology Department of Yunnan Cancer Hospital, Kunming, Yunnan, China
M1  - (Zhu X.-Q.; Wang Y.-Y.) The 920th Hospital of Joint Logistics Support Force, Kunming, Yunnan, China
M1  - (Chen Q.) Faculty of Animal Science and Technology, Yunnan Agricultural University, Kunming, Yunnan, China
M1  - (Hu J.) Department of Medical Oncology, The First People's Hospital of Yunnan Province, Kunming, Yunnan, China
AD  - C.-D. Liao, The Third Affiliated Hospital of Kunming Medical University, Radiology Department of Yunnan Cancer Hospital, Kunming, Yunnan, China
T1  - Multislice spiral CT images combined with CEA and lymphocyte-to-neutrophil ratio predict recurrence and post-operative metastasis of rectal cancer
LA  - English
KW  - Avanto
KW  - computed tomography scanner
KW  - nuclear magnetic resonance scanner
KW  - SOMATOM Definition AS
KW  - carcinoembryonic antigen
KW  - gadolinium
KW  - iodinated contrast medium
KW  - iodohexanol
KW  - unclassified drug
KW  - adult
KW  - article
KW  - cancer patient
KW  - cancer recurrence
KW  - cancer risk
KW  - cancer surgery
KW  - cancer survival
KW  - cohort analysis
KW  - contrast enhancement
KW  - diagnostic accuracy
KW  - diagnostic test accuracy study
KW  - digestive system metastasis
KW  - female
KW  - follow up
KW  - human
KW  - major clinical study
KW  - male
KW  - multidetector computed tomography
KW  - neutrophil lymphocyte ratio
KW  - nomogram
KW  - postoperative period
KW  - predictive value
KW  - preoperative period
KW  - priority journal
KW  - receiver operating characteristic
KW  - rectum anastomosis
KW  - rectum cancer
KW  - rectum carcinoma
KW  - rectum resection
KW  - retrospective study
KW  - tumor volume
KW  - Avanto
KW  - SOMATOM Definition AS
C3  - Avanto(Siemens)
C3  - SOMATOM Definition AS(Siemens)
C2  - Beijing BeiLu
C2  - Jiangsu Yew
C2  - Shanghai Xinyi
C4  - Siemens
N2  - To explore the early predictors of post-operative recurrence and metastasis of rectal cancer, analyse the associated risk, and construct a model. Retrospective collection. Four hundred patients with rectal cancer underwent surgical resection and pathological diagnosis from September 2013 to September 2014. During the post-operative period, the patients were tested by imaging examination, serum tumour markers, and routine blood follow-up for at least 3 years. Preoperative CT examination of tumour size, lymphocyte-to-neutrophil ratio, and CEA were significant biomarkers for predicting recurrence and/or metastasis of post-operative rectal cancer. The stratified threshold of the lesion size cut-off point in CT images of patients with rectal cancer was 18.75 cm3, the cut-off point value of the lymphocyte-to-neutrophil ratio was 0.33, and the CEA cut-off point value was 16.97 ng/ml. We used the cut-off point to perform stratified survival analysis to obtain two K-M curves and conduct a log-rank test. The Cox multivariate risk regression results were as follows: preoperative CT images of lesion size, lymphocyte-to-neutrophil ratio, and CEA. The AUC of the normogram model for the prediction of post-operative recurrence and metastasis of rectal cancer is 0.939. Preoperative CT examination of tumour size can predict post-operative recurrence and metastasis of rectal cancer and can be used to analyse its risk. The lymphocyte-to-neutrophil ratio and CEA can also predict post-operative tumour recurrence and metastasis risk.
ER  - 

TY  - JOUR
M3  - Conference Paper
Y1  - 2020
VL  - 230
IS  - 4
SP  - 381
EP  - 391.e2
SN  - 1879-1190
SN  - 1072-7515
JF  - Journal of the American College of Surgeons
JO  - J. Am. Coll. Surg.
UR  - https://www.embase.com/search/results?subaction=viewrecord&id=L2005045772&from=export
U2  - L2005045772
C5  - 32014569
DB  - Embase
DB  - Medline
U3  - 2020-02-28
U4  - 2020-04-07
L2  - http://dx.doi.org/10.1016/j.jamcollsurg.2019.12.025
DO  - 10.1016/j.jamcollsurg.2019.12.025
A1  - Tsilimigras, D.I.
A1  - Mehta, R.
A1  - Aldrighetti, L.
A1  - Poultsides, G.A.
A1  - Maithel, S.K.
A1  - Martel, G.
A1  - Shen, F.
A1  - Koerkamp, B.G.
A1  - Endo, I.
A1  - Pawlik, T.M.
A1  - Paredes, A.Z.
A1  - Moris, D.
A1  - Sahara, K.
A1  - Bagante, F.
A1  - Guglielmi, A.
A1  - Weiss, M.
A1  - Bauer, T.W.
A1  - Alexandrescu, S.
A1  - Marques, H.P.
A1  - Pulitano, C.
A1  - Soubrane, O.
A1  - Cloyd, J.M.
A1  - Ejaz, A.
M1  - (Tsilimigras D.I.; Mehta R.; Pawlik T.M., tim.pawlik@osumc.edu) Department of Surgery, Division of Surgical Oncology, The Ohio State University Wexner Medical Center and James Comprehensive Cancer Center, Columbus, OH, United States
M1  - (Aldrighetti L.) Department of Surgery, Ospedale San Raffaele, Milano, Italy
M1  - (Poultsides G.A.) Department of Surgery, Stanford University, Stanford, CA, United States
M1  - (Maithel S.K.) Department of Surgery, Emory University, Atlanta, GA, United States
M1  - (Martel G.) Department of Surgery, University of Ottawa, Ottawa, Ontario, Canada
M1  - (Shen F.) Department of Surgery, Eastern Hepatobiliary Surgery Hospital, Shanghai, China
M1  - (Koerkamp B.G.) Department of Surgery, Erasmus University Medical Centre, Rotterdam, Netherlands
M1  - (Endo I.) Department of Gastroenterological Surgery, Yokohama City University School of Medicine, Yokohama, Japan
M1  - (Paredes A.Z.; Moris D.; Sahara K.; Bagante F.; Guglielmi A.; Weiss M.; Bauer T.W.; Alexandrescu S.; Marques H.P.; Pulitano C.; Soubrane O.; Cloyd J.M.; Ejaz A.)
M1  - ()
AD  - T.M. Pawlik, Department of Surgery, The Urban Meyer III and Shelley Meyer Chair for Cancer Research, The Ohio State University, Wexner Medical Center, 395 W 12th Ave, Suite 670, Columbus, OH, United States
T1  - Development and Validation of a Laboratory Risk Score (LabScore) to Predict Outcomes after Resection for Intrahepatic Cholangiocarcinoma
LA  - English
KW  - albumin
KW  - CA 19-9 antigen
KW  - adult
KW  - aged
KW  - bile duct carcinoma
KW  - cancer prognosis
KW  - cancer staging
KW  - cancer surgery
KW  - cohort analysis
KW  - conference paper
KW  - disease free survival
KW  - female
KW  - follow up
KW  - human
KW  - Laboratory Risk Score
KW  - liver resection
KW  - major clinical study
KW  - male
KW  - neutrophil lymphocyte ratio
KW  - overall survival
KW  - platelet count
KW  - priority journal
KW  - scoring system
KW  - survival prediction
N2  - Background: Estimating prognosis in the preoperative setting is challenging, as most survival risk scores rely exclusively on postoperative factors. We sought to develop a composite score that incorporated preoperative liver, tumor, nutritional, and inflammatory markers to predict long-term outcomes after resection of intrahepatic cholangiocarcinoma (ICC). Study Design: Patients who underwent curative-intent hepatectomy for ICC between 2000 and 2017 were identified using an international multi-institutional database. Clinicopathologic factors were assessed using bivariate and multivariable analysis and a prognostic model to estimate overall survival (OS) based only on preoperative laboratory values (LabScore) was developed and validated. Results: Among 660 patients, median OS was 43.2 months and 5-year OS rate was 42.4%. On multivariable analysis, laboratory values associated with OS included carbohydrate antigen 19-9 (hazard ratio [HR] 1.16; 95% CI 1.05 to 1.27), neutrophil-to-lymphocyte ratio (HR 1.09; 95% CI, 1.05 to 1.13), platelet count (HR 1.01; 95% CI, 1.00 to 1.01), and albumin (HR 0.75; 95% CI, 0.62 to 0.92). A weighted LabScore was constructed based on the formula: (8.2 + 1.45 × natural logarithm of carbohydrate antigen 19-9 + 0.84 × neutrophil-to-lymphocyte ratio + 0.03 × platelets – 2.83 × albumin). Patients with a LabScore of 0 to 9 (n = 223), 10 to 19 (n = 353) and ≥20 (n = 88) had incrementally worse 5-year OS rates of 54.9%, 38.2% and 21.6%, respectively (p < 0.001). The model demonstrated good performance in both the test (c-index 0.70) and validation cohorts (c-index 0.67), as well as outperformed individual laboratory markers, the prognostic nutritional index (c-index 0.58), and American Joint Committee on Cancer staging system (c-index 0.60). Conclusions: A preoperative LabScore was able to predict long-term outcomes of patients after resection for ICC better than American Joint Committee on Cancer staging system. The LabScore can be used to preoperatively identify patients who will benefit the most from upfront operation or alternative treatment options, including neoadjuvant chemotherapy before resection.
ER  - 

TY  - JOUR
M3  - Article
Y1  - 2020
VL  - 25
IS  - 2
SP  - 757
EP  - 763
SN  - 1107-0625
JF  - Journal of B.U.ON.
JO  - J. B.U.ON.
UR  - https://www.embase.com/search/results?subaction=viewrecord&id=L2005882069&from=export
U2  - L2005882069
C5  - 32521864
DB  - Embase
DB  - Medline
U3  - 2020-05-26
U4  - 2020-06-02
A1  - Wang, X.
A1  - Chen, J.
A1  - Sun, W.
A1  - Zhu, M.
A1  - Li, D.
A1  - Chen, G.
M1  - (Wang X.; Sun W.; Li D.) Department of Gynecology, Ningbo No.6 Hospital, Ningbo, China
M1  - (Chen J.) Department of Orthopaedics, Ningbo No.6 Hospital, Ningbo, China
M1  - (Zhu M.) Department of Gynecology, Ningbo Women’s & Children’s Hospital, Ningbo, China
M1  - (Chen G., chenguiliwu@163.com) Department of Obstetrics and Gynaecology, People’s Hospital of Yuyao, Ningbo, China
AD  - G. Chen, Department of Obstetrics and Gynaecology, People’s Hospital of Yuyao, 800 Cheng-dong Rd, Fengshan Street, Yuyao, Ningbo,, Zhejiang, China
T1  - Influences of neoadjuvant chemotherapy on clinical indicators, prognosis and neutrophil/lymphocyte ratio of stage IB2-IIB cervical cancer
LA  - English
KW  - antineoplastic agent
KW  - CA 125 antigen
KW  - carboplatin
KW  - carcinoembryonic antigen
KW  - cisplatin
KW  - dexamethasone
KW  - gelatinase B
KW  - immunoglobulin A
KW  - immunoglobulin M
KW  - nedaplatin
KW  - paclitaxel
KW  - adult
KW  - article
KW  - cancer control
KW  - cancer fatigue
KW  - cancer prognosis
KW  - cancer staging
KW  - CD4 CD8 ratio
KW  - CD4+ T lymphocyte
KW  - CD8+ T lymphocyte
KW  - clinical indicator
KW  - controlled study
KW  - drug efficacy
KW  - female
KW  - human
KW  - human tissue
KW  - lymph node dissection
KW  - lymph node metastasis
KW  - major clinical study
KW  - middle aged
KW  - neoadjuvant chemotherapy
KW  - neutrophil lymphocyte ratio
KW  - pelvis lymph node
KW  - quality of life
KW  - radical hysterectomy
KW  - survival time
KW  - uterine cervix adenocarcinoma
KW  - uterine cervix cancer
KW  - uterine cervix carcinoma
N2  - Purpose: To investigate the influence of neoadjuvant chemotherapy on the efficacy, clinical indicators, prognosis and neutrophil/lymphocyte ratio (NLR) of stage IB2-IIB cervical cancer. Methods: 120 cervical cancer patients were selected and randomly divided into the control group (n=60) and the observation group (n=60). The patients in the observation group were treated with neoadjuvant chemotherapy combined with surgery, while those in the control group received treatment with surgery alone. The serum tumor markers [matrix metalloproteinase-9 (MMP-9), carcino-embryonic antigen (CEA) and cancer antigen 125 (CA-125)], immunoglobulins (Igs) (IgA and IgM), T-lymphocyte subsets [cluster of differentiation (CD) 4+, CD8+ and CD4+/CD8+], NLR, quality of life, change in cancer-related fatigue degree and clinical efficacy were compared before and after treatment between the two groups. Results: The levels of MMP-9, CEA, CA-125, NLR, IgA, IgM, CD4+ CD8+, CD4+/CD8+ and Cancer Fatigue Scale (CFS) were decreased, while the World Health Organization Quality of Life Scale Brief (WHOQOL-BREF) score was increased in both groups after treatment, and the observation group exhibited more apparent changes in those levels than the control group (p<0.05). The effective rate was higher, but the incidence rates of postoperative lymphatic metastasis, vascular invasion, parametrial invasion and positive margin were lower in the observation group than those in the control group (p<0.05). The observation group had longer survival time than the control group (p<0.05). Conclusion: Neoadjuvant chemotherapy can effectively lower the levels of serum tumor markers and NLR, reduce the metastasis rate of cancer cells and the degree of cancer-related fatigue after operation, improve the quality of life and prolong the survival time.
ER  - 

TY  - JOUR
M3  - Article
Y1  - 2020
VL  - 40
IS  - 2
SP  - 339
EP  - 347
SN  - 2523-899X
JF  - Current medical science
JO  - Curr Med Sci
UR  - https://www.embase.com/search/results?subaction=viewrecord&id=L631643665&from=export
U2  - L631643665
C5  - 32337695
DB  - Medline
U3  - 2020-05-07
L2  - http://dx.doi.org/10.1007/s11596-020-2189-x
DO  - 10.1007/s11596-020-2189-x
A1  - Wang, Y.
A1  - Hu, X.
A1  - Su, M.-C.
A1  - Wang, Y.-W.
A1  - Che, G.-W.
M1  - (Wang Y.; Che G.-W., cheguowei_hx@aliyun.com) Department of Thoracic Surgery, West China Hospital, Sichuan University, Chengdu, China
M1  - (Hu X.; Su M.-C.; Wang Y.-W.) West China School of Medicine, Sichuan University, Chengdu, China
T1  - Postoperative Elevations of Neutrophil-to-lymphocyte and Platelet-to-lymphocyte Ratios Predict Postoperative Pulmonary Complications in Non-small Cell Lung Cancer Patients: A Retrospective Cohort Study
LA  - English
KW  - adult
KW  - article
KW  - cancer patient
KW  - cancer size
KW  - cancer surgery
KW  - China
KW  - clinical feature
KW  - cohort analysis
KW  - complication
KW  - controlled study
KW  - female
KW  - human
KW  - human cell
KW  - incidence
KW  - lung complication
KW  - lung lobectomy
KW  - major clinical study
KW  - male
KW  - neutrophil lymphocyte ratio
KW  - non small cell lung cancer
KW  - platelet lymphocyte ratio
KW  - postoperative complication
KW  - radical resection
KW  - receiver operating characteristic
KW  - retrospective study
KW  - risk factor
KW  - smoking
KW  - surgery
N2  - The neutrophil-to-lymphocyte ratio (NLR) and the platelet-to-lymphocyte ratio (PLR) are found to increase in patients who develop postoperative complications (PCs). The aim of the present study was to explore the association of the perioperative changes of NLR (ΔNLR) and PLR (ΔPLR) with PCs in non-small cell lung cancer (NSCLC). Clinical data of 509 patients, who were diagnosed with NSCLC and underwent thoracoscopic radical resection between January 1, 2014 and July 31, 2016 at the Department of Thoracic Surgery, West China Hospital, were reviewed. Patients were divided into PC and non-PC groups, and clinical characteristics including ΔNLR and ΔPLR were compared between them. The optimal cut-off values of ΔNLR and ΔPLR were determined by receiver operating characteristics (ROC) curves and patients were assigned to high ΔNLR/ΔPLR and low ΔNLR/ΔPLR groups in terms of the cut-off values. Clinicopathologic characteristics and the incidence of different PCs were compared between the dichotomized groups. Univariate and multivariate logistic regression analyses were performed to identify the independent risk factors for PCs. The results showed that the ΔNLR and ΔPLR in the PC group were signifcantly higher than those in the non-PC group (P<0.001 for both). The optimal cutoff values of ΔNLR and ΔPLR were 6.6 and 49, respectively. Patients with ΔNLR>6.6 or ΔPLR>49 were more likely to experience postoperative pulmonary complications (PPCs) (P<0.001 for both). Multivariate logistic regression analysis demonstrated that smoking [odds ratio (OR): 2.450, 95% confdence interval (95% CI): 1.084-5.535, P=0.031)], tumor size (OR: 1.225, 95% CI: 1.047-1.433, P=0.011), ΔNLR>6.6 (OR: 2.453, 95% CI: 1.224-4.914, P=0.011) and ΔPLR>49 (OR: 2.231, 95% CI: 1.182-4.212, P=0.013) were predictive of PPCs. In conclusion, the ΔNLR and ΔPLR may act as novel predictors for PPCs in NSCLC patients undergoing thoracoscopic radical lung resection, and patients with ΔNLR>6.6 or ΔPLR>49 should be treated more actively to prevent or reduce PPCs.
ER  - 

TY  - JOUR
M3  - Conference Abstract
Y1  - 2020
VL  - 203
SP  - e325
SN  - 1527-3792
JF  - Journal of Urology
JO  - J. Urol.
UR  - https://www.embase.com/search/results?subaction=viewrecord&id=L632060868&from=export
U2  - L632060868
DB  - Embase
U4  - 2020-07-24
A1  - Davidson, E.L.
A1  - Raman, J.D.
A1  - Master, V.A.
A1  - Patil, D.
A1  - Allen, G.O.
A1  - Dreyfuss, L.D.
A1  - Jarrard, D.F.
A1  - Richards, K.A.
A1  - Borza, T.
A1  - Downs, T.M.
A1  - Abel, E.J.
M1  - (Davidson E.L.; Allen G.O.; Dreyfuss L.D.; Jarrard D.F.; Richards K.A.; Borza T.; Downs T.M.; Abel E.J.) Madison, WI, United States
M1  - (Raman J.D.) Hershey, PA, United States
M1  - (Master V.A.; Patil D.) Atlanta, GA, United States
AD  - E.L. Davidson, Madison, WI, United States
T1  - Evaluating preoperative serum laboratory values and risk of for renal cell carcinoma recurrence in high-risk patients from three independent cohorts
LA  - English
KW  - albumin
KW  - biological marker
KW  - C reactive protein
KW  - endogenous compound
KW  - hemoglobin
KW  - adult
KW  - body mass
KW  - cancer prognosis
KW  - cancer recurrence
KW  - cancer size
KW  - cancer surgery
KW  - cancer survival
KW  - cohort analysis
KW  - conference abstract
KW  - female
KW  - gender
KW  - high risk patient
KW  - human
KW  - human tissue
KW  - major clinical study
KW  - male
KW  - mean platelet volume
KW  - multicenter study
KW  - neutrophil lymphocyte ratio
KW  - platelet count
KW  - preoperative evaluation
KW  - protein blood level
KW  - race
KW  - recurrence free survival
KW  - renal cell carcinoma
KW  - risk assessment
KW  - smoking
KW  - thrombus
KW  - univariate analysis
N2  - INTRODUCTION AND OBJECTIVE: Multiple studies suggest that routinely collected preoperative serum labs have prognostic value to identify which patients are at increased risk for RCC recurrence. However, few studies have compared prognostic ability between lab values or among independent populations. The purpose of this study was to compare prognostic value of serum labs as biomarkers for recurrence in three independent cohorts of high risk non-metastatic RCC patients. METHODS: Clinical and pathologic data from nonmetastatic ≥pT3a RCC patients who were treated surgically at 3 independent centers from 2000-2016 were analyzed. Cox proportional hazards analysis was used to evaluate associations of recurrence with preoperative serum lab values including: C-reactive protein (CRP), platelet count (PC), mean platelet volume (MPV), neutrophil: lymphocyte ratio (NLR), albumin, and hemoglobin (Hb). RESULTS: Of 746 patients with non-metastatic ≥pT3a RCC treated surgically at 3 institutions, the median 5-year recurrence free survival was 67%. Among individual cohorts, no differences in baseline age, gender or smoking history was identified but race and BMI were different among 3 populations (p<0.001, 0.005). Multivariate analysis was used to evaluate associations of race and BMI with baseline lab values considering differences in pT stage, grade, diameter, sarcomatoid features, thrombus, and systemic symptoms. Race was independently associated with Hb (p=0.002), and PC (p=0.003). BMI was independently associated with hemoglobin (p=0.02), albumin (p=0.02), and PC (p=0.02), and CRP (p=0.03). Per cohort analysis: NLR, CRP, MPV and albumin were prognostic in 1/3 cohorts. Hb was prognostic in 2/3 populations and PC was prognostic in all 3 cohorts. In combined cohort analysis: CRP, albumin, MPV, Hb, and PC were significant predictors of recurrence in univariate analysis. After multivariable analysis, independent predictors of recurrence included PC (HR 1.5, 95%CI 1.1-2.1, p=0.010), Hb (HR 1.5, 95%CI 1.0-2.2, p=0.034), tumor diameter (HR 1.1, 95%CI 1.1-1.2, p<0.001), and thrombus (HR 1.4 95%CI 1.2-1.5, p<0.001). CONCLUSIONS: Preoperative platelet count and hemoglobin are prognostic factors for postoperative recurrence in high risk RCC patients. Baseline differences in labs values are associated race and BMI, which create variability among independent cohorts and may affect interpretation of prognostic value within a specific individual population.
ER  - 

TY  - JOUR
M3  - Article
Y1  - 2020
VL  - 20
IS  - 1
SN  - 1471-2407
JF  - BMC Cancer
JO  - BMC Cancer
UR  - https://www.embase.com/search/results?subaction=viewrecord&id=L631199631&from=export
U2  - L631199631
C5  - 32164623
DB  - Embase
DB  - Medline
U3  - 2020-03-23
U4  - 2020-04-07
L2  - http://dx.doi.org/10.1186/s12885-020-6698-6
DO  - 10.1186/s12885-020-6698-6
A1  - Xia, L.-J.
A1  - Li, W.
A1  - Zhai, J.-C.
A1  - Yan, C.-W.
A1  - Chen, J.-B.
A1  - Yang, H.
M1  - (Xia L.-J.; Li W.; Chen J.-B.; Yang H., yanghqfshospital@163.com) Department of Colorectal and Anal Surgery, First Affiliated Hospital of Shandong First Medical University, Jinan, Shandong Province, China
M1  - (Zhai J.-C.) Department of Colorectal and Anal Surgery, Shandong Provincial Qianfoshan Hospital, Shandong University, Jinan, Jinan, Shandong Province, China
M1  - (Yan C.-W.) Department of Colorectal and Anal Surgery, Shandong Provincial Qianfoshan Hospital, Weifang Medical College, Jinan, Shandong Province, China
AD  - H. Yang, Department of Colorectal and Anal Surgery, First Affiliated Hospital of Shandong First Medical University, Jinan, Shandong Province, China
T1  - Significance of neutrophil-to-lymphocyte ratio, platelet-to-lymphocyte ratio, lymphocyte-to-monocyte ratio and prognostic nutritional index for predicting clinical outcomes in T1-2 rectal cancer
LA  - English
KW  - carcinoembryonic antigen
KW  - hemoglobin
KW  - adult
KW  - aged
KW  - article
KW  - blood transfusion
KW  - cancer patient
KW  - cancer prognosis
KW  - cancer staging
KW  - clinical outcome
KW  - cohort analysis
KW  - correlation analysis
KW  - disease free survival
KW  - female
KW  - hemoglobin blood level
KW  - human
KW  - lymphocyte monocyte ratio
KW  - major clinical study
KW  - male
KW  - morbidity
KW  - multivariate analysis
KW  - neutrophil lymphocyte ratio
KW  - overall survival
KW  - platelet lymphocyte ratio
KW  - postoperative complication
KW  - prognostic assessment
KW  - prognostic nutritional index
KW  - protein blood level
KW  - receiver operating characteristic
KW  - rectum cancer
KW  - retrospective study
KW  - survival rate
KW  - transanal endoscopic microsurgery
KW  - tumor volume
N2  - Background: Inflammation-related parameters have been revealed to have prognostic value in multiple caners. However, the significance of some inflammation-related parameters, including the peripheral blood neutrophil-to-lymphocyte ratio (NLR), platelet-to-lymphocyte ratio (PLR), lymphocyte-to-monocyte ratio (LMR) and prognostic nutritional index (PNI), remains controversial in T1-2 rectal cancer (RC). Methods: Clinical data of 154 T1-2 RC patients were retrospectively reviewed. The cut-off values for NLR, PLR, LMR, and PNI were determined by receiver operating characteristic curves. The relationships of these parameters with postoperative morbidities and prognosis were statistically analysed. Results: The optimal cut-off values for preoperative NLR, PLR, LMR and PNI were 2.8, 140.0, 3.9, and 47.1, respectively. Significant but heterogeneous associations were found between NLR, PLR, LMR and PNI and clinicopathological factors. In addition, high NLR, high PLR, and low PNI were correlated with an increased postoperative morbidity rate. Patients with high NLR/PLR or low LMR/PNI had lower OS and DFS rates. On multivariate analysis, only high NLR was identified as an independent risk factor for poor DFS. Conclusions: NLR, PLR, and PNI are valuable factors for predicting postoperative complications in T1-2 RC patients. A preoperative NLR of more than 2.8 is an independent prognostic factor for poor DFS in T1-2 RC patients.
ER  - 

TY  - JOUR
M3  - Article
Y1  - 2020
VL  - 52
IS  - 3
SP  - 469
EP  - 473
SN  - 1573-2584
SN  - 0301-1623
JF  - International Urology and Nephrology
JO  - Int. Urol. Nephrol.
UR  - https://www.embase.com/search/results?subaction=viewrecord&id=L2003535199&from=export
U2  - L2003535199
C5  - 31659597
DB  - Embase
DB  - Medline
U3  - 2019-11-14
U4  - 2019-11-14
L2  - http://dx.doi.org/10.1007/s11255-019-02325-9
DO  - 10.1007/s11255-019-02325-9
A1  - Gorgel, S.N.
A1  - Akin, Y.
A1  - Koc, E.M.
A1  - Kose, O.
A1  - Ozcan, S.
A1  - Yilmaz, Y.
M1  - (Gorgel S.N.; Akin Y., yigitakin@yahoo.com; Kose O.; Ozcan S.; Yilmaz Y.) Department of Urology, Izmir Katip Celebi University School of Medicine, Izmir, Turkey
M1  - (Koc E.M.) Department of Family Medicine, Izmir Katip Celebi University School of Medicine, Izmir, Turkey
AD  - Y. Akin, Department of Urology, Izmir Katip Celebi University School of Medicine, Izmir, Turkey
T1  - Retrospective study of systemic immune-inflammation index in muscle invasive bladder cancer: initial results of single centre
LA  - English
KW  - adult
KW  - article
KW  - cancer grading
KW  - cancer prognosis
KW  - cancer specific survival
KW  - cancer staging
KW  - cystectomy
KW  - female
KW  - human
KW  - immunological parameters
KW  - lymph node metastasis
KW  - major clinical study
KW  - male
KW  - muscle invasive bladder cancer
KW  - overall survival
KW  - preoperative period
KW  - receiver operating characteristic
KW  - retrospective study
KW  - sex factor
KW  - systemic immune inflammation index
N2  - Purposes: We aimed to evaluate the prognostic value of the preoperative systemic immune-inflammation index (SII) in patients who underwent radical cystectomy due to muscle invasive bladder cancer (MIBC). Methods: We researched our cystectomy database between April 2006 and December 2018. Demographic data, operation and postoperative data were recorded. There were 191 MIBC patients who underwent radical cystectomy. After detailed analyses, preoperative SII was calculated by the formula as “(neutrophil) × (platelet)/(lymphocyte)”. Cancer-specific survival (CSS) and overall survival (OS) were examined. The prognostic value of SII was analysed with univariate and multivariate Cox proportional hazards regression models. Receiver operating characteristic (ROC) was used to determine the optimum SII. Significant P was P < 0.05. Results: The mean follow-up was 37 ± 6.7 months. The mean age of patients was 62.1 ± 9 years. The optimal cutoff value of SII was determined as 843 in ROC curve (area under the curve: 0.9; P < 0.001). The CSS and OS were significantly poor in patients with higher SII level (respectively; P < 0.001, P = 0.04). Gender, lymph node involvement, pathologic stage, grade and SII were statistically significant in multivariate Cox proportional hazards regression model for CSS. Conclusions: Preoperative elevated SII could be an independent prognostic factor in MIBC patients who underwent radical cystectomy. If SII > 843, CSS might be poor. Our results should be confirmed with randomised-controlled prospectively designed future studies with large cohorts.
ER  - 

TY  - JOUR
M3  - Article
Y1  - 2020
VL  - 27
IS  - 3
SP  - 887
EP  - 895
SN  - 1534-4681
SN  - 1068-9265
JF  - Annals of Surgical Oncology
JO  - Ann. Surg. Oncol.
UR  - https://www.embase.com/search/results?subaction=viewrecord&id=L2003874655&from=export
U2  - L2003874655
C5  - 31848811
DB  - Embase
DB  - Medline
U3  - 2019-12-24
U4  - 2019-12-24
L2  - http://dx.doi.org/10.1245/s10434-019-08047-7
DO  - 10.1245/s10434-019-08047-7
A1  - Nakagawa, N.
A1  - Yamada, S.
A1  - Sonohara, F.
A1  - Takami, H.
A1  - Hayashi, M.
A1  - Kanda, M.
A1  - Kobayashi, D.
A1  - Tanaka, C.
A1  - Nakayama, G.
A1  - Koike, M.
A1  - Fujiwara, M.
A1  - Kodera, Y.
M1  - (Nakagawa N.; Yamada S., suguru@med.nagoya-u.ac.jp; Sonohara F.; Takami H.; Hayashi M.; Kanda M.; Kobayashi D.; Tanaka C.; Nakayama G.; Koike M.; Fujiwara M.; Kodera Y.) Department of Gastroenterological Surgery (Surgery II), Nagoya University Graduate School of Medicine, Nagoya, Aichi, Japan
AD  - S. Yamada, Department of Gastroenterological Surgery (Surgery II), Nagoya University Graduate School of Medicine, Nagoya, Aichi, Japan
T1  - Clinical Implications of Naples Prognostic Score in Patients with Resected Pancreatic Cancer
LA  - English
KW  - albumin
KW  - cholesterol
KW  - gemcitabine
KW  - gimeracil plus oteracil potassium plus tegafur
KW  - adjuvant therapy
KW  - adult
KW  - aged
KW  - albumin blood level
KW  - article
KW  - cancer chemotherapy
KW  - cancer patient
KW  - cancer prognosis
KW  - cancer surgery
KW  - cholesterol blood level
KW  - clinical feature
KW  - controlled study
KW  - female
KW  - human
KW  - human tissue
KW  - long term survival
KW  - lymphocyte monocyte ratio
KW  - major clinical study
KW  - male
KW  - multivariate analysis
KW  - naples prognostic score
KW  - neutrophil lymphocyte ratio
KW  - overall survival
KW  - pancreas cancer
KW  - pancreatectomy
KW  - preoperative evaluation
KW  - retrospective study
KW  - scoring system
KW  - total cholesterol level
KW  - treatment duration
N2  - Background: Nutritional and immunological statuses are attracting increasing attention for their ability to predict surgical outcomes in various cancers. The Naples prognostic score (NPS) consists of the serum albumin level, total cholesterol level, neutrophil-to-lymphocyte ratio, and lymphocyte-to-monocyte ratio and could be useful for predicting survival. Patients and Methods: We retrospectively analyzed 196 patients with pancreatic cancer who underwent curative R0/R1 resection with a surgery-first strategy between June 2003 and August 2016. The NPS of the patients was calculated from preoperative data, and the patients were then divided into three groups based on their NPS. Clinicopathological characteristics, surgical outcomes, and long-term survival were compared, and multivariate analysis of overall survival was conducted. Results: Of a total of 196 patients, 22 were classified into group 0 (NPS 0), 113 into group 1 (NPS 1 or 2), and 61 into group 2 (NPS 3 or 4). Median survival time was 103.4 months in group 0, 33.3 months in group 1, and 21.3 months in group 2. Significant survival differences were observed among the 3 groups (group 1 vs. 2, group 0 vs. 2, P = 0.0380, P = 0.0022, respectively). On multivariate analysis, NPS was identified as an independent prognostic factor [hazard ratio (HR) = 1.78; P = 0.0131]; however, there were no significant differences in the incidence of postoperative morbidity among the NPS groups. Conclusions: The NPS could be an easy scoring system and an independent preoperative predictor of survival.
ER  - 

TY  - JOUR
M3  - Article
Y1  - 2020
VL  - 35
IS  - 3
SP  - 423
EP  - 431
SN  - 1432-1262
SN  - 0179-1958
JF  - International Journal of Colorectal Disease
JO  - Int. J. Colorectal Dis.
UR  - https://www.embase.com/search/results?subaction=viewrecord&id=L2003968391&from=export
U2  - L2003968391
C5  - 31897648
DB  - Embase
DB  - Medline
U3  - 2020-01-07
U4  - 2020-01-07
L2  - http://dx.doi.org/10.1007/s00384-019-03491-z
DO  - 10.1007/s00384-019-03491-z
A1  - Hashimoto, S.
A1  - Tominaga, T.
A1  - Nonaka, T.
A1  - Hamada, K.
A1  - Araki, M.
A1  - Takeshita, H.
A1  - Fukuoka, H.
A1  - Wada, H.
A1  - To, K.
A1  - Komatsu, H.
A1  - Tanaka, K.
A1  - Sawai, T.
A1  - Nagayasu, T.
M1  - (Hashimoto S.; Komatsu H.; Tanaka K.) Department of Surgery, Saiseikai Nagasaki Hospital, 2-5-1 Katafuchi, Nagasaki, Japan
M1  - (Hashimoto S.; Tominaga T., tetsuro.tominaga@nagasaki-u.ac.jp; Nonaka T.; Sawai T.; Nagayasu T.) Departments of Surgical Oncology, Nagasaki University Graduate School of Biomedical Science, 1-7-1 Sakamoto, Nagasaki, Japan
M1  - (Hamada K.; Araki M.) Department of Surgery, Sasebo City General Hospital, 9-3 Hirasemati, Sasebo, Japan
M1  - (Takeshita H.) Department of Surgery, National Hospital Organization Nagasaki Medical Center, 2-1001-1 Kubara, Ōmura, Japan
M1  - (Fukuoka H.) Department of Surgery, Isahaya General Hospital, 24-1 Eisyohigasi, Isahaya, Japan
M1  - (Wada H.; To K.) Department of Surgery, Ureshino Medical Center, 4279-3 Ureshino, Saga, Japan
AD  - T. Tominaga, Departments of Surgical Oncology, Nagasaki University Graduate School of Biomedical Science, 1-7-1 Sakamoto, Nagasaki, Japan
T1  - The C-reactive protein to albumin ratio predicts postoperative complications in oldest-old patients with colorectal cancer
LA  - English
KW  - albumin
KW  - C reactive protein
KW  - abdominal abscess
KW  - aged
KW  - analytical parameters
KW  - anastomosis leakage
KW  - article
KW  - C reactive protein to albumin ratio
KW  - cancer patient
KW  - cancer surgery
KW  - colitis
KW  - colorectal cancer
KW  - controlled study
KW  - diagnostic test accuracy study
KW  - duodenum ulcer
KW  - female
KW  - geriatric patient
KW  - human
KW  - inflammation
KW  - intestine obstruction
KW  - major clinical study
KW  - male
KW  - modified Glasgow prognostic score
KW  - neutrophil lymphocyte ratio
KW  - paralytic ileus
KW  - platelet lymphocyte ratio
KW  - pneumonia
KW  - postoperative complication
KW  - priority journal
KW  - prognosis
KW  - prognostic assessment
KW  - Prognostic Nutritional Index
KW  - receiver operating characteristic
KW  - retrospective study
KW  - stoma
KW  - strangulation
KW  - surgical infection
KW  - urinary tract infection
N2  - Purpose: The C-reactive protein to albumin ratio (CAR) is a simple and useful score for predicting the outcomes of patients with various cancers. The aim of this study was to evaluate the CAR and short-term outcomes in oldest-old patients with colorectal cancer. Methods: A total of 126 patients aged 85 years and older with colorectal cancer who underwent resection for primary colon cancer from April 2015 to December 2018 were included. The preoperative cutoff value of the CAR for predicting postoperative complications was 0.19 on receiver operating characteristic curve analysis. Clinical characteristics and inflammation-based scores were compared between patients with a high CAR (CAR ≥ 0.19, n = 44) and a low CAR (CAR < 0.19, n = 82). Results: A high preoperative CAR level (≥ 0.19) was significantly associated with stoma construction (p = 0.004), blood loss (p = 0.003), postoperative complications (p = 0.016), and systemic inflammation marker levels, including a low neutrophil to lymphocyte ratio (p = 0.006), a low platelet to lymphocyte ratio (p = 0.005), a low prognostic nutritional index (p < 0.001), and a high modified Glasgow prognostic score (p < 0.001). On univariate and multivariate analyses, only the CAR was an independent predictor of postoperative complications (HR 2.864, p = 0.029). Conclusions: A high CAR was significantly associated with postoperative complications for oldest-old patients with colorectal cancer.
ER  - 

TY  - JOUR
M3  - Article
Y1  - 2020
VL  - 20
IS  - 2
SP  - 239
EP  - 246
SN  - 1424-3911
SN  - 1424-3903
JF  - Pancreatology
JO  - Pancreatology
UR  - https://www.embase.com/search/results?subaction=viewrecord&id=L2004272918&from=export
U2  - L2004272918
C5  - 31862230
DB  - Embase
DB  - Medline
U3  - 2019-12-30
U4  - 2019-12-30
L2  - http://dx.doi.org/10.1016/j.pan.2019.12.004
DO  - 10.1016/j.pan.2019.12.004
A1  - Hoshimoto, S.
A1  - Hishinuma, S.
A1  - Shirakawa, H.
A1  - Tomikawa, M.
A1  - Ozawa, I.
A1  - Ogata, Y.
M1  - (Hoshimoto S., sojunh@yahoo.co.jp; Hishinuma S.; Shirakawa H.; Tomikawa M.; Ozawa I.; Ogata Y.) Department of Hepato-Biliary-Pancreatic Surgery, Tochigi Cancer Center, 4-9-13, Yohnan, Utsunomiya, Tochigi, Japan
AD  - S. Hoshimoto, Department of Hepato-Biliary-Pancreatic Surgery, Tochigi Cancer Center, 4-9-13, Yohnan, Utsunomiya, Tochigi, Japan
T1  - Validation and clinical usefulness of pre- and postoperative systemic inflammatory parameters as prognostic markers in patients with potentially resectable pancreatic cancer
LA  - English
KW  - gemcitabine
KW  - serum albumin
KW  - tumor marker
KW  - abdominal abscess
KW  - adenosquamous carcinoma
KW  - adjuvant chemoradiotherapy
KW  - adjuvant chemotherapy
KW  - adjuvant therapy
KW  - adult
KW  - aged
KW  - albumin blood level
KW  - article
KW  - cancer adjuvant therapy
KW  - cancer patient
KW  - cancer prognosis
KW  - cancer surgery
KW  - colloid carcinoma
KW  - controlled study
KW  - cytology
KW  - diagnostic test accuracy study
KW  - distal pancreatectomy
KW  - female
KW  - human
KW  - inflammation
KW  - intraoperative period
KW  - lymphocyte count
KW  - lymphocyte monocyte ratio
KW  - major clinical study
KW  - male
KW  - medical record review
KW  - monocyte count
KW  - multimodality cancer therapy
KW  - nerve plexus
KW  - neutrophil count
KW  - neutrophil lymphocyte ratio
KW  - overall survival
KW  - pancreas adenocarcinoma
KW  - pancreas adenosquamous carcinoma
KW  - pancreas cancer
KW  - pancreas carcinoma
KW  - pancreas mucinous carcinoma
KW  - pancreatectomy
KW  - pancreaticoduodenectomy
KW  - peritoneal biopsy
KW  - peritoneal washing cytology
KW  - platelet lymphocyte ratio
KW  - postoperative complication
KW  - postoperative period
KW  - predictive value
KW  - preoperative period
KW  - priority journal
KW  - prognostic nutritional index
KW  - receiver operating characteristic
KW  - retrospective study
KW  - risk factor
KW  - surgical infection
KW  - surgical margin
KW  - tumor invasion
KW  - tumor volume
N2  - Background: Several preoperative systemic inflammatory parameters, such as the neutrophil-to-lymphocyte ratio (NLR), platelet-to-lymphocyte ratio (PLR), lymphocyte-to-monocyte ratio (LMR), prognostic nutritional index (PNI), and Glasgow prognostic score, have been reported to be associated with the prognosis of solid tumors. In this study, we compared pre- and postoperative hematological inflammatory parameters and validated their prognostic significance in pancreatic cancer patients who underwent surgical resection. Methods: Clinical records from 211 consecutive pancreatic cancer patients who underwent surgical resection at our institution were retrospectively analyzed. The optimal cutoff values of hematological inflammatory parameters, including lymphocyte count, NLR, PLR, LMR, and PNI, were determined by time-dependent receiver-operating characteristic analysis. Results: The postoperative neutrophil count and serum albumin level were significantly decreased in patients who underwent pancreatoduodenectomy (PD group) and in those who underwent distal pancreatectomy (DP group) compared to the levels at baseline. The postoperative lymphocyte count, monocyte count, and platelet count were significantly increased in the DP group compared to those at baseline. As a result, the postoperative NLR and PNI significantly decreased in both groups. The multivariate analysis identified intraoperative peritoneal washing cytology, administration of adjuvant therapy, tumor size, extrapancreatic nerve plexus invasion, and preoperative PLR as independent prognostic factors for overall survival. Conclusions: Systemic inflammatory responses were altered after pancreatic resection in pancreatic cancer patients. Preoperative PLR may be a useful prognostic marker in pancreatic cancer patients undergoing surgical resection.
ER  - 

TY  - JOUR
M3  - Article
Y1  - 2020
VL  - 109
IS  - 3
SP  - 914
EP  - 920
SN  - 1552-6259
SN  - 0003-4975
JF  - Annals of Thoracic Surgery
JO  - Ann. Thorac. Surg.
UR  - https://www.embase.com/search/results?subaction=viewrecord&id=L2004991016&from=export
U2  - L2004991016
C5  - 31655044
DB  - Embase
DB  - Medline
U3  - 2020-02-26
U4  - 2020-03-03
L2  - http://dx.doi.org/10.1016/j.athoracsur.2019.09.035
DO  - 10.1016/j.athoracsur.2019.09.035
A1  - Takamori, S.
A1  - Tagawa, T.
A1  - Toyokawa, G.
A1  - Shimokawa, M.
A1  - Kinoshita, F.
A1  - Kozuma, Y.
A1  - Matsubara, T.
A1  - Haratake, N.
A1  - Akamine, T.
A1  - Hirai, F.
A1  - Honda, H.
A1  - Maehara, Y.
M1  - (Takamori S.; Tagawa T., t_tagawa@surg2.med.kyushu-u.ac.jp; Toyokawa G.; Kinoshita F.; Kozuma Y.; Matsubara T.; Haratake N.; Akamine T.; Hirai F.; Maehara Y.) Department of Surgery and Science, Graduate School of Medical Sciences, Kyushu University, Fukuoka, Japan
M1  - (Shimokawa M.) Clinical Research Institute, National Hospital Organization Kyushu Cancer Center, Fukuoka, Japan
M1  - (Honda H.) Department of Radiology, Graduate School of Medical Sciences, Kyushu University, Fukuoka, Japan
AD  - T. Tagawa, Department of Surgery and Science, Graduate School of Medical Sciences, Kyushu University, 3-1-1 Maidashi, Higashi-ku, Fukuoka, Japan
T1  - Prognostic Impact of Postoperative Skeletal Muscle Decrease in Non-Small Cell Lung Cancer
LA  - English
KW  - alanine aminotransferase
KW  - albumin
KW  - aspartate aminotransferase
KW  - C reactive protein
KW  - carcinoembryonic antigen
KW  - cholesterol
KW  - creatinine
KW  - cytokeratin
KW  - hemoglobin
KW  - adult
KW  - aged
KW  - article
KW  - body mass
KW  - cancer prognosis
KW  - cancer survival
KW  - computer assisted tomography
KW  - controlled study
KW  - disease free survival
KW  - female
KW  - Glasgow prognostic score
KW  - human
KW  - lobectomy
KW  - lung resection
KW  - major clinical study
KW  - male
KW  - muscle mass
KW  - musculoskeletal system parameters
KW  - neutrophil lymphocyte ratio
KW  - non small cell lung cancer
KW  - nutritional status
KW  - outcome assessment
KW  - overall survival
KW  - platelet lymphocyte ratio
KW  - postoperative care
KW  - preoperative care
KW  - priority journal
KW  - prognostic assessment
KW  - prognostic nutritional index
KW  - retrospective study
KW  - sarcopenia
KW  - skeletal muscle area
KW  - thoracic vertebra
N2  - Background: Preoperative skeletal muscle loss was reported to be associated with a postoperative poor prognosis in non-small cell lung cancer (NSCLC) patients. The aim of this study was to elucidate the relationship between the change in skeletal muscle mass after surgery and the postoperative outcomes in NSCLC patients. Methods: The data were analyzed for 204 NSCLC patients who had undergone curative lung resection and whose preoperative and postoperative (1-year) computed tomographic images were available. The skeletal muscle area (SMA) at the 12th thoracic vertebra level was used. Postoperative/preoperative ratio was defined as postoperative normalized SMA (cm2/m2) divided by preoperative normalized SMA. The cutoff value was set to a postoperative/preoperative ratio of 0.9. The neutrophil–lymphocyte ratio, the platelet–lymphocyte ratio, modified Glasgow prognostic score, and prognostic nutritional index were used to estimate change in the nutritional status. Results: There were 70 patients (34.3%) classified into the SMA-decreased group. Low body mass index was significantly associated with the SMA-decreased patients (P =.019). The SMA-decreased status was an independent prognostic factor for poor overall survival (P <.001) and disease-free survival (P =.001). The SMA-decreased status was significantly associated with the postoperative exacerbation of the neutrophil–lymphocyte ratio (P =.009), platelet–lymphocyte ratio (P =.026), modified Glasgow prognostic score (P =.003), and prognostic nutritional index (P =.013). Conclusions: Skeletal muscle loss after surgery is significantly associated with poor postoperative outcomes in NSCLC patients. Further studies investigating the clinical impact of postoperative nutritional intervention are needed.
ER  - 

TY  - JOUR
M3  - Article
Y1  - 2020
VL  - 7
IS  - 1
SN  - 2054-9369
SN  - 2095-7467
JF  - Military Medical Research
JO  - Mil. med. res.
UR  - https://www.embase.com/search/results?subaction=viewrecord&id=L631082983&from=export
U2  - L631082983
C5  - 32111261
DB  - Embase
DB  - Medline
U3  - 2020-03-11
U4  - 2020-03-17
L2  - http://dx.doi.org/10.1186/s40779-020-00234-y
DO  - 10.1186/s40779-020-00234-y
A1  - Mungan, İ.
A1  - Dicle, Ç.B.
A1  - Bektaş, Ş.
A1  - Sarl, S.
A1  - Yamanyar, S.
A1  - Çavuş, M.
A1  - Turan, S.
A1  - Bostancl, E.B.
M1  - (Mungan İ., imungan@gmail.com; Dicle Ç.B., cilembayindir@hotmail.com; Bektaş Ş., serifegbektas@gmail.com; Sarl S., semadmc@gmail.com; Yamanyar S., serdar.yamanyar@gmail.com; Çavuş M., minealtinkaya@yahoo.com; Turan S., semakultufan@yahoo.com) Department of Intensive Care Unit, Ankara Eǧitim Ve Araştlrma Şehir Hastanesi, Ankara, PA, Turkey
M1  - (Bostancl E.B., ebbostanci@yahoo.com) Department of Gastrointestinal Surgery, Ankara Eǧitim Ve Araştlrma Şehir Hastanesi, Ankara, PA, Turkey
AD  - İ. Mungan, Department of Intensive Care Unit, Ankara Eǧitim Ve Araştlrma Şehir Hastanesi, Ankara, PA, Turkey
T1  - Does the preoperative platelet-to-lymphocyte ratio and neutrophil-to-lymphocyte ratio predict morbidity after gastrectomy for gastric cancer?
LA  - English
KW  - adult
KW  - aged
KW  - anastomosis leakage
KW  - article
KW  - cancer mortality
KW  - cancer prognosis
KW  - cancer staging
KW  - cohort analysis
KW  - controlled study
KW  - distant metastasis
KW  - elective surgery
KW  - female
KW  - gastrectomy
KW  - human
KW  - length of stay
KW  - lymphocyte count
KW  - major clinical study
KW  - male
KW  - neutrophil count
KW  - neutrophil lymphocyte ratio
KW  - perineural invasion
KW  - platelet count
KW  - platelet lymphocyte ratio
KW  - postoperative complication
KW  - predictive value
KW  - priority journal
KW  - receiver operating characteristic
KW  - retrospective study
KW  - sensitivity and specificity
KW  - stomach cancer
KW  - treatment outcome
KW  - tumor volume
KW  - Turkey (republic)
KW  - Youden index
N2  - Background: Gastric cancer is the 2nd most common cause of cancer-related deaths, and the morbidity rate after surgery is reported to be as high as 46%. The estimation of possible complications, morbidity, and mortality and the ability to specify patients at high risk have become substantial for an intimate follow-up and for proper management in the intensive care unit. This study aimed to determine the prognostic value of the preoperative platelet-to-lymphocyte ratio (PLR) and neutrophil-to-lymphocyte ratio (NLR) and their relations with clinical outcomes and complications after gastrectomy for gastric cancer. Methods: This single-center, retrospective cohort study evaluated the data of 292 patients who underwent gastrectomy with curative intent between January 2015 and June 2018 in a tertiary state hospital in Ankara, Turkey. A receiver operating characteristic curve was generated to evaluate the ability of laboratory values to predict clinically relevant postoperative complications. The area under the curve was computed to compare the predictive power of the NLR and PLR. Then, the cutoff points were selected as the stratifying values for the PLR and NLR. Results: The area under the curve values of the PLR (0.60, 95% CI 0.542-0.657) and NLR (0.556, 95% CI 0.497-0.614) were larger than those of the other preoperative laboratory values. For the PLR, the diagnostic sensitivity and specificity were 50.00 and 72.22%, respectively, whereas for the NLR, the diagnostic sensitivity and specificity were 37.50 and 80.16%, respectively. The PLR was related to morbidity, whereas the relation of the NLR with mortality was more prominent. This study demonstrated that the PLR and NLR may predict mortality and morbidity via the Clavien-Dindo classification in gastric cancer patients. The variable was grade ≥ 3 in the Clavien-Dindo classification, including complications requiring surgical or endoscopic interventions, life-threatening complications, and death. Both the PLR and NLR differed significantly according to Clavien-Dindo grade ≥ 3. In this analysis, the PLR was related to morbidity, while the NLR relation with mortality was more intense. Conclusion: Based on the results of the study, the PLR and NLR could be used as independent predictive factors for mortality and morbidity in patients with gastric cancer.
ER  - 

TY  - JOUR
M3  - Article in Press
Y1  - 2020
SN  - 2186-1005
JF  - Annals of thoracic and cardiovascular surgery : official journal of the Association of Thoracic and Cardiovascular Surgeons of Asia
JO  - Ann Thorac Cardiovasc Surg
UR  - https://www.embase.com/search/results?subaction=viewrecord&id=L631015195&from=export
U2  - L631015195
C5  - 32074540
DB  - Medline
U3  - 2020-02-28
L2  - http://dx.doi.org/10.5761/atcs.oa.19-00315
DO  - 10.5761/atcs.oa.19-00315
A1  - Shoji, F.
A1  - Kozuma, Y.
A1  - Toyokawa, G.
A1  - Yamazaki, K.
A1  - Takeo, S.
M1  - (Shoji F.; Kozuma Y.; Toyokawa G.; Yamazaki K.; Takeo S.) Department of Thoracic Surgery, Clinical Research Institute, National Hospital Organization, Kyushu Medical Center, Japan
T1  - Complete Blood Cell Count-Derived Inflammatory Biomarkers in Early-Stage Non-Small-Cell Lung Cancer
LA  - English
KW  - adult
KW  - article
KW  - blood cell count
KW  - cancer patient
KW  - cancer recurrence
KW  - cancer size
KW  - cancer staging
KW  - cancer surgery
KW  - cancer survival
KW  - controlled study
KW  - female
KW  - human
KW  - inflammation
KW  - major clinical study
KW  - male
KW  - monocyte
KW  - neutrophil lymphocyte ratio
KW  - non small cell lung cancer
KW  - people by smoking status
KW  - platelet lymphocyte ratio
KW  - preoperative evaluation
KW  - recurrence free survival
KW  - retrospective study
KW  - risk factor
KW  - surgery
KW  - biological marker
N2  - BACKGROUND: Complete blood cell count (CBC)-derived inflammatory biomarkers are widely used as prognostic parameters for various malignancies, but the best predictive biomarker for early-stage non-small-cell lung cancer (NSCLC) is unclear. We retrospectively analyzed early-stage NSCLC patients to investigate predictive effects of preoperative CBC-derived inflammatory biomarkers. PATIENTS AND METHODS: We selected 311 consecutive patients with pathological stage IA NSCLC surgically resected from April 2006 to December 2012. Univariate and multivariate Cox proportional analyses of recurrence-free survival (RFS) were used to test the preoperative systemic immune inflammation index (SII), neutrophil-lymphocyte ratio (NLR), platelet-lymphocyte ratio (PLR), and monocyte-lymphocyte ratio (MLR). RESULTS: Preoperative high MLR levels were significantly associated with patient sex, smoking status, and postoperative recurrence (p <0.0001, p = 0.0307, and p = 0.0146, respectively), and preoperative high SII levels were significantly correlated with postoperative recurrence (p = 0.0458). Neither NLR nor PLR were associated with any related factors. Only preoperative MLR levels (p = 0.0269) were identified as an independent predictor of shorter RFS. The relative risk (RR) for preoperative high MLR level versus low level patients was 2.259 (95% confidence interval [CI]: 1.094-5.000). Five-year RFS rates in patients with preoperatively high MLR levels were significantly lower than in those with low MLR levels (82.21% vs. 92.05%, p = 0.0062). In subgroup analysis by tumor size and MLR level, the high MLR level subgroup with tumors >2 cm had significantly shorter RFS than other subgroups (p = 0.0289). CONCLUSIONS: The preoperative MLR level is the optimal predictor of recurrence in patients with pathological stage IA NSCLC.
ER  - 

TY  - JOUR
M3  - Article in Press
Y1  - 2020
SN  - 1873-4626
JF  - Journal of gastrointestinal surgery : official journal of the Society for Surgery of the Alimentary Tract
JO  - J. Gastrointest. Surg.
UR  - https://www.embase.com/search/results?subaction=viewrecord&id=L630815328&from=export
U2  - L630815328
C5  - 32016671
DB  - Medline
U3  - 2020-02-10
L2  - http://dx.doi.org/10.1007/s11605-020-04523-8
DO  - 10.1007/s11605-020-04523-8
A1  - Lin, J.-X.
A1  - Wang, Z.-K.
A1  - Huang, Y.-Q.
A1  - Xie, J.-W.
A1  - Wang, J.-B.
A1  - Lu, J.
A1  - Chen, Q.-Y.
A1  - Lin, M.
A1  - Tu, R.-H.
A1  - Huang, Z.-N.
A1  - Lin, J.-L.
A1  - Zheng, C.-H.
A1  - Huang, C.-M.
A1  - Li, P.
M1  - (Lin J.-X.; Wang Z.-K.; Huang Y.-Q.; Xie J.-W.; Wang J.-B.; Lu J.; Chen Q.-Y.; Lin M.; Tu R.-H.; Huang Z.-N.; Lin J.-L.; Li P., pingli811002@163.com) Department of Gastric Surgery, Fujian Medical University Union Hospital, Fujian Province, Fuzhou, China
M1  - (Lin J.-X.; Wang Z.-K.; Huang Y.-Q.; Xie J.-W.; Wang J.-B.; Lu J.; Chen Q.-Y.; Lin M.; Tu R.-H.; Huang Z.-N.; Lin J.-L.; Li P., pingli811002@163.com) Department of General Surgery, Fujian Medical University Union Hospital, Fujian Province, Fuzhou, China
M1  - (Lin J.-X.; Xie J.-W.; Wang J.-B.; Li P., pingli811002@163.com) Fujian Medical University, Fujian Province, Key Laboratory of Ministry of Education of Gastrointestinal Cancer, Fuzhou, China
M1  - (Lin J.-X.; Xie J.-W.; Wang J.-B.; Li P., pingli811002@163.com) Fujian Key Laboratory of Tumor Microbiology, Fujian Medical University, Fujian Province, Fuzhou, China
M1  - (Zheng C.-H.) Department of Gastric Surgery, Fujian Medical University Union Hospital, Fujian Province, Fuzhou, China
M1  - (Zheng C.-H.) Department of General Surgery, Fujian Medical University Union Hospital, Fujian Province, Fuzhou, China
M1  - (Zheng C.-H.) Fujian Medical University, Fujian Province, Key Laboratory of Ministry of Education of Gastrointestinal Cancer, Fuzhou, China
M1  - (Zheng C.-H.) Fujian Key Laboratory of Tumor Microbiology, Fujian Medical University, Fujian Province, Fuzhou, China
M1  - (Huang C.-M.) Department of Gastric Surgery, Fujian Medical University Union Hospital, Fujian Province, Fuzhou, China
M1  - (Huang C.-M.) Department of General Surgery, Fujian Medical University Union Hospital, Fujian Province, Fuzhou, China
M1  - (Huang C.-M.) Fujian Medical University, Fujian Province, Key Laboratory of Ministry of Education of Gastrointestinal Cancer, Fuzhou, China
M1  - (Huang C.-M.) Fujian Key Laboratory of Tumor Microbiology, Fujian Medical University, Fujian Province, Fuzhou, China
T1  - Dynamic Changes in Pre- and Postoperative Levels of Inflammatory Markers and Their Effects on the Prognosis of Patients with Gastric Cancer
LA  - English
KW  - adult
KW  - area under the curve
KW  - article
KW  - cancer patient
KW  - cancer prognosis
KW  - cancer staging
KW  - cancer surgery
KW  - cancer survival
KW  - controlled study
KW  - female
KW  - human
KW  - inflammation
KW  - long term survival
KW  - lymphocyte monocyte ratio
KW  - major clinical study
KW  - male
KW  - neutrophil lymphocyte ratio
KW  - overall survival
KW  - platelet lymphocyte ratio
KW  - preoperative evaluation
KW  - prognosis
KW  - stomach cancer
KW  - survival analysis
KW  - total stomach resection
N2  - BACKGROUND: Whether the change of the pre- and postoperative systemic inflammatory response (SIR) levels will affect the prognosis of gastric cancer (GC) is unclear. We aimed to investigate the dynamic changes in the pre- and postoperative SIR and their prognostic value for GC. METHODS: The clinicopathological data from 2257 patients who underwent radical gastrectomy between January 2009 and December 2014 at Fujian Medical University Union Hospital (FMUUH) were analyzed. Perioperative SIR changes were reported as changes in the lymphocyte-monocyte ratio (LMR), neutrophil-lymphocyte ratio (NLR), platelet-lymphocyte ratio (PLR), and systemic immune-inflammation index (SII). RESULTS: The SIR levels showed different trends from postoperative months 1 to 12. Multivariate analysis showed that preoperative (pre)-LMR was an independent predictor for the prognosis (P = 0.024). The postoperative 12-month (post-12-month) LMR predicted the 5-year overall survival (OS) rate with the highest accuracy (areas under the curve [AUC] 0.717). Patients were divided into four groups according to the optimal cutoff of the preoperative and post-12-month LMR: high pre-LMR to high postoperative (post)-LMR group, high pre-LMR to low post-LMR group, low pre-LMR to high post-LMR group, and low pre-LMR to low post-LMR group. The survival analysis showed 5-year OS rate was significantly higher in patients with high post-12-month LMR than in patients with low post-12-month LMR, regardless of pre-LMR levels (81.6% vs. 44.2%, P < 0.001). The prognostic accuracy was significantly improved by incorporating the post-12-month LMR in the tumor-node-metastasis (TNM) staging system (P = 0.003). CONCLUSIONS: The remeasurement of LMR at post-12-month is helpful in predicting the long-term survival of GC.
ER  - 

TY  - JOUR
M3  - Conference Abstract
Y1  - 2020
VL  - 46
IS  - 2
SP  - e99
EP  - e100
SN  - 1532-2157
SN  - 0748-7983
JF  - European Journal of Surgical Oncology
JO  - Eur. J. Surg. Oncol.
UR  - https://www.embase.com/search/results?subaction=viewrecord&id=L2004768696&from=export
U2  - L2004768696
DB  - Embase
U4  - 2020-02-04
L2  - http://dx.doi.org/10.1016/j.ejso.2019.11.245
DO  - 10.1016/j.ejso.2019.11.245
A1  - Rutgers, M.
A1  - Kahn, J.
M1  - (Rutgers M.) NHS Portsmouth Hospital, Colorectal Surgery, Southsea, United Kingdom
M1  - (Kahn J.) NHS Portsmouth Hospital, Colorectal Surgery, Portsmouth, United Kingdom
T1  - A Prospective Cohort Study of Immunological and Functional Outcomes after Robotic and Laparoscopic TME for Rectal Cancer.
LA  - English
KW  - endogenous compound
KW  - HLA DR antigen
KW  - interleukin 1
KW  - interleukin 6
KW  - tumor necrosis factor
KW  - adult
KW  - cancer patient
KW  - cancer surgery
KW  - cohort analysis
KW  - complication
KW  - conference abstract
KW  - controlled study
KW  - European Organization for Research and Treatment of Cancer Quality of Life Questionnaire Core 30
KW  - European Quality of Life 5 Dimensions questionnaire
KW  - female
KW  - Female Sexual Function Index
KW  - follow up
KW  - human
KW  - human tissue
KW  - immune response
KW  - International Prostate Symptom Score
KW  - intestine function
KW  - laparoscopy
KW  - leukocyte count
KW  - major clinical study
KW  - male
KW  - neutrophil lymphocyte ratio
KW  - postoperative complication
KW  - prospective study
KW  - rectum anterior resection
KW  - rectum cancer
KW  - robot assisted surgery
KW  - sexual function
KW  - sphincter
KW  - stress
KW  - surgery
N2  - Background: The treatment of rectal cancer has changed over the years from open surgery to more minimal invasive and more sphincter preserving procedures. Recently a lot of research is been done to prove superiority of new minimal invasive techniques, such as robotic and transanal TME (Total Mesorectal excision), but neither one of these new techniques have met up with the expectations yet. Most studies look at the oncological results when comparing different techniques, which remains the main goal when performing cancer surgery, but a different comparison can also be made by measuring the stress response after surgery and by looking at the functional outcome. The aim of this study would be to assess the functional outcomes (urologic, sexual and bowel function) after laparoscopic and robotic restorative low anterior resections in combination with the stress response measured in blood samples post surgery in a prospective fashion with the hypothesis that robotic surgery causes less of an immune response with better or similar functional outcomes. Materials and Methods: This study is a prospective, observational, single centre study. A total of 120 rectal cancer patients will be recruited from NHS Portsmouth Hospital in the UK during a 2 year recruiting period, with a follow-up period of 12 months. The patients included will either receive a robotic or a laparoscopic sphincter preserving TME resection. Results: The first primary outcome, the stress response after surgery, will be measured by taking blood samples on post-operative day 1-5 on CRP, white cell count, neutrophil-lymphocyte ratio, IL-1, IL-6, TNF-alfa, MPO and HLA-DR. The second primary outcome, the assessment of the sexual, urinary and bowel function will be measured by using validated questionnaires on those specific topics (IPSS, IIEF, FSFI, LARS-score and Vaizey score). The secondary end points will be the quality of life assessment (EORTC QLQ-C30-CR29 and EQ-5D) and to occurrence of intra and post-operative complications. Conclusions: After completion of this study we will be able to conclude whether robotic surgery leads to a reduced stress response and better functional outcomes in minimal invasive rectal cancer surgery compared to laparoscopy.
ER  - 

TY  - JOUR
M3  - Article
Y1  - 2020
VL  - 9
IS  - 2
SP  - 441
EP  - 457
SN  - 2219-6803
SN  - 2218-676X
JF  - Translational Cancer Research
JO  - Transl. Cancer Res.
UR  - https://www.embase.com/search/results?subaction=viewrecord&id=L631198967&from=export
U2  - L631198967
DB  - Embase
U3  - 2020-03-19
U4  - 2020-04-22
L2  - http://dx.doi.org/10.21037/tcr.2019.11.29
DO  - 10.21037/tcr.2019.11.29
A1  - Dai, T.
A1  - Lin, G.
A1  - Deng, M.
A1  - Zhu, S.
A1  - Li, H.
A1  - Yao, J.
A1  - Li, H.
A1  - Liu, W.
A1  - Yang, Y.
A1  - Chen, G.
A1  - Wang, G.
M1  - (Dai T.; Lin G.; Deng M.; Zhu S.; Li H.; Yao J.; Li H.; Yang Y.; Wang G., wanggy3@126.com) Department of Hepatic Surgery and Liver Transplant Program, Third Affiliated Hospital of Sun Yat-Sen University, Guangzhou, China
M1  - (Zhu S.; Li H.; Yao J.; Li H.; Yang Y.; Wang G., wanggy3@126.com) Organ Transplantation Institute of Sun Yat-Sen University, Guangzhou, China
M1  - (Liu W.; Chen G.) Guangdong Key Laboratory of Liver Disease Research, Third Affiliated Hospital of Sun Yat-Sen University, Guangzhou, China
AD  - G. Wang, Department of Hepatic Surgery and Liver Transplant Program, Third Affiliated Hospital of Sun Yat-Sen University, 600 Tianhe Road, Guangzhou, China
T1  - The prognostic significance of neutrophil-to-lymphocyte ratio at different time points in patients with hepatocellular carcinoma receiving liver resection
LA  - English
KW  - alanine aminotransferase
KW  - albumin
KW  - alpha fetoprotein
KW  - fibrinogen
KW  - gamma glutamyltransferase
KW  - adult
KW  - alpha fetoprotein blood level
KW  - article
KW  - cancer patient
KW  - cancer prognosis
KW  - cancer recurrence
KW  - cancer survival
KW  - clinical outcome
KW  - computer assisted tomography
KW  - disease free survival
KW  - echography
KW  - female
KW  - follow up
KW  - human
KW  - liver cell carcinoma
KW  - liver cirrhosis
KW  - liver resection
KW  - major clinical study
KW  - male
KW  - neutrophil lymphocyte ratio
KW  - nuclear magnetic resonance imaging
KW  - overall survival
KW  - retrospective study
KW  - survival prediction
KW  - treatment outcome
N2  - Background: Neutrophil-to-lymphocyte ratio (NLR) has been demonstrated a significant association with the prognosis of hepatocellular carcinoma (HCC). The current study aimed to evaluate the prognostic value of NLR at different time points in HCC patients receiving liver resection. Methods: Data were retrospectively collected from 195 HCC patients receiving liver resection. The preoperative NLR (pre-NLR), postoperative NLR (post-NLR) and corresponding changes of NLR (NLRc) at different time points were calculated. The disease-free survival (DFS) and overall survival (OS) was calculated by the Kaplan-Meier method and compared by the log-rank test. Both univariate and multivariate analyses were performed to evaluate their prognostic values for DFS and OS. And the prognostic significance of pre-NLR, post-NLRs, and NLRcs were further evaluated with subgroup analysis and with early and late recurrence of HCC. Results: Pre-NLR was not significantly correlated with DFS or OS (both P>0.05), whereas higher post-NLR at 4-8 weeks [NLR (4-8 w)] and 3-6 months [(NLR (3-6 m)] predicted worse DFS (P=0.023 and P<0.001, respectively) and OS (P=0.012 and P=0.001, respectively). The value of area under the curve (AUC) of NLR (3-6 m) were higher than NLR (4-8 w) for DFS (0.656 vs. 0.572) and OS (0.650 vs. 0.621). Multivariate analyses showed that NLRc (4-8 w) was not a significant predictor of DFS (P=0.369) or OS (P=0.173), while the NLRc (3-6 m) with 25% increase was found to be an independent factor for adverse DFS in patients with HCC (P=0.041). The AUC of NLRc (3-6 m) for DFS was 0.600. Subgroup analysis showed NLR (3-6 m) was significantly corrected to DFS (P<0.001) and OS (P=0.001) in patients with cirrhosis. And NLR (3-6 m) also showed with significant correlation with early recurrence (P<0.001), while NLR (4-8 w) was found with significant association both with early and late recurrence (P=0.037 and P=0.027, respectively). Conclusions: The post-NLRs are significant predictors of clinical outcome in HCC patients receiving liver resection, and post-NLR and NLRc with a relatively long-term interval after operation have better prognostic values.
ER  - 

TY  - JOUR
M3  - Conference Abstract
Y1  - 2020
VL  - 80
IS  - 4
SN  - 1538-7445
JF  - Cancer Research
JO  - Cancer Res.
UR  - https://www.embase.com/search/results?subaction=viewrecord&id=L631276854&from=export
U2  - L631276854
DB  - Embase
U4  - 2020-03-26
L2  - http://dx.doi.org/10.1158/1538-7445.SABCS19-P3-07-09
DO  - 10.1158/1538-7445.SABCS19-P3-07-09
A1  - Yamashita, N.
A1  - Akiyoshi, S.
A1  - Sano, E.
A1  - Shigechi, T.
A1  - Hisamatsu, Y.
A1  - Tokunaga, E.
A1  - Oki, E.
A1  - Mori, M.
M1  - (Yamashita N.; Akiyoshi S.; Sano E.; Shigechi T.; Hisamatsu Y.; Oki E.; Mori M.) Kyushu University, Fukuoka, Japan
M1  - (Tokunaga E.) National Hospital Organization Kyushu Cancer Center, Fukuoka, Japan
AD  - N. Yamashita, Kyushu University, Fukuoka, Japan
T1  - The preoperative systemic inflammatory response as a strong prognostic factor in breast cancer patients
LA  - English
KW  - cholesterol
KW  - endogenous compound
KW  - hormone receptor
KW  - serum albumin
KW  - adult
KW  - breast cancer
KW  - cancer patient
KW  - cancer prognosis
KW  - cancer recurrence
KW  - cancer staging
KW  - cancer surgery
KW  - cancer survival
KW  - conference abstract
KW  - controlled study
KW  - female
KW  - human
KW  - human cell
KW  - inflammation
KW  - long term survival
KW  - lymphocyte count
KW  - major clinical study
KW  - nutritional status
KW  - overall survival
KW  - preoperative evaluation
KW  - prognosis
KW  - recurrence free survival
KW  - relapse
KW  - retrospective study
N2  - Background: Recent reports show that the preoperative systemic inflammatory response status correlate with the survival rate in cancer patients. The Prognostic Nutritional Index (PNI), Controlling Nutritional Status (CONUT), Neutrophil Lymphocyte Ratio (NLR) and Platelet Lymphocyte Ratio (PLR) score are used as screening tools for immunonutritional status and reported to be a predictor of postoperative recurrence in patients with various gastrointestinal cancers. However, the clinical importance of these scoring in breast cancer has not been fully elucidated. The aim of this study is to investigate the clinical impact of preoperative systemic inflammatory response on long-term survival of breast cancer patients. Patients and Methods: We retrospectively analyzed 653 consecutive stage I-III breast cancer patients who were treated from January 2002 to December 2013. The PNI score was calculated as 10 x serum albumin (g/dl) + 0.005 x total lymphocyte count (per mm3). The CONUT score is calculated from three parameters, serum albumin, cholesterol, and total lymphocytes count. The patients were divided into two groups according to each value. The uni-and multivariate Cox regression analyses were performed to evaluate the prognositic value of the systemic inflammatory response in breast cancer. Results: The malnutritional or high SIR status was observed in 170 (26%),131 (20%), 119 (18%) and 226 (35%) patients as low-PNI, high-CONUT, elevated NLR and PLR, respectively. The relapse-free survival (RFS) and overall survival (OS) rates were significantly lower in the low-PNI group (RFS: p<0.0001, OS: p<0.0001) and high-CONUT group (RFS: p=0.0009, OS: p=0.0018). No significant association was found between NLR, PLR and prognosis. In the multivariate analysis, low-PNI was the independent prognostic factors for OS (HR4.71, p=0.0023). In the subset analysis, the low-PNI group showed poor prognosis especially in the postmenopausal, hormone receptor negative patients. The low-PNI also had poorer prognosis in post-recurrence survival. Conclusions: The preoperative systemic inflammatory response, especially PNI, is a strong independent predictor of long-term survival among breast cancer patients.
ER  - 

TY  - JOUR
M3  - Article
Y1  - 2020
VL  - 35
IS  - 1
SP  - 119
EP  - 124
SN  - 1432-1262
SN  - 0179-1958
JF  - International Journal of Colorectal Disease
JO  - Int. J. Colorectal Dis.
UR  - https://www.embase.com/search/results?subaction=viewrecord&id=L2003793213&from=export
U2  - L2003793213
C5  - 31797097
DB  - Embase
DB  - Medline
U3  - 2019-12-11
U4  - 2019-12-11
L2  - http://dx.doi.org/10.1007/s00384-019-03463-3
DO  - 10.1007/s00384-019-03463-3
A1  - Hayama, T.
A1  - Hashiguchi, Y.
A1  - Okada, Y.
A1  - Ono, K.
A1  - Nemoto, K.
A1  - Shimada, R.
A1  - Ozawa, T.
A1  - Toyoda, T.
A1  - Tsuchiya, T.
A1  - Iinuma, H.
A1  - Nozawa, K.
A1  - Matsuda, K.
M1  - (Hayama T., tamuro@med.teikyo-u.ac.jp; Hashiguchi Y.; Okada Y.; Ono K.; Nemoto K.; Shimada R.; Ozawa T.; Tsuchiya T.; Iinuma H.; Nozawa K.; Matsuda K.) Department of Surgery, Teikyo University School of Medicine, 2-11-1 Kaga, Itabashi-ku, Tokyo, Japan
M1  - (Toyoda T.) Department of Surgery, Nippon Medical School, Tokyo, Japan
AD  - T. Hayama, Department of Surgery, Teikyo University School of Medicine, 2-11-1 Kaga, Itabashi-ku, Tokyo, Japan
T1  - Significance of the 7th postoperative day neutrophil-to-lymphocyte ratio in colorectal cancer
LA  - English
KW  - CA 19-9 antigen
KW  - carcinoembryonic antigen
KW  - adult
KW  - aged
KW  - anastomosis leakage
KW  - article
KW  - cancer prognosis
KW  - cancer staging
KW  - clinical examination
KW  - cohort analysis
KW  - colitis
KW  - colonoscopy
KW  - colorectal cancer
KW  - colorectal surgery
KW  - computer assisted tomography
KW  - delirium
KW  - female
KW  - follow up
KW  - histopathology
KW  - human
KW  - ileus
KW  - laboratory test
KW  - lymph node metastasis
KW  - major clinical study
KW  - male
KW  - medical record review
KW  - neutrophil lymphocyte ratio
KW  - postoperative hemorrhage
KW  - postoperative period
KW  - prediction
KW  - predictive value
KW  - preoperative evaluation
KW  - priority journal
KW  - recurrence free survival
KW  - respiratory tract infection
KW  - retrospective study
KW  - surgical infection
KW  - urinary tract disease
KW  - urinary tract infection
KW  - very elderly
KW  - young adult
N2  - Purpose: High neutrophil-to-lymphocyte ratio (NLR) is a marker of systemic inflammation and is associated with poor survival in localized or metastatic cancer. Preoperative NLR in colorectal cancer reportedly correlates with recurrence-free survival and is useful as a recurrence prediction factor. No reports have yet investigated recurrence factors using postoperative NLR. This study assessed the predictive value of NLR preoperatively and on the first (NLR1) and seventh day (NLR7) postoperatively in patients with stage II colorectal cancer. Methods: We performed a retrospective cohort study involving patients undergoing colorectal resection at a single institution between January 2012 and December 2016; we used medical records of 176 consecutive patients with stage II colorectal cancer undergoing curative tumor resection. NLRs as well as clinical, histopathologic, and laboratory data were analyzed. Univariate and multivariate analyses were conducted to identify prognostic factors associated with recurrence-free survival (RFS). Results: Univariate analysis revealed that elevated NLR, NLR7, and lymphatic invasion were significantly associated with decreased RFS (p < 0.05). NLR7 was revealed as significant via multivariate analysis (p = 0.013). The 3-year RFS rate was 87.1% for patients with normal NLR7 and 70.3% for those with elevated NLR7. Conclusion: Elevated seventh-day postoperative NLR is a significant independent predictor of reduced RFS for patients with stage II colorectal cancer and may be a potential biomarker for identifying candidates for adjuvant chemotherapy.
ER  - 

TY  - JOUR
M3  - Article
Y1  - 2020
VL  - 12
SP  - 1303
EP  - 1311
SN  - 1179-1322
JF  - Cancer Management and Research
JO  - Cancer Manage. Res.
UR  - https://www.embase.com/search/results?subaction=viewrecord&id=L2003826675&from=export
U2  - L2003826675
DB  - Embase
DB  - 
U3  - 2020-02-27
U4  - 2020-03-05
L2  - http://dx.doi.org/10.2147/CMAR.S241069
DO  - 10.2147/CMAR.S241069
A1  - Ohe, Y.
A1  - Fushida, S.
A1  - Yamaguchi, T.
A1  - Kinoshita, J.
A1  - Saito, H.
A1  - Okamoto, K.
A1  - Nakamura, K.
A1  - Tajima, H.
A1  - Ninomiya, I.
A1  - Ohta, T.
M1  - (Ohe Y.; Fushida S., fushida@staff.kanazawa-u.ac.jp; Yamaguchi T.; Kinoshita J.; Saito H.; Okamoto K.; Nakamura K.; Tajima H.; Ninomiya I.; Ohta T.) Department of Gastroenterological Surgery, Kanazawa University Hospital, Kanazawa, Japan
AD  - S. Fushida, Department of Gastroenterological Surgery, Kanazawa University Hospital, 13-1 Takara-machi, Kanazawa, Japan
T1  - Peripheral blood platelet–lymphocyte ratio is good predictor of chemosensitivity and prognosis in gastric cancer patients
LA  - English
KW  - cisplatin
KW  - docetaxel
KW  - gimeracil plus oteracil potassium plus tegafur
KW  - adult
KW  - aged
KW  - article
KW  - cancer patient
KW  - cancer prognosis
KW  - cancer resistance
KW  - clinical article
KW  - controlled study
KW  - drug efficacy
KW  - drug response
KW  - drug sensitivity
KW  - female
KW  - gastrectomy
KW  - human
KW  - immunity
KW  - inflammation
KW  - liver metastasis
KW  - liver resection
KW  - lymph node dissection
KW  - lymph node metastasis
KW  - lymphocyte count
KW  - male
KW  - multiple cycle treatment
KW  - neutrophil lymphocyte ratio
KW  - overall survival
KW  - platelet lymphocyte ratio
KW  - predictive value
KW  - preoperative care
KW  - receiver operating characteristic
KW  - retrospective study
KW  - stomach cancer
KW  - s 1
C1  - s 1
N2  - Introduction: Platelets are one factor promoting tumor development. Conversely, lymphocytes are one factor for immune protection. The peripheral blood platelets–lymphocyte ratio (PLR) is useful as an inflammation/immune indicator to predict postoperative recurrence and prognosis of a variety of malignancies. The peripheral blood neutrophil–lymphocyte ratio (NLR) has also been reported as a useful inflammation/immune indicator. However, there are few studies evaluating the relationship between these peripheral blood indicators and the effectiveness of chemotherapy. Thus, we examined these relationships in gastric cancer patients. Patients and Methods: Between 2005 and 2018, 41 gastric cancer patients treated with preoperative DCS therapy (docetaxel, cisplatin, and S-1) therapy followed by gastrectomy were evaluated. Data for peripheral blood tests prior to the initiation of chemotherapy were used. The effectiveness of chemotherapy was determined using Response Evaluation Criteria in Solid Tumors (RECIST) and the pathological response of primary lesions (Ef grade). The relationship between the blood test results and the effectiveness of chemotherapy was evaluated. Results: Each optimal cut-off value of peripheral inflammation/immune indicators was calculated through ROC curves. Although the pathological responder (Ef grade 2 or 3) revealed significantly better prognosis than the non-responder (Ef grade 0-1b), no relationship was found between responder according to RECIST and prognosis (P=0.014, P=0.992). In univariate analysis, a low PLR (<180, P=0.005), low NLR (<2.6, P=0.019), high lymphocyte (≥1.43, P=0.019) and high PNI (≥40, P=0.032) were identified as prognostic markers, whereas PLR was the only marker correlated with pathological response (P=0.031). Conclusion: PLR obtained prior to chemotherapy might be a useful indicator for predicting chemosensitivity owing to the simplicity of its procedure.
ER  - 

TY  - JOUR
M3  - Article
Y1  - 2020
VL  - 12
SP  - 1693
EP  - 1712
SN  - 1179-1322
JF  - Cancer Management and Research
JO  - Cancer Manage. Res.
UR  - https://www.embase.com/search/results?subaction=viewrecord&id=L2003982099&from=export
U2  - L2003982099
DB  - Embase
DB  - 
U3  - 2020-03-19
U4  - 2020-03-27
L2  - http://dx.doi.org/10.2147/CMAR.S241959
DO  - 10.2147/CMAR.S241959
A1  - Xu, W.
A1  - Li, R.
A1  - Liu, F.
M1  - (Xu W., xuwei0209@163.com; Li R.; Liu F.) Department of Hepatobiliary Surgery, Hunan Provincial People’s Hospital, The First Hospital Affiliated with Hunan Normal University, Changsha, China
AD  - W. Xu, Department of Hepatobiliary Surgery, Hunan Provincial People’s Hospital, The First Hospital Affiliated with Hunan Normal University, No. 61 West Jiefang Road, Changsha, China
T1  - Novel prognostic nomograms for predicting early and late recurrence of hepatocellular carcinoma after curative hepatectomy
LA  - English
KW  - glypican 3
KW  - adolescent
KW  - adult
KW  - age distribution
KW  - aged
KW  - area under the curve
KW  - article
KW  - cancer prognosis
KW  - cancer recurrence
KW  - cancer risk
KW  - cancer staging
KW  - cancer survival
KW  - clinical feature
KW  - clinical study
KW  - cohort analysis
KW  - controlled study
KW  - female
KW  - follow up
KW  - human
KW  - liver cell carcinoma
KW  - liver fibrosis
KW  - liver resection
KW  - major clinical study
KW  - male
KW  - neutrophil lymphocyte ratio
KW  - nomogram
KW  - postoperative period
KW  - receiver operating characteristic
KW  - retrospective study
KW  - risk factor
KW  - tumor invasion
N2  - Aim: Hepatectomy is the main curative method for patients with hepatocellular carcinoma (HCC) in China. Unfortunately, high recurrence rate after hepatectomy poses negative impact on the prognosis of patients. This study aimed to develop prognostic nomograms to predict early recurrence (ER) and late recurrence (LR) of HCC after curative hepatectomy. Patients and Methods: Total of 318 HCC patients undergoing curative hepatectomy from January 2012 to January 2018 were retrospectively recruited. Potential risk factors that were significant for predicting ER and LR in univariate analysis were selected for multivariate survival model analysis using the backward stepwise method. Risk factors identified in multivariate analysis were used to develop nomograms to predict ER and LR. The nomogram was internally validated using 2,000 bootstrap samples from 75% of the original data. Results: Among 318 patients, 164 showed postoperative recurrence, of which 140 and 24 had ER (≤2 years) and LR (>2 years), respectively. Multivariate analysis showed that age, Hong Kong Liver Cancer Stage, albumin-bilirubin, METAVIR fibrosis grade, and microvascular invasion were risk factors of ER for HCC after curative hepatectomy. The AUC of the ROC curve for ER in the development set (D-set) was 0.888 while that in the validation set (V-set) was 0.812. Neutrophil/lymphocyte ratio and glypican-3 (+) were risk factors for LR in HCC patients after curative hepatectomy. The AUC of the ROC curve for LR predictive nomogram that integrated all independent predictors was 0.831. The AUC of the ROC curve for LR in the D-set was 0.833, while that for LR in the V-set was 0.733. The C-index and AUC of ROC for the proposed nomograms were more satisfactory than three conventional HCC staging systems used in this study. Conclusion: We developed novel nomograms to predict ER and LR of HCC patients after curative hepatectomy for clinical use to individualize follow-up and therapeutic strategies.
ER  - 

TY  - JOUR
M3  - Article
Y1  - 2020
VL  - 13
SP  - 4135
EP  - 4143
SN  - 1178-6930
JF  - OncoTargets and Therapy
JO  - OncoTargets Ther.
UR  - https://www.embase.com/search/results?subaction=viewrecord&id=L2004362893&from=export
U2  - L2004362893
DB  - Embase
DB  - 
U3  - 2020-07-28
U4  - 2020-08-04
L2  - http://dx.doi.org/10.2147/OTT.S243038
DO  - 10.2147/OTT.S243038
A1  - Yin, N.
A1  - Liu, W.
M1  - (Yin N.) Department of Thoracic Surgery, The First Affiliated Hospital of Jinzhou Medical University, Jinzhou, China
M1  - (Liu W., liuweijz@163.com) Department of Medical Oncology, The First Affiliated Hospital of Jinzhou Medical University, Jinzhou, China
AD  - W. Liu, Department of Medical Oncology, The First Affiliated Hospital of Jinzhou Medical University, Jinzhou, China
T1  - Clinical value of tumor marker index based on preoperative cyfra 21-1 and scc-ag in the evaluation of prognosis and treatment effectiveness in patients with esophageal squamous cell carcinoma
LA  - English
KW  - cytokeratin 19 fragment
KW  - squamous cell carcinoma antigen
KW  - adult
KW  - age distribution
KW  - aged
KW  - article
KW  - blood sampling
KW  - cancer chemotherapy
KW  - cancer prognosis
KW  - cancer staging
KW  - cancer surgery
KW  - cancer survival
KW  - clinical effectiveness
KW  - disease marker
KW  - esophageal squamous cell carcinoma
KW  - female
KW  - follow up
KW  - human
KW  - major clinical study
KW  - male
KW  - neutrophil lymphocyte ratio
KW  - overall survival
KW  - platelet lymphocyte ratio
KW  - postoperative care
KW  - preoperative period
KW  - prognostic assessment
KW  - retrospective study
KW  - treatment outcome
KW  - tumor invasion
KW  - tumor volume
N2  - Background: This study aimed to investigate the prognostic value of tumor marker index (TMI) based on preoperative cytokeratin 19 fragment (CYFRA 21–1) and squamous cell carcinoma antigen (SCC-Ag) and the relationship between preoperative TMI and treatment effectiveness of postoperative adjuvant chemotherapy for patients with esophageal squamous cell carcinoma (ESCC). Patients and Methods: Between January 2009 and December 2014, a total of 267 patients with ESCC who underwent radical resection were retrospectively enrolled. The TMI was defined as the geometric mean of normalized CYFRA 21–1 and SCC-Ag levels. The clinical and prognostic values of TMI were determined using univariate and multivariate survival analyses. Results: Preoperative TMI level was associated with age, tumor size, pT stage, pN stage, and CYFRA 21–1, SCC-Ag, neutrophil-lymphocyte ratio (NLR), and platelet-lymphocyte ratio (PLR) levels. The 5-year overall survival rate of patients with high TMI was significantly lower than that of patients with low TMI (P < 0.001). Univariate and multivariate analyses revealed that TMI (P = 0.031) was an independent prognostic factor. Patients with ESCC with high TMI level who underwent surgery combined with postoperative chemotherapy had a significantly better prognosis than those who underwent surgery alone (P = 0.015). However, no significant difference was observed in patients with low TMI level (P = 0.682). Conclusion: TMI as a prognostic indicator of ESCC is superior to CYFRA 21–1 and SCC-Ag. The TMI might be useful in predicting the therapeutic effectiveness of postoperative chemotherapy and selecting patients who may benefit from postoperative chemotherapy.
ER  - 

TY  - JOUR
M3  - Article
Y1  - 2020
VL  - 63
IS  - 2
SP  - 99
EP  - 106
SN  - 1346-8049
SN  - 0513-5710
JF  - Yonago Acta Medica
JO  - Yonago Acta Med.
UR  - https://www.embase.com/search/results?subaction=viewrecord&id=L2004412970&from=export
U2  - L2004412970
DB  - Embase
U3  - 2020-07-01
U4  - 2020-07-09
L2  - http://dx.doi.org/10.33160/yam.2020.05.005
DO  - 10.33160/yam.2020.05.005
A1  - Matsunaga, T.
A1  - Miyauchi, W.
A1  - Kono, Y.
A1  - Shishido, Y.
A1  - Miyatani, K.
A1  - Hanaki, T.
A1  - Watanabe, J.
A1  - Kihara, K.
A1  - Yamamoto, M.
A1  - Fukumoto, Y.
A1  - Tokuyasu, N.
A1  - Takano, S.
A1  - Sakamoto, T.
A1  - Honjo, S.
A1  - Saito, H.
A1  - Fujiwara, Y.
M1  - (Matsunaga T., matut0m0@tottori-u.ac.jp; Miyauchi W.; Kono Y.; Shishido Y.; Miyatani K.; Hanaki T.; Watanabe J.; Kihara K.; Yamamoto M.; Fukumoto Y.; Tokuyasu N.; Takano S.; Sakamoto T.; Honjo S.; Fujiwara Y.) Division of Gastrointestinal and Pediatric Surgery, Department of Surgery, School of Medicine, Tottori University Faculty of Medicine, Yonago, Japan
M1  - (Saito H.) Department of Surgery, Japanese Red Cross Tottori Hospital, Tottori, Japan
AD  - T. Matsunaga, Division of Gastrointestinal and Pediatric Surgery, Department of Surgery, School of Medicine, Tottori University Faculty of Medicine, Yonago, Japan
T1  - The advantages of robotic gastrectomy over laparoscopic surgery for gastric cancer
LA  - English
KW  - albumin
KW  - amylase
KW  - biological marker
KW  - C reactive protein
KW  - aged
KW  - amylase blood level
KW  - article
KW  - body fluid
KW  - bone metastasis
KW  - C reactive protein albumin ratio
KW  - cancer recurrence
KW  - clinical outcome
KW  - comparative study
KW  - controlled study
KW  - disease specific survival
KW  - drainage fluid
KW  - female
KW  - follow up
KW  - gastrectomy
KW  - gastrectomy Billroth I
KW  - histology
KW  - hospitalization
KW  - human
KW  - human tissue
KW  - incidence
KW  - laparoscopic surgery
KW  - liver metastasis
KW  - long term care
KW  - lymphocyte count
KW  - major clinical study
KW  - male
KW  - neutrophil lymphocyte ratio
KW  - operation duration
KW  - operative blood loss
KW  - overall survival
KW  - patient safety
KW  - peritoneum metastasis
KW  - platelet lymphocyte ratio
KW  - prognostic nutrition index
KW  - retrospective study
KW  - robot assisted surgery
KW  - robotic gastrectomy
KW  - short course therapy
KW  - stomach cancer
KW  - survival rate
KW  - tumor volume
N2  - Background We compared short- and long-term clinical outcomes including inflammatory marker levels between robotic gastrectomy (RG) and laparoscopic gastrectomy (LG) to define the advantages of RG over LG. Methods We enrolled 209 patients with gastric cancer who underwent curative distal gastrectomy. We compared short- and long-term clinical outcomes including inflammatory marker levels between RG and LG to define the advantages of RG over LG. C-reactive protein (CRP) levels; the CRP-to-albumin, neutrophil-tolymphocyte, and platelet-to-lymphocyte ratios; and the prognostic nutritional index were compared as systemic inflammatory markers. Results RG was associated with a longer operative time. The incidence of postoperative infectious complications of grade II or higher according to the Clavien– Dindo classification was not significantly different between the two groups. Amylase levels in drainage fluid on postoperative days 1 and 3 were significantly lower in the RG group than in the LG group. The incidence of pancreatic fistula in the RG group (4.3%) was lower than that in the LG group (7.5%), albeit without significance. There were no significant differences in inflammatory marker levels either before or after surgery between the two groups. The 3-year overall survival rate did not significantly differ between the RG and LG groups (91.1% vs. 91.1%). Similar results were observed regarding the 3-year disease-specific survival rate (100% vs. 97.1%). Conclusion RG might be feasible and safe for treating gastric cancer from both surgical and oncological perspectives. The use of robotic assistance is associated with decreased amylase levels in drainage fluid, which may reduce the risk of pancreatic fistula and prevent pancreatic injury.
ER  - 

TY  - JOUR
M3  - Article
Y1  - 2020
VL  - 2020
SN  - 1687-630X
SN  - 1687-6121
JF  - Gastroenterology Research and Practice
JO  - Gastroenterol. Res. Pract.
UR  - https://www.embase.com/search/results?subaction=viewrecord&id=L2004692165&from=export
U2  - L2004692165
DB  - Embase
U3  - 2020-01-31
U4  - 2020-02-03
L2  - http://dx.doi.org/10.1155/2020/2482409
DO  - 10.1155/2020/2482409
A1  - Xu, R.
A1  - You, J.
A1  - Li, F.
A1  - Yan, B.
M1  - (Xu R., xuruihn301@163.com; You J., 24103936@qq.com; Li F., 13601261747@139.com; Yan B., y_bing41@163.com) Department of Oncology, Hainan Hospital of PLA General Hospital, Sanya city, Hainan province, China
AD  - B. Yan, Department of Oncology, Hainan Hospital of PLA General Hospital, Sanya city, Hainan province, China
T1  - Postoperative Fasting Blood Glucose Predicts Prognosis in Stage I-III Colorectal Cancer Patients Undergoing Resection
LA  - English
KW  - glucose
KW  - hemoglobin
KW  - adult
KW  - aged
KW  - article
KW  - cancer prognosis
KW  - cancer staging
KW  - colorectal cancer
KW  - disease free survival
KW  - female
KW  - follow up
KW  - glucose blood level
KW  - human
KW  - lymph node
KW  - major clinical study
KW  - male
KW  - neutrophil lymphocyte ratio
KW  - postoperative period
KW  - predictive value
N2  - Purpose. The relationship between high blood glucose and colorectal cancer (CRC) has been studied, but the role of postoperative fasting blood glucose (FBG) in patients with a prior normal FBG has never been addressed. Methods. A total of 120 CRC patients staged I-III were enrolled, and the prognostic value of postoperative FBG for disease-free survival (DFS) was determined by Kaplan-Meier analysis. Univariate and multivariate analyses were conducted to test other clinicopathological parameters, including preoperative hemoglobin (HGB) and the neutrophil-lymphocyte ratio (NLR). Results. By a cut-off point of 5.11 mmol/L, 51 and 69 patients were divided into low postoperative FBG (<5.11 mmol/L) and high postoperative FBG (≥5.11 mmol/L) groups, respectively. A high postoperative FBG was more common in older age (P=0.01), left-located tumor (P=0.02), smaller tumor diameter (P=0.01), node negative involvement (P=0.01), lesser positive lymph nodes (P=0.02), and high preoperative HGB (P=0.01). Further, high postoperative FBG patients displayed a significantly better DFS than low postoperative FBG patients (48.80±22.12 months vs. 40.06±24.36 months, P=0.04), but it was less likely to be an independent prognostic factor. Conclusions. Postoperative FBG plays a temporal prognostic role for patients with stage I-III CRC with a prior normal FBG, but it is not an independent prognostic factor.
ER  - 

TY  - JOUR
M3  - Article in Press
Y1  - 2020
SN  - 1436-2813
SN  - 0941-1291
JF  - Surgery Today
JO  - Surg. Today
UR  - https://www.embase.com/search/results?subaction=viewrecord&id=L2004804798&from=export
U2  - L2004804798
C5  - 32346761
DB  - Embase
DB  - Medline
U3  - 2020-05-06
L2  - http://dx.doi.org/10.1007/s00595-020-02007-5
DO  - 10.1007/s00595-020-02007-5
A1  - Sato, R.
A1  - Oikawa, M.
A1  - Kakita, T.
A1  - Okada, T.
A1  - Abe, T.
A1  - Yazawa, T.
A1  - Tsuchiya, H.
A1  - Akazawa, N.
A1  - Sato, M.
A1  - Ohira, T.
A1  - Harada, Y.
A1  - Okano, H.
A1  - Ito, K.
A1  - Tsuchiya, T.
M1  - (Sato R., rsato-thk@umin.ac.jp; Oikawa M.; Kakita T.; Okada T.; Abe T.; Yazawa T.; Tsuchiya H.; Akazawa N.; Sato M.; Tsuchiya T.) Department of Gastroenterological Surgery, Sendai City Medical Center Sendai Open Hospital, 5-22-1 Tsurugaya, Miyagino-ku, Sendai, Japan
M1  - (Ohira T.; Harada Y.; Okano H.; Ito K.) Department of Gastroenterology, Sendai City Medical Center Sendai Open Hospital, 5-22-1 Tsurugaya, Miyagino-ku, Sendai, Japan
AD  - R. Sato, Department of Gastroenterological Surgery, Sendai City Medical Center Sendai Open Hospital, 5-22-1 Tsurugaya, Miyagino-ku, Sendai, Japan
T1  - The prognostic value of the prognostic nutritional index and inflammation-based markers in obstructive colorectal cancer
LA  - English
KW  - adjuvant chemotherapy
KW  - adult
KW  - article
KW  - cancer adjuvant therapy
KW  - cancer patient
KW  - cancer prognosis
KW  - cancer specific survival
KW  - cancer surgery
KW  - cancer survival
KW  - colon stent
KW  - colorectal cancer
KW  - controlled study
KW  - disease free survival
KW  - female
KW  - gene expression
KW  - hospitalization
KW  - human
KW  - inflammation
KW  - long term survival
KW  - lymphocyte monocyte ratio
KW  - major clinical study
KW  - male
KW  - neutrophil lymphocyte ratio
KW  - nutritional status
KW  - overall survival
KW  - platelet lymphocyte ratio
KW  - prognosis
KW  - protein expression
KW  - retrospective study
KW  - CA 19-9 antigen
KW  - endogenous compound
N2  - Purpose: Inflammation-based markers predict long-term outcomes of various malignancies. We investigated the relationship between these markers and the long-term survival in obstructive colorectal cancer (OCRC) patients with self-expandable metallic colonic stents (SEMSs) who subsequently received curative surgery. Methods: We retrospectively analyzed 72 consecutive pathological stage II and III OCRC patients between 2013 and 2019. The prognostic significance of the prognostic nutritional index (PNI), neutrophil–lymphocyte ratio (NLR), lymphocyte–monocyte ratio (LMR), and platelet–lymphocyte ratio (PLR) was evaluated. Results: The overall survival (OS), cancer-specific survival, and disease-free survival (DFS) were significantly shorter in the PNI < 35 group than in the PNI ≥ 35 group (p = 0.006, p < 0.001, and p = 0.003, respectively), and multivariate analyses revealed the PNI to be the only inflammation-based marker independently associated with the survival. A PNI < 35 was significantly associated with an elevated CA 19–9 level (p = 0.04) and longer postoperative hospital stay (p = 0.03). Adjuvant chemotherapy was also significantly associated with the OS (p = 0.040) and DFS (p = 0.011) in multivariate analyses. Conclusion: The results showed that the PNI was a potent prognostic indicator. For OCRC patients, both systemic inflammation and the nutrition status seem to be important for predicting the prognosis, and administering adjuvant chemotherapy was very important.
ER  - 

TY  - JOUR
M3  - Article
Y1  - 2020
VL  - 12
SP  - 7439
EP  - 7450
SN  - 1179-1322
JF  - Cancer Management and Research
JO  - Cancer Manage. Res.
UR  - https://www.embase.com/search/results?subaction=viewrecord&id=L2004931051&from=export
U2  - L2004931051
DB  - Embase
DB  - 
U3  - 2020-08-24
U4  - 2020-09-29
L2  - http://dx.doi.org/10.2147/CMAR.S261087
DO  - 10.2147/CMAR.S261087
A1  - Li, Y.-R.
A1  - Yu, K.-J.
A1  - Chang, Y.-H.
A1  - Lin, P.-H.
A1  - Shao, I.-H.
A1  - Kan, H.-C.
A1  - Chu, Y.-C.
A1  - Chuang, C.-K.
A1  - Pang, S.-T.
A1  - Liu, C.-Y.
M1  - (Li Y.-R.; Yu K.-J.; Lin P.-H.; Shao I.-H.; Kan H.-C.; Chu Y.-C.; Chuang C.-K.; Pang S.-T.) Division of Urology, Department of Surgery, Chang Gung Memorial Hospital and Chang Gung University, Taoyuan, Taiwan
M1  - (Chang Y.-H.; Liu C.-Y., littleteco@gmail.com) Department of Urology, New Taipei Municipal Tu Cheng Hospital, Chang Gung Memorial Hospital, Chang Gung University, New Taipei City, Taiwan
AD  - C.-Y. Liu, Department of Urology, New Taipei Municipal Tu Cheng Hospital, Chang Gung Memorial Hospital, Chang Gung University, New Taipei City, Taiwan
T1  - Predictors of intravesical recurrence after radical nephroureterectomy and prognosis in patients with upper tract urothelial carcinoma
LA  - English
KW  - epirubicin
KW  - mitomycin
KW  - adult
KW  - article
KW  - cancer chemotherapy
KW  - cancer recurrence
KW  - end stage renal disease
KW  - female
KW  - follow up
KW  - human
KW  - kidney vein
KW  - major clinical study
KW  - male
KW  - nephroureterectomy
KW  - neutrophil lymphocyte ratio
KW  - non muscle invasive bladder cancer
KW  - outcome assessment
KW  - overall survival
KW  - prognosis
KW  - radical nephroureterectomy
KW  - risk factor
KW  - transitional cell carcinoma
KW  - tumor invasion
KW  - tumor volume
N2  - Purpose: We investigate factors that may contribute individually to bladder recurrence and find out the potential candidate to receive postoperative single dose intravesical chemotherapy. Materials and Methods: A total of 217 patients who were diagnosed with upper tract urothelial carcinoma (UTUC) underwent radical nephroureterectomy (RNU) between 2012 and 2016 in a single hospital. The possible risk factors that may contribute to development of bladder recurrence and overall survival were analysed. In order to find out the relationship between 1st bladder recurrence timing and outcome, we divided the 54 of 56 patients (2 patients with prophylactic intravesical chemotherapy excluded) with bladder recurrence after RNU into 2 groups, using the median time of 1st bladder recurrence and confirmed with the “minimum P-value” approach. The primary endpoint was the development of relapsing high-risk non-muscle invasive bladder cancer (NMIBC). The predictive factors of early recurrence and prognostic factors of survival were also analysed. Results: Among 217 patients with UTUC under RNU, intravesical recurrence occurred in 56 (25.8%) patients after a median follow-up of 35.2 (1.18–83.34) months. On multivariable analysis, the preoperative ureter manipulation (p=0.009) was a significant predictor for the development of bladder tumours. As for overall survival, renal rein invasion (p=0.017), neutrophil to lymphocyte ratio (p=0.021), and main tumour size (p=0.015) were significant predictors. For 54 patients who developed bladder recurrence, the optimal cut-off point of early recurrence was determined to be 10 months after surgery (p=0.042). Preoperative ureter manipulation (p=0.005) and tumour located both pelvicalyceally and ureterically (P=0.042) were identified as independent factors associated with early recurrence. An end-stage renal disease history and surgical margin positive patient has more late bladder recurrence. Conclusion: Bladder recurrence was common in UTUC after RNU. Early bladder recurrence was associated with more relapsing high-risk NMIBC and preoperative ureter manipulation was identified as an independent factor associated with early recurrence.
ER  - 

TY  - JOUR
M3  - Article in Press
Y1  - 2020
SN  - 1573-0646
SN  - 0167-6997
JF  - Investigational New Drugs
JO  - Invest. New Drugs
UR  - https://www.embase.com/search/results?subaction=viewrecord&id=L2004937486&from=export
U2  - L2004937486
C5  - 32415486
DB  - Embase
DB  - Medline
U3  - 2020-05-28
L2  - http://dx.doi.org/10.1007/s10637-020-00948-9
DO  - 10.1007/s10637-020-00948-9
A1  - Igawa, S.
A1  - Ono, T.
A1  - Kasajima, M.
A1  - Kusuhara, S.
A1  - Otani, S.
A1  - Fukui, T.
A1  - Yokoba, M.
A1  - Kubota, M.
A1  - Katagiri, M.
A1  - Mitsufuji, H.
A1  - Sasaki, J.
A1  - Naoki, K.
M1  - (Igawa S., igawa@kitasato-u.ac.jp; Ono T.; Kasajima M.; Kusuhara S.; Otani S.; Fukui T.; Naoki K.) Department of Respiratory Medicine, Kitasato University School of Medicine, 1-15-1, Kitasato, Minami-ku, Sagamihara-City, Kanagawa, Japan
M1  - (Yokoba M.; Kubota M.; Katagiri M.) School of Allied Health Sciences, Kitasato University, Sagamihara-City, Kanagawa, Japan
M1  - (Mitsufuji H.) Kitasato University School of Nursing, Sagamihara-City, Kanagawa, Japan
M1  - (Sasaki J.) Kitasato University School of Medicine, Research and Development Center for New Medical Frontiers, Kitasato University School of Medicine, Sagamihara-City, Kanagawa, Japan
AD  - S. Igawa, Department of Respiratory Medicine, Kitasato University School of Medicine, 1-15-1, Kitasato, Minami-ku, Sagamihara-City, Kanagawa, Japan
T1  - Real-world assessment of afatinib for patients with EGFR-positive non-small cell lung cancer
LA  - English
KW  - aged
KW  - article
KW  - body surface
KW  - brain metastasis
KW  - cancer patient
KW  - cancer prognosis
KW  - cancer recurrence
KW  - cancer staging
KW  - cancer surgery
KW  - cancer survival
KW  - clinical article
KW  - clinical assessment
KW  - comparative effectiveness
KW  - controlled study
KW  - drug efficacy
KW  - drug therapy
KW  - female
KW  - gene mutation
KW  - genotype
KW  - human
KW  - male
KW  - neutrophil lymphocyte ratio
KW  - non small cell lung cancer
KW  - people by smoking status
KW  - predictive value
KW  - progression free survival
KW  - retrospective study
KW  - afatinib
KW  - endogenous compound
KW  - epidermal growth factor receptor
KW  - osimertinib
N2  - Introduction Afatinib is used to treat patients with advanced non-small cell lung cancer (NSCLC) harboring common EGFR mutations; however, the clinicopathological factors that predict this drug’s effectiveness in real-world settings remain unclear. We therefore evaluated the effectiveness of afatinib in such patients and assessed potential prognostic factors. Methods We retrospectively investigated patients with NSCLC who received first-line afatinib between July 2014 and August 2018. Variables (including sex, age, performance status, neutrophil-to-lymphocyte ratio, EGFR genotype, smoking status, clinical stage prior to treatment [stage IV vs. postoperative recurrence], presence or absence of brain metastases, body surface area, any afatinib dose reductions, and afatinib starting dose [40 vs. 20 or 30 mg]) were subjected to a Cox proportional hazards regression model to estimate progression-free survival (PFS). Results Forty-eight patients with a median age of 67 years were included; the objective response rate was 62.5% (30 patients). The median PFS was 14.1 months; the PFS periods were 11.8 and 15.9 months for patients receiving 40 mg versus 20–30 mg of afatinib (P = 0.41), respectively, and were 14.5 and 13.8 months for patients who required afatinib dose reduction and those who did not, respectively (P = 0.80). The PFS tended to be longer in patients without brain metastases (albeit not significantly). Ultimately, no significant predictive values for PFS were identified. Conclusions Afatinib is effective for patients with NSCLC harboring common EGFR mutations irrespective of their clinicopathological backgrounds. A direct comparison of afatinib and osimertinib in treatment-naïve patients is warranted to determine the optimal standard of care.
ER  - 

TY  - JOUR
M3  - Article in Press
Y1  - 2020
SN  - 1521-0553
SN  - 0894-1939
JF  - Journal of Investigative Surgery
JO  - J. Invest. Surg.
UR  - https://www.embase.com/search/results?subaction=viewrecord&id=L2004971088&from=export
U2  - L2004971088
C5  - 32397831
DB  - Embase
DB  - Medline
U3  - 2020-05-26
L2  - http://dx.doi.org/10.1080/08941939.2020.1762808
DO  - 10.1080/08941939.2020.1762808
A1  - Watanabe, D.
A1  - Miura, K.
A1  - Yamashita, A.
A1  - Minowa, T.
A1  - Uehara, Y.
A1  - Mizushima, S.
A1  - Yoshikawa, S.
A1  - Mizushima, A.
M1  - (Watanabe D., da-watanabe@juntendo.ac.jp; Uehara Y.; Mizushima A.) Department of Palliative Medicine, Juntendo University Graduate School of Medicine, Tokyo, Japan
M1  - (Watanabe D., da-watanabe@juntendo.ac.jp; Yamashita A.; Minowa T.) Department of Urology, Koto Hospital, Tokyo, Japan
M1  - (Miura K.) Department of Anesthesiology and Pain Medicine, Koto Hospital, Tokyo, Japan
M1  - (Mizushima S.) Department of Anesthesiology and Pain Medicine, Juntendo University School of Medicine, Tokyo, Japan
M1  - (Yoshikawa S.) Cancer Therapeutic Center, Juntendo University Urayasu Hospital, Chiba, Japan
AD  - D. Watanabe, Department of Palliative Medicine, Juntendo University Graduate School of Medicine, Bunkyo-ku, Tokyo, Japan
T1  - A Comparison of the Predictive Role of the Geriatric Nutritional Risk Index and Immunonutritional Parameters for Postoperative Complications in Elderly Patients with Renal Cell Carcinoma
LA  - English
KW  - aged
KW  - anesthesiologist
KW  - article
KW  - body mass
KW  - cancer patient
KW  - cancer surgery
KW  - Charlson Comorbidity Index
KW  - complication
KW  - controlled study
KW  - female
KW  - human
KW  - intraperitoneal fat
KW  - major clinical study
KW  - male
KW  - neutrophil lymphocyte ratio
KW  - open surgery
KW  - platelet lymphocyte ratio
KW  - postoperative complication
KW  - psoas muscle
KW  - renal cell carcinoma
KW  - retrospective study
KW  - risk assessment
KW  - subcutaneous fat
KW  - surgery
KW  - surgical technique
N2  - Background: The geriatric nutritional risk index (GNRI) is reportedly a useful factor for predicting postoperative complications in elderly patients with several cancers. The aim of this study was to investigate the relationship between postoperative complications and the GNRI in elderly patients with renal cell carcinoma (RCC). Materials and Methods: The clinical data of 62 patients who were ≥65 years old and underwent open surgery for RCC were analyzed retrospectively. The American Society of Anesthesiologists physical status, Charlson comorbidity index, surgical procedure, body mass index, GNRI, platelet-lymphocyte ratio (PLR), neutrophil-lymphocyte ratio (NLR), psoas muscle index (PMI), visceral fat area, and subcutaneous fat area were examined. The association of the GNRI and immunonutritional parameters with postoperative complications was analyzed by the univariate and multivariate analyses. Results: Grade ≥ II postoperative complications evaluated by the Clavien-Dindo classification were seen in 11 out of 62 cases. In the Spearman’s correlation test, the GNRI showed a significant negative correlation with the PLR and NLR and a significant positive correlation with the PMI. The group with postoperative complications showed a significantly lower GNRI, higher PLR, and higher NLR than those without complications. In the multivariate analysis, a GNRI ≤92 was independently associated with postoperative complications. Conclusion: The GNRI might play an important role in evaluation of the risk of postoperative complications in open surgery for elderly RCC patients.
ER  - 

TY  - JOUR
M3  - Article
Y1  - 2020
VL  - 34
IS  - 2
SP  - 881
EP  - 887
SN  - 1791-7549
SN  - 0258-851X
JF  - In Vivo
JO  - In Vivo
UR  - https://www.embase.com/search/results?subaction=viewrecord&id=L2005134518&from=export
U2  - L2005134518
C5  - 32111799
DB  - Embase
DB  - Medline
U3  - 2020-03-11
U4  - 2020-03-16
L2  - http://dx.doi.org/10.21873/invivo.11853
DO  - 10.21873/invivo.11853
A1  - Sakai, M.
A1  - Sohda, M.
A1  - Saito, H.
A1  - Ubukata, Y.
A1  - Nakazawa, N.
A1  - Kuriyama, K.
A1  - Hara, K.
A1  - Sano, A.
A1  - Ogata, K.
A1  - Yokobori, T.
A1  - Shirabe, K.
A1  - Saeki, H.
M1  - (Sakai M.; Sohda M., msohda@gunma-u.ac.jp; Saito H.; Ubukata Y.; Nakazawa N.; Kuriyama K.; Hara K.; Sano A.; Ogata K.; Saeki H.) Division of Gastroenterological Surgery, Department of General Surgical Science, Graduate School of Medicine Gunma University, Gunma, Japan
M1  - (Yokobori T.) Initiative for Advance Research, Gunma University, Gunma, Japan
M1  - (Shirabe K.) Department of General Surgical Science, Gunma University, Graduate School of Medicine, 3-39-22 Showa-machi, Maebashi, Gunma, Japan
AD  - M. Sohda, Division of Gastroenterological Surgery, Department of General Surgical Science, Graduate School of Medicine Gunma University, Gunma, Japan
T1  - Comparative analysis of immunoinflammatory and nutritional measures in surgically resected esophageal cancer: A Single-center Retrospective Study
LA  - English
KW  - stomach tube
KW  - albumin
KW  - C reactive protein
KW  - adult
KW  - albumin blood level
KW  - article
KW  - cancer patient
KW  - cancer prognosis
KW  - cancer surgery
KW  - cancer survival
KW  - esophagus cancer
KW  - esophagus resection
KW  - female
KW  - human
KW  - major clinical study
KW  - male
KW  - middle aged
KW  - neutrophil lymphocyte ratio
KW  - nutritional support
KW  - overall survival
KW  - platelet lymphocyte ratio
KW  - prognostic assessment
KW  - protein blotting
KW  - retrospective study
N2  - Background/Aim: Several immunoinflammatory and nutritional measures have been reported to be good prognostic indicators for esophageal cancer (EC). However, the association between those markers and the postoperative survival of EC patients remains unclear due to varying study designs and treatment strategies. The aim of this study was to compare the significance of preoperative immunoinflammatory and nutritional measures in patients with EC. Patients and Methods: One hundred and five patients with EC who underwent McKeown esophagectomy with gastric tube reconstruction without neoadjuvant therapy between 2006 and 2014 were included in this study. The prognostic values of preoperative modified Glasgow prognostic score (mGPS), controlling nutritional status (CONUT) score, prognostic nutritional index (PNI), C-reactive protein (CRP)-to-albumin ratio (CAR), neutrophil-to-lymphocyte ratio (NLR), and platelet-to-lymphocyte ratio (PLR) were investigated using univariate and multivariate survival analyses. Results: Multivariate analysis revealed that CAR and pathological stage are independent prognostic factors for overall survival (OS). CAR was significantly associated with more advanced pathological stage as both a subject and a continuous variable. Conclusion: Preoperative CAR was an independent prognostic factor for the OS of EC patients who underwent McKeown esophagectomy. The tumor-stage related increase in CAR demonstrated that a high CAR is associated with tumor progression in EC patients.
ER  - 

TY  - JOUR
M3  - Article
Y1  - 2020
VL  - 48
IS  - 6
SN  - 1473-2300
SN  - 0300-0605
JF  - Journal of International Medical Research
JO  - J. Int. Med. Res.
UR  - https://www.embase.com/search/results?subaction=viewrecord&id=L2005152291&from=export
U2  - L2005152291
C5  - 32495673
DB  - Embase
DB  - Medline
U3  - 2020-06-11
U4  - 2020-07-03
L2  - http://dx.doi.org/10.1177/0300060520925941
DO  - 10.1177/0300060520925941
A1  - Liu, X.
A1  - Wang, Y.
A1  - Fu, Z.
M1  - (Liu X.; Fu Z., fzx990521@sina.com) Department of Gastrointestinal Surgery, The First Affiliated Hospital of Chongqing Medical University, Chongqing, China
M1  - (Liu X.) Department of General Surgery, The Fifth People’s Hospital of Chongqing, Chongqing, China
M1  - (Wang Y.) Cancer Radiotherapy Center of Chongqing Cancer Hospital, Chongqing, China
AD  - Z. Fu, Department of Gastrointestinal Surgery, The First Affiliated Hospital of Chongqing Medical University, Chongqing, China
T1  - Impact of enhanced recovery after surgery on postoperative neutrophil–lymphocyte ratio in patients with colorectal cancer
LA  - English
KW  - stomach tube
KW  - aged
KW  - anastomosis leakage
KW  - article
KW  - body temperature
KW  - cardiopulmonary function
KW  - colorectal cancer
KW  - colorectal surgery
KW  - controlled study
KW  - enhanced recovery after surgery
KW  - female
KW  - fluid therapy
KW  - glucose tolerance
KW  - health care cost
KW  - human
KW  - incidence
KW  - intraoperative period
KW  - laparoscopic surgery
KW  - length of stay
KW  - lung infection
KW  - major clinical study
KW  - male
KW  - neutrophil lymphocyte ratio
KW  - outcome assessment
KW  - postoperative pain
KW  - postoperative period
KW  - preoperative evaluation
KW  - urinary tract infection
N2  - Objective: To investigate the impact of enhanced recovery after surgery (ERAS) on the postoperative neutrophil–lymphocyte ratio (NLR) in patients with colorectal cancer. Methods: A total of 200 patients with colorectal cancer who underwent surgery between January 2015 and November 2018 were enrolled in the study. They were divided into a traditional treatment group (n=100) and an ERAS group (n=100). The traditional treatment group underwent radical laparoscopic colorectal surgery, and the ERAS group underwent traditional treatment plus the ERAS protocol (preoperative improvement of glucose tolerance, unconventional indwelling stomach and urinary tubes, intraoperative body temperature management, fluid management, postoperative pain management, early oral feeding, and early activities). Clinical data were collected for all patients. NLR levels before and after surgery, and complications were compared between the two groups. Results: Postoperative NLR was significantly lower in the ERAS compared with the traditional treatment group. The incidence of complications, including anastomotic leakage, pulmonary infection, urinary tract infection, and cardiopulmonary dysfunction were also significantly lower in the ERAS group. Conclusion: Enhanced recovery after surgery can reduce the increase in postoperative NLR and reduce the occurrence of postoperative complications, which results will be of clinical value.
ER  - 

TY  - JOUR
M3  - Article in Press
Y1  - 2020
SN  - 2192-5690
SN  - 2192-5682
JF  - Global Spine Journal
JO  - Global Spine J.
UR  - https://www.embase.com/search/results?subaction=viewrecord&id=L2005168517&from=export
U2  - L2005168517
DB  - Embase
U3  - 2020-06-30
L2  - http://dx.doi.org/10.1177/2192568220919099
DO  - 10.1177/2192568220919099
A1  - Xu, W.
A1  - Yang, M.
A1  - Zhao, C.
A1  - Wang, P.
A1  - Deng, K.
A1  - Yang, X.
A1  - Wei, H.
A1  - Xiao, J.
M1  - (Xu W.; Yang M.; Zhao C.; Wang P.; Yang X.; Wei H.; Xiao J., jianruxiao83@163.com) Second Military Medical University, Shanghai, China
M1  - (Deng K.) No. 455 Hospital of PLA, Shanghai, China
AD  - J. Xiao, Second Military Medical University, Shanghai, China
T1  - Massive Spondylectomy for Metastatic Spinal Cord Compression From Non–Small-Cell Lung Cancer With Local Failure After Radiotherapy
LA  - English
KW  - adult
KW  - aged
KW  - article
KW  - cancer patient
KW  - cancer prognosis
KW  - cancer radiotherapy
KW  - cancer surgery
KW  - cancer survival
KW  - controlled study
KW  - female
KW  - Frankel grade
KW  - human
KW  - Kaplan Meier method
KW  - major clinical study
KW  - male
KW  - nervous system function
KW  - neutrophil lymphocyte ratio
KW  - non small cell lung cancer
KW  - overall survival
KW  - preoperative evaluation
KW  - prognosis
KW  - radiotherapy
KW  - retrospective study
KW  - spinal cord decompression
KW  - spinal cord metastasis
KW  - treatment failure
KW  - visceral metastasis
KW  - D dimer
N2  - Study Design.: A retrospective multivariate analysis. Objective.: To analyze clinical outcomes of surgical treatment and prognostic factors of local failure after stereotactic body radiation therapy (SBRT) in patients with spinal metastatic non–small-cell lung cancer (NSCLC). Methods.: This study included patients with metastatic spinal cord compression (MSCC) from spinal NSCLC after radiotherapy who received massive spondylectomy for circumferential decompression of spinal cord and reconstruction of spinal stability in our center between May 2006 and February 2017. Neurological function was evaluated using the Frankel score. Overall survival (OS) was estimated by the Kaplan-Meier method. Factors with Pvalues ≤.1 were subjected to multivariate analysis for OS by proportional hazard analysis. Values of P<.05 were considered statistically significant. Results.: The mean age of the 55 included patients (36 male and 19 female) was 57.76 ± 8.94 (median 58, range 36-77) years, with a mean postoperative OS of 14.98 ± 14.81 (median 10.0, range 1-84) months. Neurological function was improved in 46 (83.6%) of the 55 patients after surgery. Prognostic analysis suggested that preoperative frankel score (FS) score, visceral metastasis, D-dimer (D-D) level, and neutrophil/lymphocyte ratio (NLR) were independent prognostic factors for selected patients. Conclusions.: Massive spondylectomy could provide circumferential decompression and improve the neurological function of patients with MSCC from spinal NSCLC after radiotherapy. A preoperative FS score of C/D, no visceral metastasis, D-D <1000 μg/L, and NLR <5 are predictors of better prognosis.
ER  - 

TY  - JOUR
M3  - Article
Y1  - 2020
VL  - 40
IS  - 3
SN  - 1573-4935
SN  - 0144-8463
JF  - Bioscience Reports
JO  - Biosci. Rep.
UR  - https://www.embase.com/search/results?subaction=viewrecord&id=L2005548771&from=export
U2  - L2005548771
C5  - 32175568
DB  - Embase
DB  - Medline
U3  - 2020-04-20
U4  - 2020-04-22
L2  - http://dx.doi.org/10.1042/BSR20200352
DO  - 10.1042/BSR20200352
A1  - Yan, X.
A1  - Li, G.
M1  - (Yan X.) Department of Respiration Medicine, First Affiliated Hospital of Jinzhou Medical University, Jinzhou, Liaoning, China
M1  - (Li G., liguoweidr@163.com) Department of Spine Surgery, First Affiliated Hospital of Jinzhou Medical University, Jinzhou, Liaoning, China
AD  - G. Li, Department of Spine Surgery, First Affiliated Hospital of Jinzhou Medical University, Jinzhou, Liaoning, China
T1  - Preoperative systemic immune-inflammation index predicts prognosis and guides clinical treatment in patients with non-small cell lung cancer
LA  - English
KW  - antineoplastic agent
KW  - fibrinogen
KW  - adult
KW  - aged
KW  - article
KW  - bone metastasis
KW  - cancer chemotherapy
KW  - cancer prognosis
KW  - cancer radiotherapy
KW  - cancer staging
KW  - controlled study
KW  - disease free survival
KW  - female
KW  - follow up
KW  - human
KW  - lung adenocarcinoma
KW  - lung lobectomy
KW  - lung resection
KW  - lymphocyte count
KW  - lymphocyte monocyte ratio
KW  - major clinical study
KW  - male
KW  - neutrophil count
KW  - overall survival
KW  - platelet count
KW  - platelet lymphocyte ratio
KW  - postoperative period
KW  - prediction
KW  - preoperative period
KW  - retrospective study
KW  - squamous cell lung carcinoma
KW  - systemic immune inflammation index
N2  - Objectives: The purpose of the present study was to evaluate the prognostic value of a systemic immune-inflammation index (SII) and the relationship between SII and the effectiveness of postoperative treatment in patients with non-small cell lung cancer (NSCLC). Methods: A total of 538 patients diagnosed with NSCLC who had undergone curative surgery were retrospectively enrolled in the study. Clinicopathologic and laboratory variables were collected. SII was defined as neutrophil × platelet/lymphocyte counts. Both univariate and multivariate analyses were performed to analyze the prognostic value of these factors. Results: The preoperative SII level was associated with sex, smoking history, histological type, lesion type, resection type, pathological stage, neutrophil/lymphocyte ratio (NLR), platelet/lymphocyte ratio (PLR), lymphocyte/monocyte ratio (LMR), fibrinogen and bone metastasis (P<0.05). The univariate and multivariate analyses revealed that SII was an independent prognostic factor for disease-free survival (DFS, P=0.033) and overall survival (OS, P=0.020). Furthermore, the prognostic value of SII was also verified regardless of the histological type and pathological stage. The subgroup analysis demonstrated that patients with a high SII may benefit from adjuvant therapy (P=0.024 for DFS and P=0.012 for OS). Conclusion: An increased preoperative SII may independently predict the poor DFS and OS in patients with resectable NSCLC. SII may help select NSCLC patients who might benefit from adjuvant chemotherapy.
ER  - 

TY  - JOUR
M3  - Article
Y1  - 2020
VL  - 30
IS  - 1
SP  - 49
EP  - 56
SN  - 2536-4901
SN  - 2536-4898
JF  - Turkish Journal of Colorectal Disease
JO  - Turk. J. Colorectal Dis
UR  - https://www.embase.com/search/results?subaction=viewrecord&id=L2005554703&from=export
U2  - L2005554703
DB  - Embase
U3  - 2020-04-20
U4  - 2020-04-23
L2  - http://dx.doi.org/10.4274/tjcd.galenos.2020.2019-11-5
DO  - 10.4274/tjcd.galenos.2020.2019-11-5
A1  - Yalav, O.
A1  - Topal, U.
A1  - Ünal, A.G.
A1  - Eray, İ.C.
A1  - Rencüzoğulları, A.
M1  - (Yalav O.; Topal U., sutopal2005@hotmail.om; Ünal A.G.; Eray İ.C.; Rencüzoğulları A.) Çukurova University Faculty of Medicine, Department of General Surgery, Adana, Turkey
AD  - U. Topal, Çukurova University Faculty of Medicine, Department of General Surgery, Adana, Turkey
T1  - Clinical value of neutrophil/lymphocyte ratio in predicting postoperative complications and prognosis in patients with colorectal cancer undergoing surgical treatment
T2  - Nötrofil/Lenfosit Oranının Cerrahi Uygulanan Kolorektal Kanserli Hastalarda Postoperatif Komplikasyonları ve Prognozu Öngörebilmedeki Klinik Değeri
LA  - English
KW  - abdominal abscess
KW  - adult
KW  - aged
KW  - anastomosis leakage
KW  - article
KW  - cancer patient
KW  - cancer prognosis
KW  - cancer recurrence
KW  - cancer surgery
KW  - cancer survival
KW  - colorectal cancer
KW  - controlled study
KW  - diagnostic test accuracy study
KW  - disease free survival
KW  - distant metastasis
KW  - evisceration
KW  - female
KW  - follow up
KW  - hospital readmission
KW  - human
KW  - intestine injury
KW  - major clinical study
KW  - male
KW  - neoadjuvant therapy
KW  - neutrophil lymphocyte ratio
KW  - operation duration
KW  - peroperative complication
KW  - postoperative complication
KW  - postoperative ileus
KW  - prediction
KW  - predictive value
KW  - reoperation
KW  - sensitivity and specificity
KW  - spleen injury
KW  - ureter injury
KW  - wound infection
KW  - wound site infection
N2  - Aim: Recently, the preoperative systemic inflammatory response has been reported to be a prognostic factor in patients with colorectal cancer (CRC). In this context, the preoperative neutrophil/lymphocyte ratio (NLR) has been proposed as a useful predictor of prognosis. In this study, we aimed to determine the clinical value and prognostic significance of neutrophil/lymphocyte ratio in predicting postoperative complications in patients undergoing surgical treatment for colorectal cancer. Method: Patients who underwent surgical treatment for colorectal cancer between 2015-2019 were included in the study. group 1 (Low NLR) and group 2 (High NLR) were formed. Demographic and clinical characteristics, intraoperative and postoperative results, and mean survival were compared. The value of NLR in predicting postoperative complications at the determined cut-off value was examined. Results: Patients were divided into two groups according to the cut-off value of 2.08. Group 1 consisted of 56 patients, and group 2 consisted of 223 patients. Male sex was dominant in both groups (60% vs 64%, p=0.349), while patients in group 2 received more neoadjuvant treatment (29.1% vs 12.5%, p=0.007). Intraoperative complication rates were similar (1.8% vs 4%, p=0.369), pathological grade (p=0.031), and stage (p=0.113) were similar. Postoperative complications were more common in group 2 (24.7% vs 10.7%, p=0.015). Total survival was shorter in group 2 (46 months vs. 52 months, p=0.025). At the determined cutoff value, NLR predicted postoperative complications with 22.94% specificity and 90.6% sensitivity. Conclusion: High NLR was associated with postoperative complications and survival. Although it has a prognostic value, its value in predicting postoperative complications is limited and cannot be used alone.
ER  - 

TY  - JOUR
M3  - Article in Press
Y1  - 2020
SN  - 1534-4681
SN  - 1068-9265
JF  - Annals of Surgical Oncology
JO  - Ann. Surg. Oncol.
UR  - https://www.embase.com/search/results?subaction=viewrecord&id=L2005561348&from=export
U2  - L2005561348
C5  - 32661855
DB  - Embase
DB  - Medline
U3  - 2020-07-22
L2  - http://dx.doi.org/10.1245/s10434-020-08821-y
DO  - 10.1245/s10434-020-08821-y
A1  - Kudou, K.
A1  - Nakashima, Y.
A1  - Haruta, Y.
A1  - Nambara, S.
A1  - Tsuda, Y.
A1  - Kusumoto, E.
A1  - Ando, K.
A1  - Kimura, Y.
A1  - Hashimoto, K.
A1  - Yoshinaga, K.
A1  - Saeki, H.
A1  - Oki, E.
A1  - Sakaguchi, Y.
A1  - Kusumoto, T.
A1  - Ikejiri, K.
A1  - Shimokawa, M.
A1  - Mori, M.
M1  - (Kudou K., k_kudo@surg2.med.kyushu-u.ac.jp; Nakashima Y.; Haruta Y.; Nambara S.; Tsuda Y.; Ando K.; Kimura Y.; Hashimoto K.; Yoshinaga K.; Saeki H.; Oki E.; Sakaguchi Y.; Kusumoto T.; Ikejiri K.; Mori M.) Department of Surgery and Science, Graduate School of Medical Sciences, Kyushu University, Fukuoka, Japan
M1  - (Kudou K., k_kudo@surg2.med.kyushu-u.ac.jp; Nambara S.; Tsuda Y.; Kusumoto E.; Hashimoto K.; Yoshinaga K.; Sakaguchi Y.; Kusumoto T.; Ikejiri K.) Department of Gastroenterological Surgery, Clinical Research Institute Cancer Research Division, National Hospital Organization Kyushu Medical Center, Fukuoka, Japan
M1  - (Saeki H.) Department of General Surgical Science, Graduate School of Medicine, Gunma University, Maebashi, Japan
M1  - (Shimokawa M.) Department of Biostatistics, Yamaguchi University Graduate School of Medicine, Yamaguchi, Japan
AD  - K. Kudou, Department of Gastroenterological Surgery, Clinical Research Institute Cancer Research Division, National Hospital Organization Kyushu Medical Center, Fukuoka, Japan
T1  - Comparison of Inflammation-Based Prognostic Scores Associated with the Prognostic Impact of Adenocarcinoma of Esophagogastric Junction and Upper Gastric Cancer
LA  - English
KW  - adenocarcinoma
KW  - adult
KW  - article
KW  - cancer patient
KW  - cancer prognosis
KW  - cancer surgery
KW  - cancer survival
KW  - controlled study
KW  - female
KW  - gastroesophageal junction
KW  - human
KW  - inflammation
KW  - major clinical study
KW  - male
KW  - neutrophil lymphocyte ratio
KW  - overall survival
KW  - platelet lymphocyte ratio
KW  - prognosis
KW  - recurrence free survival
KW  - stomach cancer
KW  - surgery
KW  - albumin
KW  - biological marker
KW  - C reactive protein
KW  - endogenous compound
N2  - Background: Several inflammation-based prognostic scores have a prognostic value in patients with various cancers. This study investigated the prognostic value of various inflammation-based prognostic scores in patients who underwent a surgery for adenocarcinoma of the esophagogastric junction (AEG) and upper gastric cancer (UGC). Methods: We reviewed data of 206 patients who underwent surgery for AEG and UGC. We calculated neutrophil–lymphocyte ratio (NLR), platelet–lymphocyte ratio (PLR), Glasgow Prognostic Score (GPS), modified GPS (mGPS), C-reactive protein (CRP)/albumin (Alb) ratio, prognostic index (PI), and prognostic nutritional index (PNI) and analyzed the relationship between these biomarkers and postoperative prognosis. Results: In multivariate analyses for overall survival, mGPS (P = 0.0337, hazard ratio [HR] = 5.211), PI (P = 0.0002, HR = 21.20), and PNI (P < 0.0001, HR = 6.907) were identified as independent predictive factors. A multivariate analysis for recurrence-free survival showed that only PI (P = 0.0006, HR = 11.89) and PNI (P = 0.0002, HR = 4.972) were independent predictive factors among the above-mentioned inflammation-based prognostic scores. Conclusions: In various inflammation-based prognostic scores, PI and PNI were more strongly associated with poor prognosis in patients who underwent surgery for AEG and UGC.
ER  - 

TY  - JOUR
M3  - Article in Press
Y1  - 2020
SN  - 1432-0851
SN  - 0340-7004
JF  - Cancer Immunology, Immunotherapy
JO  - Cancer Immunol. Immunother.
UR  - https://www.embase.com/search/results?subaction=viewrecord&id=L2005650318&from=export
U2  - L2005650318
C5  - 32700089
DB  - Embase
DB  - Medline
U3  - 2020-07-29
L2  - http://dx.doi.org/10.1007/s00262-020-02673-x
DO  - 10.1007/s00262-020-02673-x
A1  - Temiz, M.Z.
A1  - Colakerol, A.
A1  - Ulus, I.
A1  - Kilic, E.
A1  - Paslanmaz, F.
A1  - Sahin, S.
A1  - Yuruk, E.
A1  - Kandirali, E.
A1  - Semercioz, A.
A1  - Muslumanoglu, A.Y.
M1  - (Temiz M.Z., dr_mustafazafertemiz@hotmail.com; Colakerol A.; Ulus I.; Kilic E.; Paslanmaz F.; Sahin S.) Department of Urology, Bagcilar Training and Research Hospital, Merkez Mh, Dr. Sadık Ahmet Caddesi, Bagcilar, Istanbul, Turkey
M1  - (Yuruk E.; Kandirali E.; Semercioz A.; Muslumanoglu A.Y.) Department of Urology, University of Health Sciences/Bagcilar Training and Research Hospital, Merkez Mh, Dr. Sadık Ahmet Caddesi, Bagcilar, Istanbul, Turkey
AD  - M.Z. Temiz, Department of Urology, Bagcilar Training and Research Hospital, Merkez Mh, Dr. Sadık Ahmet Caddesi, Bagcilar, Istanbul, Turkey
T1  - Prediction of non-muscle-invasive bladder cancer recurrence during intravesical BCG immunotherapy by use of peripheral blood eosinophil count and percentage: a preliminary report
LA  - English
KW  - adult
KW  - article
KW  - cancer patient
KW  - cancer recurrence
KW  - cancer surgery
KW  - comorbidity
KW  - controlled study
KW  - diagnostic value
KW  - eosinophil count
KW  - eosinophil percentage
KW  - female
KW  - gender
KW  - human
KW  - human cell
KW  - immunotherapy
KW  - lymphocyte
KW  - maintenance drug dose
KW  - major clinical study
KW  - male
KW  - medical record
KW  - Mycobacterium bovis BCG
KW  - neutrophil
KW  - non muscle invasive bladder cancer
KW  - nonhuman
KW  - people by smoking status
KW  - prediction
KW  - preliminary data
KW  - receiver operating characteristic
KW  - tumor recurrence
N2  - Objectives: To determine whether there is an association between blood eosinophil count and percentage with the recurrence of nonmuscle invasive bladder cancer (NMIBC) during Bacillus Calmette-Guérin (BCG) maintenance therapy with our preliminary results. Methods: A total of 53 patients with NMIBC underwent BCG immunotherapy between January 2015 and September 2018, and met our inclusion criteria were included in the study. The parameters age, gender, smoking status, comorbidity, blood neutrophil, lymphocyte and eosinophil counts, blood eosinophil percentage, previous single postoperative intravesical chemotherapy instillation, tumor characteristic, and total and maintenance dose numbers of BCG were extracted from our medical records and compared between patients with response and with recurrence. Results: Blood eosinophil count and percentage were significantly higher in patients with recurrence compared to patients with response (0.263 ± 0.37 vs. 0.0134 ± 0.021, p = 0.01 and 0.31 ± 0.29 vs. 0.17 ± 0.27, p = 0.01). Other parameters were similar in patients with recurrence and response. Receiver-operating characteristic analysis showed a considerable diagnostic value of blood eosinophil count and percentage in the prediction of bladder cancer recurrence during BCG immunotherapy. Conclusion: Blood eosinophil count and percentage in patients with NMIBC can predict the disease recurrence during the BCG immunotherapy. Our research raised new questions and assumptions about the role of eosinophils during BCG immunotherapy.
ER  - 

TY  - JOUR
M3  - Article in Press
Y1  - 2020
SN  - 1432-2218
SN  - 0930-2794
JF  - Surgical Endoscopy
JO  - Surg. Endosc.
UR  - https://www.embase.com/search/results?subaction=viewrecord&id=L2005742160&from=export
U2  - L2005742160
C5  - 32748270
DB  - Embase
DB  - Medline
DB  - 
U3  - 2020-08-06
L2  - http://dx.doi.org/10.1007/s00464-020-07710-5
DO  - 10.1007/s00464-020-07710-5
A1  - Fu, X.-T.
A1  - Tang, Z.
A1  - Chen, J.-F.
A1  - Shi, Y.-H.
A1  - Liu, W.-R.
A1  - Gao, Q.
A1  - Ding, G.-Y.
A1  - Song, K.
A1  - Wang, X.-Y.
A1  - Zhou, J.
A1  - Fan, J.
A1  - Ding, Z.-B.
M1  - (Fu X.-T.; Tang Z.; Chen J.-F.; Shi Y.-H.; Liu W.-R.; Gao Q.; Ding G.-Y.; Song K.; Wang X.-Y., wang.xiaoying1@zs-hospital.sh.cn; Zhou J.; Fan J., fan.jia@zs-hospital.sh.cn; Ding Z.-B., ding.zhenbin@zs-hospital.sh.cn) Department of Liver Surgery & Transplantation, Liver Cancer Institute, Zhongshan Hospital, Fudan University, 1609 Xietu Road, Shanghai, China
M1  - (Zhou J.; Fan J., fan.jia@zs-hospital.sh.cn) Key Laboratory for Carcinogenesis and Cancer Invasion, Chinese Ministry of Education, Shanghai, China
AD  - Z.-B. Ding, Department of Liver Surgery & Transplantation, Liver Cancer Institute, Zhongshan Hospital, Fudan University, 1609 Xietu Road, Shanghai, China
T1  - Laparoscopic hepatectomy enhances recovery for small hepatocellular carcinoma with liver cirrhosis by postoperative inflammatory response attenuation: a propensity score matching analysis with a conventional open approach
LA  - English
KW  - adult
KW  - article
KW  - bleeding
KW  - cancer patient
KW  - cancer size
KW  - cancer staging
KW  - cancer surgery
KW  - complication
KW  - controlled study
KW  - female
KW  - fibrosis
KW  - hospitalization
KW  - human
KW  - laparoscopy
KW  - liver cell carcinoma
KW  - liver cirrhosis
KW  - liver resection
KW  - lymphocyte monocyte ratio
KW  - major clinical study
KW  - male
KW  - medical record
KW  - neutrophil lymphocyte ratio
KW  - occlusion
KW  - operation duration
KW  - peroperative complication
KW  - platelet lymphocyte ratio
KW  - postoperative inflammation
KW  - propensity score
KW  - remission
KW  - selection bias
KW  - surgery
N2  - Background: The concurrent presence of liver cirrhosis and hepatocellular carcinoma (HCC) poses a challenge for laparoscopic surgeons to establish a routine practice. The aim of this study was to gather evidence and produce recommendations on the safe and effective practice of laparoscopic hepatectomy for patients with solitary HCC (≤ 5 cm) and liver cirrhosis. Methods: Between October 2013 and October 2014, 356 curative hepatectomies were performed for patients pathologically diagnosed with solitary HCC (≤ 5 cm) accompanied by cirrhosis (stage 4 fibrosis). To overcome selection bias, a 1:2 match using propensity score matching analysis was conducted between laparoscopic and open hepatectomy. Perioperative outcomes were compared between the groups, including hospitalization, operation time, blood loss, and surgical complications. Perioperative inflammation-based markers, including systemic immune-inflammation index (SII), neutrophil-to-lymphocyte ratio (NLR), platelet-to-lymphocyte ratio (PLR), and lymphocyte-to-monocyte ratio (LMR) were collected from medical records and analyzed. Results: There were 43 and 77 patients in the laparoscopic and open groups, respectively. The laparoscopic group had less hepatic inflow occlusion (16.3% vs. 61%; P < 0.001), shorter operation time (155 vs. 170 min; P = 0.004), and shorter postoperative hospital stay (4 vs. 7 days; P < 0.001). Although the difference was not significant (P = 0.154), the rate of postoperative complications tended to be lower in the laparoscopic group (2.3%) compared with the open group (9.1%). The increase in postoperative SII, NLR, and LMR for laparoscopic hepatectomy were significantly lower than for open hepatectomy. NLR < 5.8 on postoperative day 3 was significantly correlated with shorter hospital stay (P < 0.001). Conclusions: Compared with open hepatectomy, laparoscopic hepatectomy for selected HCC patients, even in the presence of cirrhosis, might result in better perioperative outcomes and postoperative inflammatory response attenuation, and ultimately promote faster recovery. This provides evidence for considering routine laparoscopic hepatectomy through careful selection of patients with HCC.
ER  - 

TY  - JOUR
M3  - Article in Press
Y1  - 2020
SN  - 1549-490X
SN  - 1083-7159
JF  - Oncologist
JO  - Oncologist
UR  - https://www.embase.com/search/results?subaction=viewrecord&id=L2005777956&from=export
U2  - L2005777956
C5  - 32663354
DB  - Embase
DB  - Medline
DB  - 
U3  - 2020-08-11
L2  - http://dx.doi.org/10.1634/theoncologist.2019-0766
DO  - 10.1634/theoncologist.2019-0766
A1  - Wang, X.-H.
A1  - Liao, B.
A1  - Hu, W.-J.
A1  - Tu, C.-X.
A1  - Xiang, C.-L.
A1  - Hao, S.-H.
A1  - Mao, X.-H.
A1  - Qiu, X.-M.
A1  - Yang, X.-J.
A1  - Yue, X.
A1  - Kuang, M.
A1  - Peng, B.-G.
A1  - Li, S.-Q.
M1  - (Wang X.-H.; Hu W.-J.; Yue X.; Kuang M.; Peng B.-G.; Li S.-Q., lishaoq@mail.sysu.edu.cn) Department of Liver Surgery, The First Affiliated Hospital of Sun Yat-sen University, Guangzhou, China
M1  - (Liao B.) Department of Pathology, The First Affiliated Hospital of Sun Yat-sen University, Guangzhou, China
M1  - (Wang X.-H.) Department of Hepatobiliary Surgery, The Tumor Hospital of Sun Yat-sen University, Guangzhou, China
M1  - (Tu C.-X.; Hao S.-H.) Department of Hepatobiliary Surgery, The Xiehe Hospital of Huazhong University of Science and Technology, Wuhan, China
M1  - (Xiang C.-L.; Mao X.-H.) Department of Hepatobiliary Surgery, The Hunan Provincial People's Hospital, Changsha, China
M1  - (Qiu X.-M.; Yang X.-J.) Department of Surgery, The Gansu People's Hospital, Lanzhou, China
AD  - S.-Q. Li, Department of Liver Surgery, The First Affiliated Hospital of Sun Yat-sen University, Guangzhou, China
T1  - Novel Models Predict Postsurgical Recurrence and Overall Survival for Patients with Hepatitis B Virus-Related Solitary Hepatocellular Carcinoma ≤10 cm and Without Portal Venous Tumor Thrombus
LA  - English
KW  - adjuvant chemotherapy
KW  - adult
KW  - article
KW  - blood transfusion
KW  - calibration
KW  - cancer adjuvant therapy
KW  - cancer model
KW  - cancer patient
KW  - cancer recurrence
KW  - cancer size
KW  - cancer staging
KW  - cancer surgery
KW  - cancer survival
KW  - cohort analysis
KW  - controlled study
KW  - female
KW  - Hepatitis B virus
KW  - human
KW  - human tissue
KW  - liver cell carcinoma
KW  - liver resection
KW  - major clinical study
KW  - male
KW  - mortality
KW  - multicenter study
KW  - neutrophil lymphocyte ratio
KW  - nomogram
KW  - nonhuman
KW  - overall survival
KW  - prediction
KW  - preoperative evaluation
KW  - prognosis
KW  - randomized controlled trial
KW  - recurrence free survival
KW  - retrospective study
KW  - risk assessment
KW  - risk factor
KW  - surgery
KW  - tertiary care center
KW  - tumor thrombus
KW  - validation process
KW  - albumin
KW  - alpha fetoprotein
KW  - bilirubin
KW  - endogenous compound
N2  - Background: The predictive model of postsurgical recurrence for solitary early hepatocellular carcinoma (SE-HCC) is not well established. The aim of this study was to develop a novel model for prediction of postsurgical recurrence and survival for patients with hepatitis B virus (HBV)-related SE-HCC ≤10 cm. Patients and Methods: Data from 1,081 patients with HBV-related SE-HCC ≤10 cm who underwent curative liver resection from 2003 to 2016 in our center were collected retrospectively and randomly divided into the derivation cohort (n = 811) and the internal validation cohort (n = 270). Eight hundred twenty-three patients selected from another four tertiary hospitals served as the external validation cohort. Postsurgical recurrence-free survival (RFS) and overall survival (OS) predictive nomograms were generated. The discriminatory accuracies of the nomograms were compared with six conventional hepatocellular carcinoma (HCC) staging systems. Results: Tumor size, differentiation, microscopic vascular invasion, preoperative α-fetoprotein, neutrophil-to-lymphocyte ratio, albumin-to-bilirubin ratio, and blood transfusion were identified as the risk factors associated with RFS and OS. RFS and OS predictive nomograms based on these seven variables were generated. The C-index was 0.83 (95% confidence interval [CI], 0.79–0.87) for the RFS-nomogram and 0.87 (95% CI, 0.83–0.91) for the OS-nomogram. Calibration curves showed good agreement between actual observation and nomogram prediction. Both C-indices of the two nomograms were substantially higher than those of the six conventional HCC staging systems (0.54–0.74 for RFS; 0.58–0.76 for OS) and those of HCC nomograms reported in literature. Conclusion: The novel nomograms were shown to be accurate at predicting postoperative recurrence and OS for patients with HBV-related SE-HCC ≤10 cm after curative liver resection. Implications for Practice: This multicenter study proposed recurrence or mortality predictive nomograms for patients with hepatitis B virus-related solitary early hepatocellular carcinoma ≤10 cm after curative liver resection. A close postsurgical surveillance protocol and adjuvant therapy should be considered for patients at high risk of recurrence.
ER  - 

TY  - JOUR
M3  - Article in Press
Y1  - 2020
SN  - 2090-5998
SN  - 2090-598X
JF  - Arab Journal of Urology
JO  - Arab J. Urol.
UR  - https://www.embase.com/search/results?subaction=viewrecord&id=L2005973788&from=export
U2  - L2005973788
DB  - Embase
DB  - 
U3  - 2020-09-01
L2  - http://dx.doi.org/10.1080/2090598X.2020.1814974
DO  - 10.1080/2090598X.2020.1814974
A1  - Mari, A.
A1  - Muto, G.
A1  - Di Maida, F.
A1  - Tellini, R.
A1  - Bossa, R.
A1  - Bisegna, C.
A1  - Viola, L.
A1  - Grosso, A.
A1  - Scelzi, S.
A1  - Lapini, A.
A1  - Carini, M.
A1  - Minervini, A.
M1  - (Mari A., andreamari08@gmail.com; Muto G.; Di Maida F.; Tellini R.; Bossa R.; Bisegna C.; Viola L.; Grosso A.; Scelzi S.; Lapini A.; Carini M.; Minervini A.) Unit of Oncologic Minimally-Invasive Urology and Andrology, Careggi Hospital, Florence, Italy
M1  - (Mari A., andreamari08@gmail.com; Scelzi S.; Carini M.; Minervini A.) Department of Experimental and Clinical Medicine, University of Florence, Florence, Italy
AD  - A. Mari, Department of Urology, University of Florence, Florence, Italy
T1  - Oncological impact of inflammatory biomarkers in elderly patients treated with radical cystectomy for urothelial bladder cancer
LA  - English
KW  - aged
KW  - all cause mortality
KW  - anesthesiologist
KW  - article
KW  - bladder cancer
KW  - cancer chemotherapy
KW  - cancer mortality
KW  - cancer patient
KW  - cancer prognosis
KW  - cancer recurrence
KW  - cancer specific survival
KW  - cancer surgery
KW  - cancer survival
KW  - carcinoma in situ
KW  - Charlson Comorbidity Index
KW  - cohort analysis
KW  - complication
KW  - controlled study
KW  - cystectomy
KW  - distant metastasis
KW  - female
KW  - gene expression
KW  - histology
KW  - histopathology
KW  - human
KW  - inflammation
KW  - lymph node dissection
KW  - lymph vessel metastasis
KW  - major clinical study
KW  - male
KW  - neoadjuvant chemotherapy
KW  - nephroureterectomy
KW  - neutrophil lymphocyte ratio
KW  - overall survival
KW  - peroperative complication
KW  - postoperative complication
KW  - prediction
KW  - preoperative evaluation
KW  - protein expression
KW  - recurrence free survival
KW  - retrospective study
KW  - surgery
KW  - transitional cell carcinoma
KW  - urinary tract
KW  - biological marker
KW  - C reactive protein
KW  - endogenous compound
KW  - fibrinogen
KW  - high density lipoprotein
N2  - Objective: To evaluate the impact of preoperative markers of systemic inflammation on complications and oncological outcomes in patients aged ≥75 years treated with radical cystectomy (RC) for urothelial bladder cancer (UBC). Patients and methods: The clinical data of 694 patients treated with open RC for UBC at our institution between January 2008 and December 2015 were retrospectively reviewed. Patients aged <75 years, with distant metastases, other-than-urothelial histological type, comorbidities that could affect the systemic inflammatory markers, and patients who received neoadjuvant chemotherapy were excluded. Multivariable regression models were built for the prediction of major postoperative surgical complications, disease recurrence, cancer-specific mortality (CSM), and overall mortality (OM). Results: The median (interquartile range [IQR]) age at surgery was 79 (75–83) years. Major postoperative surgical complications were registered in 41.9% of the patients. The 5-year overall survival, cancer-specific survival and recurrence-free survival rates were 42.4% (95% confidence interval [CI] 34.7–49.9%), 70.3% (95% CI 62.3–76.9%), and 59.8% (95% CI 52.4–66.5), respectively. At multivariable analysis, higher levels of fibrinogen and a modified Glasgow Prognostic Score (mGPS) of 1 and 2 at baseline were independently associated with higher risk of major postoperative complications and of CSM. The inclusion of mGPS and fibrinogen to a standard multivariable model for recurrence and for CSM increased discrimination from 69.4% to 73.0% and from 71.3% to 73.9%, respectively. Preoperative neutrophil-to-lymphocyte ratio of >3 was independently associated with OM (hazard ratio 1.38, 95% CI 1.01–1.77; P = 0.01). Conclusions: In a cohort of elderly patients with UBC treated with RC, fibrinogen and mGPS appeared to be the most relevant prognostic measurements and increased the accuracy of clinicopathological preoperative models to predict major postoperative complications, disease recurrence and mortality. Abbreviations: ASA: American Society of Anesthesiologists; CCI: Charlson Comorbidity Index; CIS: carcinoma in situ; CRP: C-reactive protein; CSM: cancer-specific mortality; CSS: cancer-specific survival; ECOG PS: Eastern Cooperative Oncology Group Performance Status; HDL: high-density lipoprotein; (S)HR: (subdistribution) hazard ratio; LND: lymphadenectomy; LVI: lymphovascular invasion; mGPS: modified Glasgow Prognostic Score; NLR: neutrophil-to-lymphocyte ratio; NOC: non-organ-confined; OM: overall mortality; OR: odds ratio; OS: overall survival; RC: radical cystectomy; RNU: radical nephroureterectomy; UBC: urothelial bladder cancer; UTUC: upper urinary tract urothelial carcinoma.
ER  - 

TY  - JOUR
M3  - Article in Press
Y1  - 2020
SN  - 1879-1883
SN  - 0002-9610
JF  - American Journal of Surgery
JO  - Am. J. Surg.
UR  - https://www.embase.com/search/results?subaction=viewrecord&id=L2006862636&from=export
U2  - L2006862636
C5  - 32594999
DB  - Embase
DB  - Medline
U3  - 2020-07-09
L2  - http://dx.doi.org/10.1016/j.amjsurg.2020.05.029
DO  - 10.1016/j.amjsurg.2020.05.029
A1  - Sakai, M.
A1  - Sohda, M.
A1  - Saito, H.
A1  - Ubukata, Y.
A1  - Nakazawa, N.
A1  - Kuriyama, K.
A1  - Hara, K.
A1  - Sano, A.
A1  - Ogata, K.
A1  - Yokobori, T.
A1  - Shirabe, K.
A1  - Saeki, H.
M1  - (Sakai M.; Sohda M., msohda@gunma-u.ac.jp; Saito H.; Ubukata Y.; Nakazawa N.; Kuriyama K.; Hara K.; Sano A.; Ogata K.; Saeki H.) Division of Gastroenterological Surgery, Department of General Surgical Science, Gunma University, Graduate School of Medicine, Japan
M1  - (Yokobori T.) Initiative for Advanced Research, Gunma University, Japan
M1  - (Shirabe K.) Department of General Surgical Science, Gunma University, Graduate School of Medicine, Japan
AD  - M. Sohda, Department of General Surgical Science, Division of Gastroenterological Surgery, Gunma University, Graduate School of Medicine, 3-39-22 Showa-machi, Maebashi, Gunma, Japan
T1  - Impact of combined assessment of systemic inflammation and presarcopenia on survival for surgically resected esophageal cancer
LA  - English
KW  - adult
KW  - article
KW  - cancer patient
KW  - cancer prognosis
KW  - cancer surgery
KW  - cancer survival
KW  - controlled study
KW  - esophagus cancer
KW  - female
KW  - human
KW  - inflammation
KW  - major clinical study
KW  - male
KW  - mortality
KW  - muscle mass
KW  - neutrophil lymphocyte ratio
KW  - overall survival
KW  - preoperative evaluation
KW  - prognosis
KW  - skeletal muscle
KW  - surgery
N2  - Background: Systemic inflammation and low skeletal muscle volume (presarcopenia) have received increasing attention in many malignancies. However, their association and the combined effect on postoperative survival in esophageal cancer (EC) patients have been poorly studied. Methods: Eighty-nine patients with EC who underwent surgery between 2006 and 2014 were included in this study. Neutrophil-to-lymphocyte ratio (NLR) ≥3.0 was categorized as having systemic inflammation. Presarcopenia was defined as a Skeletal muscle index (SMI) less than 52.4 cm2/m2 for men and less than 38.5 cm2/m2 for women. Results: Multivariate analysis revealed that presarcopenia was an independent prognostic preoperative factor for overall survival (OS) (p = 0.004). Multivariate analysis for OS stratified by systemic inflammation revealed that presarcopenia with systemic inflammation (Hazard ratio(HR),20.70; 95% confidence interval (CI),1.34–318.90) was associated with nearly a seven-fold higher risk of death than those without systemic inflammation (HR, 2.94; 95%CI, 1.04–8.34). Conclusions: Systemic inflammation enhanced the effect of presarcopenia on the prognosis of EC patients. The combined assessment of those factors may have potential prognostic value for EC.
U1  - Systemic inflammation enhanced the effect of presarcopenia on the prognosis of Esophageal cancer patients. The combined assessment of those factors may have potential prognostic value for those patients.
ER  - 

TY  - JOUR
M3  - Article in Press
Y1  - 2020
SN  - 1531-5053
SN  - 0278-2391
JF  - Journal of Oral and Maxillofacial Surgery
JO  - J. Oral Maxillofac. Surg.
UR  - https://www.embase.com/search/results?subaction=viewrecord&id=L2007104040&from=export
U2  - L2007104040
C5  - 32649894
DB  - Embase
DB  - Medline
DB  - 
U3  - 2020-07-24
L2  - http://dx.doi.org/10.1016/j.joms.2020.06.015
DO  - 10.1016/j.joms.2020.06.015
A1  - Shan, J.
A1  - Jiang, R.
A1  - Chen, X.
A1  - Zhong, Y.
A1  - Zhang, W.
A1  - Xie, L.
A1  - Cheng, J.
A1  - Jiang, H.
M1  - (Shan J.; Chen X.) MSc Student, Jiangsu Key Laboratory of Oral Diseases, Nanjing Medical University, Nanjing, China; and Resident, Department of Oral and Maxillofacial Surgery, The Affiliated Stomatological Hospital of Nanjing Medical University, Nanjing, China
M1  - (Jiang R.) BSc Student, College of Communication and Information Engineering, Nanjing University of Posts and Telecommunications, Nanjing, China
M1  - (Zhong Y.) Resident, Department of Oral Pathology, The Affiliated Stomatological Hospital of Nanjing Medical University, Nanjing, China
M1  - (Zhang W.) Associated Department Head, Department of Oral Pathology, The Affiliated Stomatological Hospital of Nanjing Medical University, Nanjing, China
M1  - (Xie L.) Associated Professor, Jiangsu Key Laboratory of Oral Diseases, Nanjing Medical University, Nanjing, China
M1  - (Cheng J.) Jiangsu Key Laboratory of Oral Diseases, Nanjing Medical University, Nanjing, China; and Associated Department Head, Department of Oral and Maxillofacial Surgery, The Affiliated Stomatological Hospital of Nanjing Medical University, Nanjing, China
M1  - (Jiang H., jhb@njmu.edu.cn) Jiangsu Key Laboratory of Oral Diseases, Nanjing Medical University, Nanjing, China; and Department Head, Department of Oral and Maxillofacial Surgery, The Affiliated Stomatological Hospital of Nanjing Medical University, Nanjing, China
AD  - H. Jiang, Jiangsu Key Laboratory of Oral Diseases, Nanjing Medical University, No. 136, Hanzhong Road, Nanjing, Jiangsu Province, China
T1  - Machine Learning Predicts Lymph Node Metastasis in Early-Stage Oral Tongue Squamous Cell Carcinoma
LA  - English
KW  - adult
KW  - article
KW  - Bayesian learning
KW  - budding
KW  - cancer model
KW  - cancer patient
KW  - cancer staging
KW  - cancer surgery
KW  - controlled study
KW  - cross-sectional study
KW  - depth of invasion
KW  - female
KW  - human
KW  - immune response
KW  - lymph node metastasis
KW  - major clinical study
KW  - male
KW  - neutrophil lymphocyte ratio
KW  - prediction
KW  - random forest
KW  - receiver operating characteristic
KW  - retrospective study
KW  - sensitivity and specificity
KW  - support vector machine
KW  - tongue carcinoma
N2  - Purpose: Early-stage oral tongue squamous cell cancer (OTSCC) has a rate of metastasis to the cervical lymph nodes of 20 to 50%. This study aimed to build and validate 4 machine learning (ML) models to predict the occurrence of lymph node metastasis before and after surgery for early-stage (cT1N0 to cT2N0) OTSCC. Materials and Methods: We designed a retrospective cross-sectional study and reviewed the clinical and pathologic records of patients with early-stage OTSCC. The sample was composed of 2 groups with different node status (positive or negative) and was randomly split into training (70%) and testing (30%) sets. Four common ML algorithms—logistic regression, random forest, support vector machine, and naive Bayes—were used to predict pathologic nodal metastasis of early-stage OTSCC. The area under the receiver operating characteristic curve (AUC), sensitivity, and specificity were used to assess the performance of these models and conventional methods including depth of invasion (DOI), neutrophil-to-lymphocyte ratio (NLR), and tumor budding. Results: A total of 145 patients (56 with positive and 89 with negative lymph nodes) were included in this study. The performance of ML models was significantly superior to that of conventional prediction methods. The random forest model performed best (AUC, 0.786; sensitivity, 85%; specificity, 75%) and exceeded the performance of NLR (AUC, 0.539; sensitivity, 53.6%; specificity, 53.9%; P =.003). When DOI, worst pattern of invasion, lymphocytic host response, and tumor budding were added to model analysis according to patients' postoperative pathologic records, the support vector machine model performed best (AUC, 0.956; sensitivity, 100%; specificity, 87.5%) and was superior to univariate assessment of tumor budding (AUC, 0.830; sensitivity, 80.9%; specificity, 87.5%, P =.002), DOI (AUC, 0.613; sensitivity, 91.1%; specificity, 31.5%; P <.001), and NLR. Conclusions: ML shows a better performance in predicting lymph node metastasis of early-stage OTSCC than conventional prediction methods of DOI, NLR, or tumor budding.
ER  - 

TY  - JOUR
M3  - Conference Abstract
Y1  - 2020
VL  - 22
SP  - S151
SN  - 1477-2574
SN  - 1365-182X
JF  - HPB
JO  - HPB
UR  - https://www.embase.com/search/results?subaction=viewrecord&id=L2007133968&from=export
U2  - L2007133968
DB  - Embase
U4  - 2020-07-28
L2  - http://dx.doi.org/10.1016/j.hpb.2020.04.683
DO  - 10.1016/j.hpb.2020.04.683
A1  - Takchi, R.
A1  - Williams, G.A.
A1  - Hawkins, W.G.
M1  - (Takchi R.; Williams G.A.; Hawkins W.G.)
T1  - Assessment of inflammation-based scores in pdac patients post-pancreaticoduodenectomy
LA  - English
KW  - adult
KW  - cancer chemotherapy
KW  - cancer grading
KW  - cancer patient
KW  - cancer prognosis
KW  - cancer staging
KW  - cancer surgery
KW  - cancer survival
KW  - clinical outcome
KW  - complication
KW  - conference abstract
KW  - consensus
KW  - controlled study
KW  - disease free survival
KW  - electronic medical record
KW  - female
KW  - histology
KW  - human
KW  - human cell
KW  - infection rate
KW  - infectious complication
KW  - lymphocyte count
KW  - male
KW  - neoadjuvant chemotherapy
KW  - neutrophil count
KW  - neutrophil lymphocyte ratio
KW  - overall survival
KW  - pancreas cancer
KW  - pancreaticoduodenectomy
KW  - platelet count
KW  - platelet lymphocyte ratio
KW  - postoperative complication
KW  - preoperative evaluation
KW  - prospective study
KW  - sepsis
KW  - surgery
KW  - tumor microenvironment
KW  - validity
N2  - Presenter: Rony Takchi md | Washington University, St. Louis Background: Pancreatic ductal adenocarcinoma (PDAC) is the fourth leading cause of cancer mortality in the United States with 5-year survival rate of 9.5%. Surgical resection is the only potentially curable treatment, and the addition of a chemotherapy regimen mildly improved overall and disease-free survival. In addition, postsurgical complications are associated with worse cancer outcomes. Previous research has shown that here are molecular pathways that promote tumor development via “smoldering inflammation” in the tumor microenvironment. The clinical relevance of this cancer-inflammation association is evident in the studies which showed that neutrophil to lymphocyte ratios, platelet to lymphocyte ratios, systemic infection-inflammation index (SII= neutrophil x platelet / lymphocyte), are independent prognostic factors of overall survival in pancreatic cancer patients. Therefore, we investigated if infectious postoperative complications also lead to worse outcomes. Methods: All pancreaticoduodenectomy (PD) patients between August 2011 and December 2018 were included. Clinical outcomes data were gathered from querying a prospectively maintained clinical database. Additionally, preoperative labs were extracted from the electronic medical record for analysis. Complications were classified according to the Modified Accordion Grading System (MAGS) classification. Results: Several cut-offs from the literature were tested for validation and did not show any statistically significant difference neither in overall survival nor in disease-free survival. To further investigate this, we found that patients that received neoadjuvant chemotherapy had a significantly lower preoperative neutrophil count, platelet count, lymphocyte count and consequently significantly lower NLR and SII (P-value < 0.000). Upon further subclassification based on NLR, we found that the group of patients who received chemotherapy and had low NLR, had the lowest rate of infectious complications (X2 14.5, P = 0.025), with least MAGS severity (X2 12.8, P = 0.046). They also had better histologic grade (X2 23.8, P = 0.005), lower AJCC 8-T stage (X2 21.9; P = 0.039) and least node-positive rate (X2 28.7; P < 0.000). Interestingly, the worst outcomes were the patients who received chemotherapy but had high NLR and had the highest rate of infection, and the highest severity of infectious complications. Conclusion: The clinical use of inflammatory based scores is still hindered by the lack of consensus on the cut-off values. We have found that neoadjuvant chemotherapy significantly alters these ratios. We also found that high NLR could be used to predict infectious complications. Further studies with higher power are needed to test the validity of high NLR with or without neoadjuvant chemotherapy. [Formula presented]
ER  - 

TY  - JOUR
M3  - Article
Y1  - 2020
VL  - 24
IS  - 1
SP  - 19
EP  - 27
SN  - 1873-4626
JF  - Journal of gastrointestinal surgery : official journal of the Society for Surgery of the Alimentary Tract
JO  - J. Gastrointest. Surg.
UR  - https://www.embase.com/search/results?subaction=viewrecord&id=L629918129&from=export
U2  - L629918129
C5  - 31745892
DB  - Medline
U3  - 2019-11-26
U4  - 2019-11-26
L2  - http://dx.doi.org/10.1007/s11605-019-04462-z
DO  - 10.1007/s11605-019-04462-z
A1  - Ramos, M.F.K.P.
A1  - de Castria, T.B.
A1  - Pereira, M.A.
A1  - Dias, A.R.
A1  - Antonacio, F.F.
A1  - Zilberstein, B.
A1  - Hoff, P.M.G.
A1  - Ribeiro, U.
A1  - Cecconello, I.
M1  - (Ramos M.F.K.P.) Hospital das Clinicas HCFMUSP, Faculdade de Medicina, Universidade de Sao Paulo, Instituto do CancerAv Dr Arnaldo 251, São Paulo, Brazil
M1  - (de Castria T.B.; Pereira M.A.; Dias A.R.; Antonacio F.F.; Zilberstein B.; Hoff P.M.G.; Ribeiro U.; Cecconello I.) Hospital das Clinicas HCFMUSP, Faculdade de Medicina, Universidade de Sao Paulo, Instituto do CancerAv Dr Arnaldo 251, São Paulo, Brazil
T1  - Return to Intended Oncologic Treatment (RIOT) in Resected Gastric Cancer Patients
LA  - English
KW  - aged
KW  - article
KW  - cancer patient
KW  - cancer staging
KW  - cancer surgery
KW  - cancer survival
KW  - chemoradiotherapy
KW  - controlled study
KW  - disease free survival
KW  - female
KW  - human
KW  - lymph node dissection
KW  - major clinical study
KW  - male
KW  - neoadjuvant therapy
KW  - neutrophil lymphocyte ratio
KW  - postoperative complication
KW  - radiotherapy
KW  - retrospective study
KW  - risk factor
KW  - stomach cancer
KW  - total stomach resection
N2  - BACKGROUND: Postoperative chemotherapy (CMT) or chemoradiotherapy (CRT) is commonly recommended for gastric cancer (GC) patients in order to improve survival. However, some factors that prevent patients from return to intended oncologic treatment (RIOT) may increase the risk of recurrence and decrease the survival benefits achieved with curative resection. The aim of this study was to determine the frequency and factors associated with inability to RIOT and their impact on survival. METHODS: This retrospective study included stage II/III GC patients treated with potentially curative gastrectomy. Patients who could return to intended oncologic treatment (RIOT group) and those who could not (inability to RIOT group) were analyzed. RESULTS: Of the 313 eligible GC patients, 89 (28.4%) and 85 (27.2%) patients receive CRT and CMT, respectively, representing a RIOT rate of 55.6%. The main reason was attributed to general poor performance status (30.2%), followed by surgical postoperative complications (POC) (20.1%). Older age, higher ASA, D1 lymphadenectomy, and major POC were related to inability to RIOT. Older age, neutrophil-lymphocyte ratio (NLR), and major POC were independent risk factors for inability to RIOT. Five-year DFS and OS were worse for the inability to RIOT group than for the RIOT group (p = 0.008 and p = 0.004, respectively). In multivariate analyses, absence of neoadjuvant therapy, total gastrectomy, pT3/T4, pN+, and inability to RIOT were associated with worse DFS. Type of gastrectomy, lymphadenectomy, pN status, Rx resection, and RIOT group were associated with OS. CONCLUSION: Older age, high NLR, and major POC were risk factors for inability to RIOT. RIOT was an independent predictor of survival.
ER  - 

TY  - JOUR
M3  - Article
Y1  - 2020
VL  - 18
SP  - eAO4860
SN  - 2317-6385
JF  - Einstein (Sao Paulo, Brazil)
JO  - Einstein (Sao Paulo)
UR  - https://www.embase.com/search/results?subaction=viewrecord&id=L630009738&from=export
U2  - L630009738
C5  - 31778466
DB  - Medline
U3  - 2019-12-05
U4  - 2020-02-10
L2  - http://dx.doi.org/10.31744/einstein_journal/2020AO4860
DO  - 10.31744/einstein_journal/2020AO4860
A1  - Szor, D.J.
A1  - Dias, A.R.
A1  - Pereira, M.A.
A1  - Ramos, M.F.K.P.
A1  - Zilberstein, B.
A1  - Cecconello, I.
A1  - Ribeiro Júnior, U.
M1  - (Szor D.J.; Dias A.R.; Pereira M.A.; Ramos M.F.K.P.; Zilberstein B.; Cecconello I.; Ribeiro Júnior U.) Instituto do Câncer do Estado de São Paulo, Faculdade de Medicina, Universidade de São Paulo, São Paulo, Brazil
T1  - Neutrophil-lymphocyte ratio change after curative gastrectomy for gastric cancer: a subgroup analysis
LA  - English
LA  - Portuguese
KW  - biological marker
KW  - aged
KW  - female
KW  - gastrectomy
KW  - human
KW  - lymphocyte
KW  - lymphocyte count
KW  - male
KW  - middle aged
KW  - neutrophil
KW  - pathology
KW  - postoperative period
KW  - prognosis
KW  - retrospective study
KW  - stomach tumor
N2  - OBJECTIVE: To evaluate the impact of neutrophil-lymphocyte ratio change after curative surgery for gastric cancer. METHODS: A retrospective analysis of patients with gastric cancer who underwent curative surgery between 2009 and 2017 was performed. A cutoff value was established for the neutrophil-lymphocyte ratio in the pre- and postoperative periods, according to the median value, and four subgroups were formed (low-low/low-high/high-low/high-high). Clinical-pathological and survival data were analyzed and related to these subgroups. RESULTS: A total of 325 patients were included in the study. The cutoff values of the neutrophil-lymphocyte ratio were 2.14 and 1.8 for the pre and postoperative periods, respectively. In patients with stages I and II, the high-high subgroup presented worse overall survival (p=0.016) and disease-free survival (p=0.001). Complications were higher in the low-high subgroup of patients. CONCLUSION: The neutrophil-lymphocyte ratio is a low cost, efficient and reproducible marker. The prognosis individualization can be performed according to the identification of subgroups at a higher risk of complications and worse prognosis.
ER  - 

TY  - JOUR
M3  - Article
Y1  - 2020
VL  - 46
IS  - 1
SP  - 101
EP  - 107
SN  - 1677-6119
JF  - International braz j urol : official journal of the Brazilian Society of Urology
JO  - Int Braz J Urol
UR  - https://www.embase.com/search/results?subaction=viewrecord&id=L630337726&from=export
U2  - L630337726
C5  - 31851466
DB  - Medline
U3  - 2019-12-31
U4  - 2020-02-19
L2  - http://dx.doi.org/10.1590/S1677-5538.IBJU.2019.0321
DO  - 10.1590/S1677-5538.IBJU.2019.0321
A1  - Ilktac, A.
A1  - Dogan, B.
A1  - Ersoz, C.
A1  - Akcay, M.
A1  - Akbulut, H.
M1  - (Ilktac A.; Dogan B.; Ersoz C.; Akcay M.; Akbulut H.) Department of Urology, Faculty of Medicine, Bezmialem Vakıf University, Turkey
T1  - The relationship of neutrophil to lymphocyte ratio with testicular cancer
LA  - English
KW  - tumor marker
KW  - adult
KW  - aged
KW  - blood
KW  - human
KW  - lymphocyte
KW  - lymphocyte count
KW  - male
KW  - middle aged
KW  - neoplasm
KW  - neutrophil
KW  - nonparametric test
KW  - orchiectomy
KW  - postoperative period
KW  - preoperative care
KW  - reference value
KW  - reproducibility
KW  - retrospective study
KW  - seminoma
KW  - sensitivity and specificity
KW  - testis tumor
KW  - young adult
N2  - PURPOSE: To assess the relationship between testicular germ cell tumors (TGCT) and neutrophil to lymphocyte ratio (NLR) and to determine whether this ratio can be used as a serum tumor marker. MATERIAL AND METHODS: Sixty-one patients with testicular germ cell tumors were included into the study. Patients were grouped as localized and non-localized. Histologically patients were categorized as seminoma and nonseminomatous germ cell tumors. Complete blood cell count was measured the day before surgery and at the postoperative 1st month. Preoperative and postoperative mean NLR values were compared. RESULTS: Thirty-six patients (59%) had seminomas and 25 patients (41%) had nonseminomatous testicular cancer. Forty-five patients (73.8%) had localized and 16 patients (26.2%) had non-localized testicular cancer. There was a statistically significant difference between preoperative and postoperative mean NLR of the localized patients (p=0.001) but no such difference was detected for non-localized patients (p=0.576). Nineteen patients with localized seminomas had normal preoperative serum tumor markers. There was a significant difference between preoperative and postoperative mean NLR in this group of patients (p=0.010). Twenty-six patients with localized tumors had preoperative increased serum tumor markers which normalized after orchiectomy. Mean NLR of these patients significantly decreased from 3.10 ± 2.13 to 1.62 ± 0.59 postoperatively (p=0.010). CONCLUSIONS: NLR appears to be a useful marker for TGCT. It is successful in predicting localized and non-localized disease in early postoperative period.
ER  - 

TY  - JOUR
M3  - Conference Abstract
Y1  - 2020
VL  - 38
IS  - 4
SN  - 1527-7755
JF  - Journal of Clinical Oncology
JO  - J. Clin. Oncol.
UR  - https://www.embase.com/search/results?subaction=viewrecord&id=L630961858&from=export
U2  - L630961858
DB  - Embase
U4  - 2020-02-24
L2  - http://dx.doi.org/10.1200/JCO.2020.38.4_suppl.756
DO  - 10.1200/JCO.2020.38.4_suppl.756
A1  - Arakawa, Y.
A1  - Shimada, M.
A1  - Morine, Y.
A1  - Imura, S.
A1  - Ikemoto, T.
A1  - Saito, Y.
A1  - Yamada, S.
A1  - Yoshikawa, M.
A1  - Miyazaki, K.
M1  - (Arakawa Y.; Shimada M.; Morine Y.; Imura S.; Ikemoto T.; Saito Y.; Yamada S.; Yoshikawa M.; Miyazaki K.) 1Tokushima University, Tokushima, Japan; Department of Surgery, Tokushima University, Tokushima, Japan
AD  - Y. Arakawa
T1  - Evaluation of the ratio of plasma fibrinogen to platelet in resectable pancreatic cancer
LA  - English
KW  - CA 19-9 antigen
KW  - endogenous compound
KW  - fibrinogen
KW  - adjuvant chemotherapy
KW  - adult
KW  - bleeding
KW  - body mass
KW  - cancer adjuvant therapy
KW  - cancer patient
KW  - cancer prognosis
KW  - cancer recurrence
KW  - cancer surgery
KW  - cancer survival
KW  - clinical evaluation
KW  - conference abstract
KW  - controlled study
KW  - female
KW  - fibrinogen blood level
KW  - gender
KW  - human
KW  - human cell
KW  - human tissue
KW  - major clinical study
KW  - male
KW  - overall survival
KW  - pancreas cancer
KW  - platelet count
KW  - preoperative evaluation
KW  - receiver operating characteristic
KW  - recurrence free survival
KW  - relapse
KW  - retrospective study
KW  - risk factor
N2  - Background: Several prognostic factors were reported in pancreatic cancer such as neutrophil lymphocyte ratio (NLR), platelet lymphocyte ration (PLR) modified GPS. Fibrinogen platelet ratio (FPR) was reported as one of the prognostic factor of resectable gastric cancer (Surgery today 2019). In this report, the FPR was evaluated in patients with resectable pancreatic cancer. Methods: Between 2004 and 2019, one hundred and sixty-three patients in our institution with curative resection for pancreatic cancer were enrolled in this retrospective study. The cases of non-curative resection were excluded. The FPR was calculated with the preoperative plasma fibrinogen and the platelet counts. Cut-off value was decided with ROC curve. The patients were divided into high and low FPR group according to cut-off value. Results: The cut-off value of FPR was 25.51. In age, gender, BMI, operative factors including operative type, amount of blood loss and operative time, there was no significant difference between these two groups. Patients in low FPR group had significantly better overall survival (OS) rates and relapse-free survival (RFS) rates compared with high FPR group (p < 0.05). On multivariate analysis, the high FPR, CA19-9 > 300 U/ml and receipt of adjuvant chemotherapy were independent risk factor of post-operative recurrence. Conclusions: The FPR might be a prognostic factor of patients with resectable pancreatic cancer.
ER  - 

TY  - JOUR
M3  - Conference Abstract
Y1  - 2020
VL  - 38
IS  - 4
SN  - 1527-7755
JF  - Journal of Clinical Oncology
JO  - J. Clin. Oncol.
UR  - https://www.embase.com/search/results?subaction=viewrecord&id=L630962426&from=export
U2  - L630962426
DB  - Embase
U4  - 2020-02-24
L2  - http://dx.doi.org/10.1200/JCO.2020.38.4_suppl.150
DO  - 10.1200/JCO.2020.38.4_suppl.150
A1  - Jafari, M.D.
A1  - Sujatha-Bhaskar, S.
A1  - Brady, M.
A1  - Mills, S.D.
A1  - Carmichael, J.C.
A1  - Dayyani, F.
A1  - Lee, F.C.
A1  - Zell, J.A.
A1  - Pigazzi, A.
M1  - (Jafari M.D.; Sujatha-Bhaskar S.; Brady M.; Mills S.D.; Carmichael J.C.; Dayyani F.; Lee F.C.; Zell J.A.; Pigazzi A.) University of California Irvine, Orange, CA; University of California Irvine, School of Medicine, Department of Surgery, Orange, CA; The University of Texas MD Anderson Cancer Center, Houston, TX; University of California Irvine, Irvine, CA; UC Irvine Health, Chao Family Comprehensive Cancer Center, Orange, CA
AD  - M.D. Jafari
T1  - Pilot study of the safety and feasibility of immediate adjuvant chemotherapy (IAC) in nonmetastatic colonic adenocarcinoma (nmCC)
LA  - English
KW  - biological marker
KW  - fluorouracil
KW  - folinic acid
KW  - absence of side effects
KW  - adjuvant chemotherapy
KW  - adult
KW  - cancer adjuvant therapy
KW  - cancer patient
KW  - cancer staging
KW  - cancer surgery
KW  - chemosurgery
KW  - circulating tumor cell
KW  - clinical article
KW  - colon adenocarcinoma
KW  - complication
KW  - conference abstract
KW  - controlled study
KW  - drug safety
KW  - drug therapy
KW  - European Organization for Research and Treatment of Cancer Quality of Life Questionnaire Core 30
KW  - feasibility study
KW  - female
KW  - genetic marker
KW  - genetic susceptibility
KW  - human
KW  - human cell
KW  - length of stay
KW  - male
KW  - morbidity
KW  - mortality
KW  - neutrophil lymphocyte ratio
KW  - perioperative period
KW  - pilot study
KW  - prospective study
KW  - quality of life
KW  - surgery
KW  - systemic therapy
N2  - Background: The optimal timing of adjuvant chemotherapy (AC) in nmCC is poorly defined. Delays in AC result in decreased survivalbut fear of postoperative complications often causes long intervals between surgery and AC initiation. Given the transient immune suppression, inflammatory changes and increase in circulating tumor cells occurring in the perioperative period, effective cytotoxic treatments should be considered at this time to limit metastatic spread. The immediate adjuvant chemotherapy concept intends to capitalize on the therapeutic benefits that can be achieved in the perioperative period (intraoperative and early postoperative). We aim to demonstrate that IAC is safe and tolerable for patients with nmCC. Methods: Patients with nmCC microsatellite stable invasive adenocarcinomas were treated with intravenous Leucovorin 20mg/m2 followed by a single dose of 5-Flurouracil 400mg/m2 at the time of minimally invasive surgical resection. High risk stage II and stage III received the first dose of standard AC at 14 days after surgery. Serial measurements of blood-based biomarkers (circulating tumor cells, cell free DNA, and neutrophil lymphocyte ratio were measured. Quality of life (QOL) was measured using EORTC QLQ-C30. Results: Of the 20 patients recruited, 40% had final pathology of stage III, 40% stage II and 20% stage I. All patients received intraoperative chemotherapy with no associated morbidity. Median length of stay was 2 days (range of 2-4). Grade 1 complications were reported in 2 (10%) of patients. No grade 2 or higher adverse events were reported. There was no mortality. Early postoperative AC was administered to 65% of patients. The median time to AC was 14 days (range 14-36). Overall quality of life and health scores were similar before surgery and at 30-day postoperatively (p < 0.05). Conclusions: A protocol based on immediate adjuvant chemotherapy starting at the time of surgical resection was found to be safe and feasible in nmCC with no adverse effects on surgical morbidity or quality of life. Further prospective studies are needed to explore the oncologic benefit of this novel systemic treatment approach.
ER  - 

TY  - JOUR
M3  - Article
Y1  - 2020
VL  - 99
IS  - 8
SN  - 1536-5964
SN  - 0025-7974
JF  - Medicine (United States)
JO  - Medicine
UR  - https://www.embase.com/search/results?subaction=viewrecord&id=L631011097&from=export
U2  - L631011097
C5  - 32080137
DB  - Embase
DB  - Medline
U3  - 2020-02-27
U4  - 2020-03-05
L2  - http://dx.doi.org/10.1097/MD.0000000000019270
DO  - 10.1097/MD.0000000000019270
A1  - Xue, W.
A1  - Xu, X.
A1  - Tan, Y.
A1  - Wang, Y.
A1  - Wang, H.
A1  - Xu, Y.
A1  - Xi, C.
A1  - Jiang, P.
A1  - Ding, W.
A1  - Pezzilli, R.
M1  - (Xue W.; Xu X.; Tan Y.; Wang Y.; Xu Y.; Xi C.; Jiang P.; Ding W., dwdoctor@163.com) Department of General Surgery, Wujin Hospital Affiliated with Jiangsu University, Changzhou, Jiangsu Province, China
M1  - (Xue W.; Xu X.; Tan Y.; Wang Y.; Wang H.; Xu Y.; Xi C.; Jiang P.; Ding W., dwdoctor@163.com) Wujin Clinical College, Xuzhou Medical University, Changzhou, China
M1  - (Wang H.) Department of Medical Record, Wujin Hospital Affiliated with Jiangsu University, Changzhou, Jiangsu Province, China
M1  - (Pezzilli R.)
AD  - W. Ding, Department of General Surgery, Wujin Hospital Affiliated with Jiangsu University, Changzhou, Jiangsu Province, China
T1  - Evaluation and validation of the prognostic value of nutrition and immunity parameters in gastric cancer after R0 resection
LA  - English
KW  - albumin
KW  - antineoplastic agent
KW  - globulin
KW  - toll like receptor
KW  - aged
KW  - albumin blood level
KW  - anastomosis leakage
KW  - article
KW  - cancer adjuvant therapy
KW  - cancer prognosis
KW  - cancer recurrence
KW  - cancer staging
KW  - cancer surgery
KW  - cohort analysis
KW  - controlled study
KW  - disease course
KW  - duodenal leakage
KW  - erythrocyte count
KW  - female
KW  - follow up
KW  - gastrectomy
KW  - globulin blood level
KW  - human
KW  - lymph node dissection
KW  - lymphocyte count
KW  - lymphocytopenia
KW  - major clinical study
KW  - male
KW  - monocyte count
KW  - neutrophil count
KW  - neutrophilia
KW  - nutrition
KW  - occlusion
KW  - overall survival
KW  - pancreas fistula
KW  - postoperative complication
KW  - postoperative hemorrhage
KW  - practice guideline
KW  - priority journal
KW  - recurrence free survival
KW  - retrospective study
KW  - stomach cancer
KW  - stomach paresis
KW  - survival rate
KW  - thrombocytosis
KW  - tumor differentiation
KW  - tumor volume
N2  - Precise predictive tools are critical for choosing the individualized treatment protocols and follow-up procedures for patients with gastric cancer (GC). In this study, we aimed to evaluate and validate the prognostic abilities of preoperative nutrition and immunity parameters in GC after curative R0 resection.We established two nomograms based on 437 patients who underwent curative radical gastrectomy for gastric cancer to predict the postoperative overall survival (OS) and recurrence-free survival (RFS), and then compared the predictive accuracy and discriminative ability of the nomograms with the TNM stage systems for GC. An internal validation cohort of 141 patients and an external validation cohort of 116 patients were used to validate the result.The independent predictive factors for OS or RFS, including T stage, N stage, differentiated degree, neutrophil monocyte lymphocyte ratio (NMLR) and albumin globulin ratio (AGR) were used to establish the 2 nomograms. The C-index of the OS nomogram was 0.802, which was higher than that of the AGR, the NMLR and the TNM stage. The C-index of the RFS nomogram was 0.850, which was higher than that of the AGR, the NMLR and the TNM stage. Analogously, the areas under the receiver operating characteristics curves (AUROCs, 0.920 for OS and 0.897 for RFS, respectively) of the two nomograms were higher than that of the NMLR, the AGR and the TNM stage. In the internal validation cohort, the C-indexes of the OS and RFS nomograms were 0.812 and 0.826, respectively. In the external validation cohort, the C-indexes of the OS and RFS nomograms were 0.866 and 0.880, respectively.The proposed nomograms including nutrition and immunity parameters were proved to have excellent predictive ability in survival and recurrence for patients with GC after R0 resection.
ER  - 

TY  - JOUR
M3  - Conference Abstract
Y1  - 2020
VL  - 27
SP  - S104
SN  - 1534-4681
JF  - Annals of Surgical Oncology
JO  - Ann. Surg. Oncol.
UR  - https://www.embase.com/search/results?subaction=viewrecord&id=L631554164&from=export
U2  - L631554164
DB  - Embase
U4  - 2020-04-28
L2  - http://dx.doi.org/10.1245/s10434-020-08278-z
DO  - 10.1245/s10434-020-08278-z
A1  - Ando, K.
A1  - Matsuoka, H.
A1  - Hu, Q.
A1  - Hisamatsu, Y.
A1  - Zaitsu, Y.
A1  - Oki, E.
A1  - Mori, M.
M1  - (Ando K.; Matsuoka H.; Hu Q.; Hisamatsu Y.; Zaitsu Y.; Oki E.; Mori M.) Department of Surgery and Science, Kyushu University, Fukuoka, Japan
AD  - K. Ando, Department of Surgery and Science, Kyushu University, Fukuoka, Japan
T1  - Postoperative c-reactive protein/albumin ratio is a recurrence factor for stage III colorectal cancer
LA  - English
KW  - albumin
KW  - biological marker
KW  - C reactive protein
KW  - endogenous compound
KW  - adjuvant chemotherapy
KW  - adult
KW  - cancer adjuvant therapy
KW  - cancer patient
KW  - cancer prognosis
KW  - cancer recurrence
KW  - cancer staging
KW  - cancer surgery
KW  - cancer survival
KW  - colorectal cancer
KW  - complication
KW  - conference abstract
KW  - female
KW  - human
KW  - inflammation
KW  - major clinical study
KW  - male
KW  - neutrophil lymphocyte ratio
KW  - overall survival
KW  - platelet lymphocyte ratio
KW  - postoperative complication
KW  - preoperative evaluation
KW  - prognosis
KW  - receiver operating characteristic
KW  - recurrence free survival
KW  - surgery
N2  - Background: Patients with stage III colorectal cancer are generally recommended for adjuvant chemotherapy. Even with adjuvant chemotherapy, 20-30% of stage III patients develop recurrences. The risk of recurrence for patients with stage III colorectal cancer is unclear. Preoperative systemic inflammation index has been linked to poor prognosis in colorectal cancer. However, postoperative systemic inflammation index for patients with stage III colorectal cancer and recurrence is unclear. This study aimed to evaluate the association between preoperative and postoperative systemic inflammation index and the recurrence for patients with stage III colorectal cancer Methods: 133 stage III colorectal cancer patients were included in this study. Preoperative and postoperative C-reactive protein/albumin ratio (CAR), neutrophil to lymphocyte ratio (NLR), and platelet to lymphocyte ratio (PLR) were evaluated. Then the relationship between these factors and recurrence was analyzed. Results: The optimal cutoff values of the systemic inflammation index were determined by the ROC curve. In the multivariate analyses, N-stage, postoperative complication, preoperative NLR, and postoperative CAR were independent predictive factors for the recurrence-free survival (RFS). The postoperative CAR was also independent predictive factors for the overall survival (OS). In patients of postoperative CAR-0.035, those patients without adjuvant chemotherapy was associated with shorter RFS and OS than adjuvant therapy, but there were not significantly different for RFS and OS in patients of postoperative CAR<0.035. Conclusions: Postoperative CAR was strongly associated with poor prognosis in patients with stage III colorectal cancer and this is a useful biomarker that can be evaluated whether adjuvant chemotherapy should be given.
ER  - 

TY  - JOUR
M3  - Article
Y1  - 2020
VL  - 11
IS  - 13
SP  - 3834
EP  - 3845
SN  - 1837-9664
JF  - Journal of Cancer
JO  - J. Cancer
UR  - https://www.embase.com/search/results?subaction=viewrecord&id=L631933803&from=export
U2  - L631933803
DB  - Embase
DB  - 
U3  - 2020-06-10
U4  - 2020-06-30
L2  - http://dx.doi.org/10.7150/jca.42409
DO  - 10.7150/jca.42409
A1  - Li, Y.
A1  - Wu, H.
A1  - Xing, C.
A1  - Hu, X.
A1  - Zhang, F.
A1  - Peng, Y.
A1  - Li, Z.
A1  - Lu, T.
M1  - (Li Y.; Xing C.; Peng Y.; Li Z.; Lu T., 514368682@qq.com) Department of Anorectal Surgery, First Affiliated Hospital of China Medical University, Shenyang, Liaoning, China
M1  - (Wu H.; Hu X.) Department of Pharmacology, School of Pharmacy, China Medical University, Shenyang, Liaoning, China
M1  - (Zhang F.) Department of Intensive Care Unit, First Affiliated Hospital of China Medical University, Shenyang, Liaoning, China
AD  - T. Lu, Department of Anorectal Surgery, First Affiliated Hospital of China Medical University, Shenyang, Liaoning, China
T1  - Prognostic evaluation of colorectal cancer using three new comprehensive indexes related to infection, anemia and coagulation derived from peripheral blood
LA  - English
KW  - alpha fetoprotein
KW  - CA 125 antigen
KW  - CA 15-3 antigen
KW  - CA 19-9 antigen
KW  - carcinoembryonic antigen
KW  - hemoglobin
KW  - tumor marker
KW  - adenocarcinoma
KW  - adult
KW  - aged
KW  - anemia
KW  - article
KW  - blood cell ratio
KW  - blood clotting
KW  - blood sampling
KW  - cancer chemotherapy
KW  - cancer diagnosis
KW  - cancer growth
KW  - cancer patient
KW  - cancer prognosis
KW  - cancer screening
KW  - cancer staging
KW  - cancer surgery
KW  - cancer survival
KW  - cell differentiation
KW  - colonoscopy
KW  - colorectal cancer
KW  - computer assisted tomography
KW  - controlled study
KW  - disease free survival
KW  - erythrocyte
KW  - female
KW  - follow up
KW  - hematocrit
KW  - human
KW  - human cell
KW  - human tissue
KW  - infection
KW  - laparoscopic surgery
KW  - leukocyte
KW  - lymphocyte
KW  - lymphocyte monocyte ratio
KW  - major clinical study
KW  - male
KW  - mean corpuscular hemoglobin
KW  - mean corpuscular volume
KW  - neutrophil lymphocyte ratio
KW  - overall survival
KW  - platelet larger cell ratio
KW  - platelet lymphocyte ratio
KW  - postoperative care
KW  - survival analysis
KW  - tumor recurrence
N2  - Background: Many indicators of peripheral blood in routine blood test (BRT) results of colorectal cancer (CRC) patients are related to prognosis. Currently, indexes such as NLR (Neutrophil-to-Lymphocyte Ratio), PLR (Platelet-to-Lymphocyte Ratio) and LMR (Lymphocyte-to-Monocyte ratio) evaluate the survival risk of patients by assessing the inflammatory - immune status of CRCs. These indexes are more comprehensive and accurate than independent estimates. We hope to design more effective indexes through fully considering the correlation and significance between BRT indicators and prognosis, so as to play a guiding role in clinical malignant estimation of CRCs. Methods: 701 CRCs in training set and 256 CRCs in test set were included in the study samples, and their clinical data, tumor pathology results and peripheral blood routine results were collected. The prognosis, progression, and survival status of all patients were determined after follow-up. Above data were used for statistical analysis and designing new indexes. Results: It was found that high NE, MONO, RDW-CV/SD and PLT in peripheral blood indicated poor prognosis of DFS and OS. Conversely, CRCs with postoperative tumor progression or death had lower LY, EO, RBC, HGB, HCT, MCV, MCH, MCHC, PDW, and P-LCR. IRR, ARR and CRR related to infection, anemia and coagulation were designed respectively using the largest AUC indicators (P<0.05) selected by ROC curve. The formula: IRR= (NE*MONO)/(LY*EO); ARR= (HGB*MCHC)/RDW-CV; CRR=PLT/PDW. Results of Kaplan-Meier survival analysis and multivariate COX proportional hazard analysis adjusted for age, gender, TNM stage, infiltration, adhesion showed IRR, ARR, CRR were all able to be used as the evaluation standard of survival of CRC. The result was also authenticated in the test set. Conclusion: We designed three different prognostic indexes of colorectal cancer, IRR, ARR and CRR, which could be used as risk indicators of CRC prognosis, tumor progression and survival.
ER  - 

TY  - JOUR
M3  - Review
Y1  - 2020
VL  - 52
IS  - 2
SP  - 469
EP  - 480
SN  - 2005-9256
SN  - 1598-2998
JF  - Cancer Research and Treatment
JO  - Cancer Res. Treat.
UR  - https://www.embase.com/search/results?subaction=viewrecord&id=L632165280&from=export
U2  - L632165280
C5  - 31588704
DB  - Embase
DB  - Medline
DB  - 
U3  - 2020-07-29
U4  - 2020-08-05
L2  - http://dx.doi.org/10.4143/crt.2019.423
DO  - 10.4143/crt.2019.423
A1  - Chen, L.
A1  - Fu, H.
A1  - Lu, T.
A1  - Cai, J.
A1  - Liu, W.
A1  - Yao, J.
A1  - Liang, J.
A1  - Zhao, H.
A1  - Zhang, J.
A1  - Zheng, J.
A1  - Zhang, Y.
A1  - Yang, Y.
M1  - (Chen L.; Fu H.; Lu T.; Cai J.; Liu W.; Yao J.; Liang J.; Zhao H.; Zhang J.; Zheng J., zhengj67@mail2.sysu.edu.cn; Zhang Y., zhangyc3@mail.sysu.edu.cn; Yang Y., yysysu@163.com) Department of Hepatic Surgery, Liver Transplantation Center, Third Affiliated Hospital of Sun Yat-sen University, Guangzhou, China
AD  - Y. Yang, Department of Hepatic Surgery, Liver Transplantation Center, Third Affiliated Hospital of Sun Yat-sen University, Guangzhou, China
T1  - An integrated nomogram combining clinical factors and microtubule-associated protein 1 light chain 3b expression to predict postoperative prognosis in patients with intrahepatic cholangiocarcinoma
LA  - English
KW  - CA 125 antigen
KW  - microtubule associated protein 1
KW  - microtubule associated protein 1 light chain 3b
KW  - unclassified drug
KW  - adult
KW  - bile duct carcinoma
KW  - cancer patient
KW  - cancer prognosis
KW  - cohort analysis
KW  - female
KW  - follow up
KW  - human
KW  - immunohistochemistry
KW  - liver resection
KW  - lymph node metastasis
KW  - major clinical study
KW  - male
KW  - medical information
KW  - middle aged
KW  - neutrophil lymphocyte ratio
KW  - nomogram
KW  - overall survival
KW  - postoperative period
KW  - preoperative period
KW  - protein expression
KW  - recurrence free survival
KW  - review
KW  - risk factor
KW  - survival prediction
KW  - tumor differentiation
N2  - Purpose Microtubule-associated protein 1 light chain 3B (LC3B) serves as a key component of autophagy, which is associated with the progression of carcinoma. Yet, it is still unclear whether LC3B is also an independent risk factor for intrahepatic cholangiocarcinoma (ICC). We aim to explore the predictive value of LC3B on prognosis of ICC, and to establish a novel and available nomogram to predict relapse-free survival (RFS) and overall survival (OS) for these patients after curative-intent hepatectomy. Materials and Methods From August 2004 to March 2017, 105 ICC patients were eligibly enrolled in the Third Affiliated Hospital of Sun Yat-sen University. Preoperative clinical information of enrolled patients was collected. Expression LC3B in the ICC specimen was detected by immunohistochemistry. Results The 5-year RFS and OS in this cohort were 15.7% and 29.6%, respectively. On multivariate Cox regression analysis, independent risk factors for 5-year OS were cancer antigen 125, microvascular invasion, LC3B expression and lymph node metastasis. Except for the above 4 factors, neutrophil/lymphocyte ratio and tumor differentiation were independent factors for 5-year RFS. The area under the curve of nomograms for OS and RFS were 0.820 and 0.747, respectively. Conclusion The nomograms based on LC3B can be considered as effective models to predict postoperative survival for ICC patients.
ER  - 

TY  - JOUR
M3  - Conference Abstract
Y1  - 2020
VL  - 38
IS  - 15
SN  - 1527-7755
JF  - Journal of Clinical Oncology
JO  - J. Clin. Oncol.
UR  - https://www.embase.com/search/results?subaction=viewrecord&id=L632807697&from=export
U2  - L632807697
DB  - Embase
U4  - 2020-09-15
L2  - http://dx.doi.org/10.1200/JCO.2020.38.15-suppl.e12502
DO  - 10.1200/JCO.2020.38.15-suppl.e12502
A1  - Cheng, X.T.
A1  - Zhang, Y.
A1  - Zuo, X.X.
A1  - Yang, J.
A1  - Dong, M.L.
A1  - Liu, K.
A1  - Mi, Y.
A1  - Shi, Yg.
M1  - (Cheng X.T.; Zhang Y.; Zuo X.X.; Yang J.; Dong M.L.; Liu K.; Mi Y.; Shi Yg.) Department of Radiation Oncology, First Affiliated Hospital, Zhengzhou University, Zhengzhou, China
AD  - X.T. Cheng, Department of Radiation Oncology, First Affiliated Hospital, Zhengzhou University, Zhengzhou, China
T1  - Analysis of the prognostic factors of triple-negative breast cancer and the clinical efficacy of postoperative radiotherapy in early cases
LA  - English
KW  - CA 15-3 antigen
KW  - endogenous compound
KW  - tumor marker
KW  - adjuvant chemotherapy
KW  - adjuvant radiotherapy
KW  - adult
KW  - bone
KW  - brain
KW  - breast imaging reporting and data system
KW  - cancer patient
KW  - cancer prognosis
KW  - cancer radiotherapy
KW  - cancer recurrence
KW  - cancer staging
KW  - cancer surgery
KW  - cancer survival
KW  - conference abstract
KW  - controlled study
KW  - distant metastasis
KW  - female
KW  - follow up
KW  - human
KW  - human cell
KW  - human tissue
KW  - Kaplan Meier method
KW  - liver
KW  - log rank test
KW  - lung
KW  - lymph node metastasis
KW  - major clinical study
KW  - medical record
KW  - minimal residual disease
KW  - neutrophil lymphocyte ratio
KW  - platelet count
KW  - platelet lymphocyte ratio
KW  - prognosis
KW  - progression free survival
KW  - radiotherapy
KW  - relapse
KW  - retrospective study
KW  - thorax
KW  - treatment failure
KW  - triple negative breast cancer
N2  - Background: To explore the prognostic value of pretherapeutic peripheral blood parameters and breast imaging-reporting and data system (BI-RADS) classification of triple-negative breast cancer (TNBC) and the effect of postoperative radiotherapy in early cases. Methods: A total of 278 TNBC patients' medical records between January 2013 and December 2018 were retrospectively collected, including white blood cells, neutrophils, lymphocytes, platelets, neutrophil-to-lymphocyte ratio (NLR), platelet-to-lymphocyte ratio (PLR), serum tumor markers, BI-RADS classification, TNM staging and therapeutic methods. We used the log-rank test and Kaplan-Meier curves to assess the progression-free survival (PFS) of enrolled patients. Multivariate prognostic analysis was performed by the Cox regression model. Results: The median PFS of all 278 patients was 20 months (4-72 months) at the end of follow-up. Operable patients who obtained adjuvant chemotherapy had a better median PFS (20 vs 18.5 months, P= 0.018, HR = 5.943, 95% CI: 1.36-25.92) than those without. Lymph node metastasis (52%) and chest well relapse (28%) were the critical failure forms followed by other metastases (12% lungs, 9.3% bones, 4% liver and 2.7% brain) with p value less than 0.001. Multivariate analysis indicated that platelet counts > 113.5×109 /L (p = 0.024), PLR ≤ 111.7 (p = 0.036) and CA15-3 ≤ 8.4 U/mL (p = 0.003) were significantly associated with the favourable prognosis of PFS in TNBC patients. Furthermore, BI-RADS of grade 2-4 had a better median PFS compared with grade of 5-6(20 vs 17.5 months, p = 0.008, HR = 2.154, 95% CI: 1.219-3.805). In subgroup analysis, forty-three early cases with pN1 stage earned additional benefits from postoperative radiotherapy in terms of low risk of distant metastasis and recurrence (p = 0.014). Residual tumor after surgery was another important factor of poor prognosis (p = 0.029). Conclusions: Adjuvant chemotherapy improved median PFS for operable TNBC patients and pretherapeutic platelets, PLR, CA15-3 and BIRADS were the independent prognostic factors of survival. Lymph node metastasis and chest well relapse were the main patterns of treatment failure. Radiotherapy could reduce the risk of disease progression for postoperative patients with N1 stage.
ER  - 

TY  - JOUR
M3  - Article
Y1  - 2019
VL  - 37
IS  - 12
SP  - 916
EP  - 923
SN  - 1873-2496
SN  - 1078-1439
JF  - Urologic Oncology: Seminars and Original Investigations
JO  - Urol. Oncol. Semin. Orig. Invest.
UR  - https://www.embase.com/search/results?subaction=viewrecord&id=L2003273806&from=export
U2  - L2003273806
C5  - 31590969
DB  - Embase
DB  - Medline
U3  - 2019-10-08
U4  - 2019-12-16
L2  - http://dx.doi.org/10.1016/j.urolonc.2019.09.006
DO  - 10.1016/j.urolonc.2019.09.006
A1  - Mano, R.
A1  - Flynn, J.
A1  - Blum, K.A.
A1  - Silagy, A.W.
A1  - DiNatale, R.G.
A1  - Marcon, J.
A1  - Wang, A.
A1  - Sanchez, A.
A1  - Coleman, J.A.
A1  - Russo, P.
A1  - Ostrovnaya, I.
A1  - Hakimi, A.A.
M1  - (Mano R.; Blum K.A.; Silagy A.W.; DiNatale R.G.; Marcon J.; Wang A.; Sanchez A.; Coleman J.A.; Russo P.; Hakimi A.A., hakimia@mskcc.org) Urology Service, Department of Surgery, Memorial Sloan Kettering Cancer Center, New York, NY, United States
M1  - (Flynn J.; Ostrovnaya I.) Department of Epidemiology and Biostatistics, Memorial Sloan Kettering Cancer Center, New York, NY, United States
AD  - A.A. Hakimi, Urology Service, Department of Surgery, Memorial Sloan Kettering Cancer Center, New York, NY, United States
T1  - The predictive role of preoperative and postoperative neutrophil-lymphocyte ratio in sarcomatoid renal cell carcinoma
LA  - English
KW  - adult
KW  - article
KW  - cancer patient
KW  - cancer specific survival
KW  - clinical outcome
KW  - female
KW  - follow up
KW  - human
KW  - lymphocyte monocyte ratio
KW  - major clinical study
KW  - male
KW  - metastasis
KW  - nephrectomy
KW  - neutrophil lymphocyte ratio
KW  - platelet lymphocyte ratio
KW  - postoperative period
KW  - predictive value
KW  - preoperative period
KW  - priority journal
KW  - proportional hazards model
KW  - renal cell carcinoma
KW  - sarcomatoid renal cell carcinoma
KW  - tumor volume
N2  - Objective: Preoperative inflammatory parameters are associated with outcome in renal cell carcinoma; however, their predictive value in tumors with sarcomatoid dedifferentiation (sRCC) is uncertain. We aimed to evaluate the association between preoperative and postoperative inflammatory parameters and the outcome of patients with locoregional and metastatic sRCC who underwent nephrectomy. Methods and materials: After obtaining IRB approval, we identified 230 patients with sRCC treated between 1994 and 2018 with a complete blood count drawn ≤1 month before nephrectomy. Preoperative neutrophil-lymphocyte ratio (NLR), lymphocyte-monocyte ratio, and platelet-lymphocyte ratio were evaluated as continuous variables. Postoperative NLR, 1 to 8 weeks after surgery, and percentage change in NLR were calculated. Cox regression models were used to identify predictors of outcome. Results: The study cohort included 105 metastatic patients and 112 patients with locoregional disease. Patients with metastatic disease had significantly higher preoperative NLR (4.31 vs. 3.29) and PLR (248 vs. 194), and lower preoperative LMR (2.6 vs. 3.23). Median follow-up for patients with locoregional and metastatic disease was 36 months and 20 months, respectively, and estimated 5-year cancer-specific survival (CSS) rates were 56% and 15%, respectively. Preoperative NLR was a significant predictor of CSS for both metastatic (HR = 1.23, 95% CI 1.1–1.37, P < 0.001) and locoregional (HR = 1.09, 95% CI 1–1.2, P = 0.049) patients. For metastatic patients, postoperative NLR was significantly associated with CSS on univariate analysis; however, change in NLR was not associated with outcome. Conclusions: Preoperative NLR is associated with CSS in locoregional and metastatic sRCC. NLR should be considered when establishing future predictive models for sRCC.
ER  - 

TY  - JOUR
M3  - Article
Y1  - 2019
VL  - 120
IS  - 7
SP  - 1102
EP  - 1111
SN  - 1096-9098
SN  - 0022-4790
JF  - Journal of Surgical Oncology
JO  - J. Surg. Oncol.
UR  - https://www.embase.com/search/results?subaction=viewrecord&id=L2003468427&from=export
U2  - L2003468427
C5  - 31598983
DB  - Embase
DB  - Medline
U3  - 2019-11-01
U4  - 2019-12-19
L2  - http://dx.doi.org/10.1002/jso.25725
DO  - 10.1002/jso.25725
A1  - Kim, E.Y.
A1  - Hong, T.H.
M1  - (Kim E.Y.) Division of Trauma and Surgical Critical Care, Department of Surgery, Seoul St. Mary's Hospital, College of Medicine, The Catholic University of Korea, Seoul, South Korea
M1  - (Hong T.H., gshth@catholic.ac.kr) Division of Hepato-biliary and Pancreas Surgery, Department of Surgery, Seoul St. Mary's Hospital, College of Medicine, The Catholic University of Korea, Seoul, South Korea
AD  - T.H. Hong, Division of Hepato-biliary and Pancreas Surgery, Department of Surgery, Seoul St. Mary's Hospital, College of Medicine, The Catholic University of Korea, Seoul, South Korea
T1  - Changes in total lymphocyte count and neutrophil-to-lymphocyte ratio after curative pancreatectomy in patients with pancreas adenocarcinoma and their prognostic role
LA  - English
KW  - adult
KW  - aged
KW  - article
KW  - cancer patient
KW  - cancer prognosis
KW  - cancer surgery
KW  - cancer survival
KW  - female
KW  - follow up
KW  - human
KW  - immune status
KW  - lymphocyte count
KW  - major clinical study
KW  - male
KW  - neutrophil lymphocyte ratio
KW  - outcome assessment
KW  - overall survival
KW  - pancreas adenocarcinoma
KW  - pancreatectomy
KW  - preoperative period
KW  - priority journal
KW  - survival rate
KW  - total lymphocyte count
N2  - Background and Objectives: To assess the prognostic significance of postoperative changes in immune status represented by total lymphocyte count (TLC) and neutrophil-to-lymphocyte ratio (NLR) in resectable pancreatic cancer. Methods: Patients who underwent curative pancreatectomy for pancreatic adenocarcinoma were divided into high and low groups according to cut-off values of TLC, and NLR measured preoperatively, immediately after surgery, and 1 or 6 months after surgery. Oncologic outcomes were compared between the two groups at different times, and prognostic roles of TLC and NLR were evaluated. Results: Of 193 patients, the median follow-up time was 22 months, and median survival was 18 months. Their immunologic status deteriorated within 3 to 4 days after the operation and recovered after that. At 1 and 6 months postoperatively, overall survival rates were significantly lower in the group with high NLR (>2.535 and >3.21, respectively) and low TLC (<1.66 × 109 and <1.62 × 109/L, respectively). In multiple regression analyses, elevated NLR at postoperative 1 and 6 months and decreased TLC at postoperative 1 month were significant prognosis predictors. Conclusions: Changes in immune status such as decreased TLC and elevated NLR at postoperative 1 and 6 months are effective prognostic predictors after curative pancreatectomy in patients with pancreatic adenocarcinoma.
ER  - 

TY  - JOUR
M3  - Article
Y1  - 2019
VL  - 110
IS  - 6
SP  - 1327
EP  - 1334
SN  - 1938-3207
SN  - 0002-9165
JF  - American Journal of Clinical Nutrition
JO  - Am. J. Clin. Nutr.
UR  - https://www.embase.com/search/results?subaction=viewrecord&id=L630531081&from=export
U2  - L630531081
C5  - 31529042
DB  - Embase
DB  - Medline
DB  - 
U3  - 2020-01-14
U4  - 2020-02-19
L2  - http://dx.doi.org/10.1093/ajcn/nqz230
DO  - 10.1093/ajcn/nqz230
A1  - Almasaudi, A.S.
A1  - McSorley, S.T.
A1  - Dolan, R.D.
A1  - Edwards, C.A.
A1  - McMillan, D.C.
M1  - (Almasaudi A.S., aalmasaudi@kau.edu.sa; McSorley S.T.; Dolan R.D.; McMillan D.C.) Academic Unit of Surgery, College of Medical, Veterinary, and Life Sciences, University of Glasgow, Royal Infirmary, Glasgow, United Kingdom
M1  - (Almasaudi A.S., aalmasaudi@kau.edu.sa; Edwards C.A.) Human Nutrition, School of Medicine, Dentistry, and Nursing, College of Medical, Veterinary, and Life Sciences, University of Glasgow, Glasgow Royal Infirmary, Glasgow, United Kingdom
AD  - A.S. Almasaudi, Academic Unit of Surgery, College of Medical, Veterinary, and Life Sciences, University of Glasgow, Royal Infirmary, Glasgow, United Kingdom
T1  - The relation between Malnutrition Universal Screening Tool (MUST), computed tomography-derived body composition, systemic inflammation, and clinical outcomes in patients undergoing surgery for colorectal cancer
LA  - English
KW  - aged
KW  - article
KW  - body composition
KW  - cancer prognosis
KW  - cancer surgery
KW  - clinical assessment tool
KW  - clinical outcome
KW  - colorectal cancer
KW  - computer assisted tomography
KW  - controlled study
KW  - disease severity
KW  - female
KW  - hospital admission
KW  - hospital mortality
KW  - hospitalization
KW  - human
KW  - length of stay
KW  - major clinical study
KW  - male
KW  - malnutrition
KW  - Malnutrition Universal Screening Tool
KW  - neutrophil lymphocyte ratio
KW  - nutritional status
KW  - obesity
KW  - outcome assessment
KW  - postoperative complication
KW  - surgical infection
KW  - systemic inflammatory response syndrome
N2  - Background: Nutritional status is an important factor affecting a patient's clinical outcomes. Early identification of patients who are at risk of malnutrition is important to improve clinical outcomes and reduce health cost. The Malnutrition Universal Screening Tool (MUST) has been recommended as part of the routine nursing assessment for all patients at hospital admission. Objective: The aim of this study was to examine the association between nutritional status (MUST), systemic inflammatory response (SIR), body composition, and clinical outcomes in patients undergoing surgery for colorectal cancer. Methods: The malnutrition risk was examined using MUST in patients admitted for surgery for colorectal cancer between March 2013 and June 2016. Preoperative computed tomography scans were used to define the body composition. The presence of SIR was evidenced by the modified Glasgow prognostic score and the neutrophil to lymphocyte ratio. Postoperative complications, severity of complication, length of hospital stay, and mortality were considered as outcome measures. Results: The study included 363 patients (199 males, 164 females); 21% of the patients presented with a medium or high nutritional risk. There were significant associations between MUST and subcutaneous adiposity (P < 0.001), visceral obesity (P < 0.001), and low skeletal muscle index (P < 0.001). No statistically significant association was identified between MUST score and presence of any complication or severity of complication. On multivariate analysis, MUST remained independently associated with the length of hospital stay (OR: 2.17; 95% CI: 1.45, 3.26; P < 0.001). Kaplan-Meier survival curves showed an increased number of deaths for patients at medium or high risk of malnutrition (P < 0.001). This association was found to be independent of other confounding factors (HR: 1.45; 95% CI: 1.06, 1.99; P = 0.020). Conclusions: MUST score is an independent marker of risk in those undergoing surgery for colorectal cancer and should remain a key part of preoperative assessment.
ER  - 

TY  - JOUR
M3  - Article
Y1  - 2019
VL  - 46
IS  - 13
SP  - 2389
EP  - 2391
SN  - 0385-0684
JF  - Gan to kagaku ryoho. Cancer & chemotherapy
JO  - Gan To Kagaku Ryoho
UR  - https://www.embase.com/search/results?subaction=viewrecord&id=L631230491&from=export
U2  - L631230491
C5  - 32156941
DB  - Medline
U3  - 2020-03-24
U4  - 2020-05-01
A1  - Nakata, Y.
A1  - Furuya, S.
A1  - Takiguchi, K.
A1  - Ashizawa, N.
A1  - Shimizu, H.
A1  - Akaike, H.
A1  - Hosomura, N.
A1  - Kawaguchi, Y.
A1  - Amemiya, H.
A1  - Sudo, M.
A1  - Kawaida, H.
A1  - Inoue, S.
A1  - Kono, H.
A1  - Ichikawa, D.
M1  - (Nakata Y.) First Dept. of Surgery, Faculty of Medicine, University of Yamanashi,
M1  - (Furuya S.; Takiguchi K.; Ashizawa N.; Shimizu H.; Akaike H.; Hosomura N.; Kawaguchi Y.; Amemiya H.; Sudo M.; Kawaida H.; Inoue S.; Kono H.; Ichikawa D.)
T1  - Effects of Preoperative Immune and Nutritional Indices on the Prognosis of pStage Ⅱ and Ⅲ Colorectal Cancer
LA  - Japanese
KW  - cancer staging
KW  - colorectal tumor
KW  - human
KW  - lymphocyte
KW  - nutritional assessment
KW  - prognosis
KW  - retrospective study
N2  - We examined the relationship between immune and nutritional indices and the outcome of colorectal cancer patients at our hospital. We retrospectively analyzed 196 patients with pStage Ⅱand Ⅲcolorectal cancer who underwent curative surgery in our institution between 2007 and 2013. The evaluation items were immune and nutritional indices, such as neutrophil/lym- phocyte ratio(NLR), platelet/lymphocyte ratio(PLR), lymphocyte/monocyte ratio(LMR), and the Onodera nutritional index (PNI). Moreover, we analyzed the relationship between immune and nutritional indices and outcome, overall survival(OS), and recurrence-free survival(RFS). Univariate and multivariate analyses showed that low LMR was significantly related to high mortality. Univariate analysis showed that high NLR, low LMR, and low PNIwere significantly related to a decrease in OS. Multivariate analysis showed that PNIwas an independent predictor of OS. LMR is suggested as a new predictor for postoperative complications. PNIis suggested as a new prognostic factor in pStageⅡand Ⅲcolorectal cancer.
ER  - 

TY  - JOUR
M3  - Article
Y1  - 2019
VL  - 120
IS  - 6
SP  - 946
EP  - 955
SN  - 1096-9098
SN  - 0022-4790
JF  - Journal of Surgical Oncology
JO  - J. Surg. Oncol.
UR  - https://www.embase.com/search/results?subaction=viewrecord&id=L2002478615&from=export
U2  - L2002478615
C5  - 31410852
DB  - Embase
DB  - Medline
U3  - 2019-08-22
U4  - 2019-10-25
L2  - http://dx.doi.org/10.1002/jso.25671
DO  - 10.1002/jso.25671
A1  - Moro, A.
A1  - Paredes, A.Z.
A1  - Farooq, A.
A1  - Sahara, K.
A1  - Tsilimigras, D.I.
A1  - Mehta, R.
A1  - Endo, I.
A1  - Guglielmi, A.
A1  - Aldrighetti, L.
A1  - Alexandrescu, S.
A1  - Marques, H.P.
A1  - Shen, F.
A1  - Koerkamp, B.G.
A1  - Sasaki, K.
A1  - Pawlik, T.M.
M1  - (Moro A.; Paredes A.Z.; Farooq A.; Sahara K.; Tsilimigras D.I.; Mehta R.; Pawlik T.M., tim.pawlik@osumc.edu) Department of Surgery, Division of Surgical Oncology, The Ohio State University Wexner Medical Center and James Comprehensive Cancer Center, Columbus, OH, United States
M1  - (Sahara K.; Endo I.) Department of Gastroenterological Surgery, Yokohama City University School of Medicine, Yokohama, Japan
M1  - (Guglielmi A.) Department of Surgery, University of Verona, Verona, Italy
M1  - (Aldrighetti L.) Department of Surgery, Ospedale San Raffaele, Milano, Italy
M1  - (Alexandrescu S.) Department of Surgery, Fundeni Clinical Institute, Bucharest, Romania
M1  - (Marques H.P.) Department of Surgery, Curry Cabral Hospital, Lisbon, Portugal
M1  - (Shen F.) Department of Surgery, Eastern Hepatobiliary Surgery Hospital, Shanghai, China
M1  - (Koerkamp B.G.) Department of Surgery, Erasmus University Medical Centre, Rotterdam, Netherlands
M1  - (Sasaki K.) Department of General Surgery, Cleveland Clinic Foundation, Cleveland, OH, United States
M1  - () Department of Surgery, Johns Hopkins Hospital, Baltimore, MD, United States
M1  - () Department of Surgery, University of Virginia, Charlottesville, VA, United States
M1  - () Department of Surgery, Stanford University, Stanford, CA, United States
M1  - () Department of Surgery, Emory University, Atlanta, GA, United States
M1  - () Department of Surgery, University of Ottawa, Ottawa, Canada
M1  - () Department of Surgery, Royal Prince Alfred Hospital, University of Sydney, Sydney, Australia
M1  - () Department of Hepatobiliopancreatic Surgery and Liver Transplantation, AP-HP, Beaujon Hospital, Clichy, France
AD  - T.M. Pawlik, Department of Surgery, Division of Surgical Oncology, The Ohio State University Wexner Medical Center and James Comprehensive Cancer Center, Columbus, OH, United States
T1  - Discordance in prediction of prognosis among patients with intrahepatic cholangiocarcinoma: A preoperative vs postoperative perspective
LA  - English
KW  - carcinoembryonic antigen
KW  - adult
KW  - age
KW  - aged
KW  - article
KW  - bile duct carcinoma
KW  - cancer prognosis
KW  - confidence interval
KW  - female
KW  - human
KW  - liver resection
KW  - logistic regression analysis
KW  - lymph node
KW  - major clinical study
KW  - male
KW  - middle aged
KW  - multivariate logistic regression analysis
KW  - neutrophil lymphocyte ratio
KW  - overall survival
KW  - postoperative period
KW  - prediction
KW  - preoperative period
KW  - priority journal
KW  - risk assessment
KW  - risk factor
KW  - scoring system
KW  - tumor volume
N2  - Background: The objective of the current study was to characterize patients with intrahepatic cholangiocarcinoma (ICC) undergoing curative-intent surgery with discordant preoperative and postoperative prediction scores and determine factors associated with prediction discrepancy. Methods: Patients who underwent hepatectomy for ICC between 1990 and 2016 were identified in a multi-institutional international database. Preoperative and postoperative prognostic models were designed and discordant prognostic scores were identified. A multivariable logistic regression analysis was completed to determined factors associated with score discordance. Results: Among 1149 patients, those who had concordant prediction scores were older (median age, 60 vs 56), and more likely to have a smaller median tumor size (6.0 vs 7.5 cm) (all P <.05). On multivariable logistic analysis, patients with higher neutrophil-lymphocyte ratio (odds ratio [OR], 1.14; 95% confidence interval [CI], 1.09-1.19), higher CEA levels (OR, 1.25; 95% CI, 1.04-1.50), larger tumors (OR, 1.10; 95% CI, 1.04-1.15) and suspicious lymph nodes (OR, 2.05; 95% CI, 1.25-3.36) were more likely to have preoperative and postoperative score discordance. Older patients had decreased odds of having score discordance (OR, 0.98; 95% CI, 0.96-0.99). Patients with score discordance had worse overall survival compared with patients with concordant scores (median:15.9 vs 21.7 months, P <.05). Conclusion: Score discordance may reflect an aggressive variant of ICC that would benefit from early integration of multidisciplinary treatment strategies.
ER  - 

TY  - JOUR
M3  - Article
Y1  - 2019
VL  - 229
IS  - 5
SP  - 467
EP  - 478.e1
SN  - 1879-1190
SN  - 1072-7515
JF  - Journal of the American College of Surgeons
JO  - J. Am. Coll. Surg.
UR  - https://www.embase.com/search/results?subaction=viewrecord&id=L2002940897&from=export
U2  - L2002940897
C5  - 31398386
DB  - Embase
DB  - Medline
U3  - 2019-09-24
U4  - 2019-10-23
L2  - http://dx.doi.org/10.1016/j.jamcollsurg.2019.07.012
DO  - 10.1016/j.jamcollsurg.2019.07.012
A1  - Koh, Y.X.
A1  - Tan, H.J.
A1  - Liew, Y.X.
A1  - Syn, N.
A1  - Teo, J.Y.
A1  - Lee, S.Y.
A1  - Goh, B.K.P.
A1  - Goh, G.B.B.
A1  - Chan, C.Y.
M1  - (Koh Y.X., koh.ye.xin@singhealth.com.sg; Tan H.J.; Syn N.; Teo J.Y.; Lee S.Y.; Goh B.K.P.; Chan C.Y.) Department of Hepatopancreatobiliary and Transplant Surgery, Singapore General Hospital, Singapore
M1  - (Liew Y.X.) Department of Pharmacy, Singapore General Hospital, Singapore
M1  - (Goh G.B.B.) Department of Gastroenterology and Hepatology, Singapore General Hospital, Singapore, Singapore
M1  - (Teo J.Y.; Lee S.Y.; Goh B.K.P.; Goh G.B.B.; Chan C.Y.) Duke-National University of Singapore Medical School, Singapore
AD  - Y.X. Koh, Department of Hepatopancreatobiliary and Transplant Surgery, Singapore General Hospital, 20 College Rd, Singapore
T1  - Liver Resection for Nonalcoholic Fatty Liver Disease-Associated Hepatocellular Carcinoma
LA  - English
KW  - adult
KW  - aged
KW  - article
KW  - ascites
KW  - bile leakage
KW  - cancer patient
KW  - cancer surgery
KW  - cancer survival
KW  - cardiovascular disease
KW  - Child Pugh score
KW  - comorbidity
KW  - congestive heart failure
KW  - demography
KW  - fatty liver
KW  - female
KW  - human
KW  - infection complication
KW  - length of stay
KW  - liver cell carcinoma
KW  - liver cirrhosis
KW  - liver failure
KW  - liver histology
KW  - liver parenchyma
KW  - liver resection
KW  - long term survival
KW  - lung complication
KW  - lung embolism
KW  - major clinical study
KW  - major surgery
KW  - male
KW  - neutrophil lymphocyte ratio
KW  - nonalcoholic fatty liver
KW  - nonalcoholic steatohepatitis
KW  - operative blood loss
KW  - outcome assessment
KW  - overall survival
KW  - perioperative period
KW  - platelet lymphocyte ratio
KW  - postoperative complication
KW  - postoperative hemorrhage
KW  - priority journal
KW  - prospective study
KW  - survival rate
KW  - tumor volume
N2  - Background: Nonalcoholic fatty liver disease (NAFLD)-related hepatocellular carcinoma (HCC) is on the rise worldwide, but data on long-term outcomes after curative operations are limited. The primary aim of this study was to characterize the perioperative and long-term outcomes after liver resection. The secondary aim was to investigate the influence of the histologic severity of nonalcoholic steatohepatitis and its impact on perioperative outcomes and long-term survival. Methods: A total of 996 patients who underwent liver resection for HCC in our institution were analyzed. Patients were categorized into subgroups of NAFLD vs non-NAFLD HCC based on histologic evidence of hepatic steatosis. Comparisons of patients' demographic, clinical, and surgical characteristics; postoperative complications; and survival outcomes were performed. Results: Eight hundred and forty-four patients had non-NAFLD HCC and 152 patients had NAFLD HCC. Comorbidities were significantly more common in the NAFLD group (p < 0.0001). In the non-NAFLD group, larger median tumor size, higher liver cirrhosis, and lower median neutrophil to lymphocyte ratio were observed (p < 0.0001). The NAFLD group had a greater amount of intraoperative blood loss, more postoperative complications, and longer length of stay. Five-year overall survival was significantly better in the NAFLD group (p = 0.0355). Significant factors that contribute to poorer survival outcomes include age, congestive cardiac failure, Child-Pugh's class B, cirrhosis, tumor size, multinodularity, and R1 resection. For NAFLD group, patients with abnormal parenchyma showed poorer survival and 5-year overall survival rates (64.8% vs 75.6%; p = 0.2291). Conclusions: Nonalcoholic fatty liver disease-related HCC is associated with greater surgical morbidity and post-hepatectomy liver failure. Despite this, long-term survival outcomes are favorable compared with non-NAFLD etiologies.
ER  - 

TY  - JOUR
M3  - Conference Abstract
Y1  - 2019
VL  - 10
IS  - 6
SP  - S76
SN  - 1879-4068
JF  - Journal of Geriatric Oncology
JO  - J. Geriatr. Oncol.
UR  - https://www.embase.com/search/results?subaction=viewrecord&id=L2004939451&from=export
U2  - L2004939451
DB  - Embase
U4  - 2020-02-19
L2  - http://dx.doi.org/10.1016/S1879-4068(19)31244-5
DO  - 10.1016/S1879-4068(19)31244-5
A1  - Ali, I.Y.
A1  - Sarraf, S.
A1  - Downey, R.J.
A1  - Kim, S.
A1  - Alexander, K.
A1  - Korc Grodzicki, B.
A1  - Shahrokni, A.
M1  - (Ali I.Y.) University of Connecticut Center on Aging, Farmington, CT, United States
M1  - (Sarraf S.; Downey R.J.; Kim S.; Alexander K.; Korc Grodzicki B.; Shahrokni A.) Memorial Sloan Kettering Cancer Center, New York, NY, United States
T1  - NEUTROPHIL TO LYMPHOCYTE RATIO ≥4 CORRELATES WITH 6-MONTH POSTOPERATIVE MORTALITY IN CANCER PATIENTS AGED >75
LA  - English
KW  - biological marker
KW  - aged
KW  - bleeding
KW  - body weight loss
KW  - cancer patient
KW  - cancer surgery
KW  - cognition
KW  - conference abstract
KW  - controlled study
KW  - daily life activity
KW  - elective surgery
KW  - female
KW  - follow up
KW  - frailty
KW  - gender
KW  - geriatric assessment
KW  - human
KW  - Karnofsky Performance Status
KW  - length of stay
KW  - major clinical study
KW  - male
KW  - metastasis
KW  - neutrophil lymphocyte ratio
KW  - polypharmacy
KW  - risk assessment
KW  - social behavior
KW  - surgical mortality
KW  - timed up and go test
KW  - univariate analysis
KW  - very elderly
N2  - Introduction: We assessed the correlation between elevated neutrophil to lymphocyte ratio (NLR), a pro- inflammatory biomarker, with patient frailty and post-operative 6-month mortality. Objectives: Patients aged ≥75 evaluated preoperatively by the Memorial Hospital Geriatrics Service completed a geriatric assessment (GA). NLR was determined from preoperative blood work. Patients were included if they underwent elective surgery between 2015–2018 with hospital length of stay (LOS) ≥ 1 day and had ≥ 6 month follow up. Methods: Univariate analysis was used to determine correlation between GA domains and NLR. Multivariable regression (MVR) analysis was used to assess the relationship of frailty and NLR with postoperative 6-month mortality. Results and Conclusions: 1028 patients (median age 80) were included. 323 patients (31.4%) had NLR ≥ 4. By univariate analysis, patients with NLR ≥4 were often male (57% vs. 45%), had Karnofsky Performance Status (KPS) <90 (44% vs. 37%), were dependent for instrumental activities of daily living (iADL) (53% vs. 44%), had social activity limitation (57% vs. 49%) (all p<0.05) and Timed Up and Go test (TUG) >10 seconds (40% vs. 33%, p=0.06). Other conditions, particularly cognitive function, weight loss, polypharmacy did not differ between groups, nor did operative time and blood loss. Patients with NLR ≥4 experienced more major adverse surgical events (8% vs. 5%, p=0.03) and had longer LOS (9 vs. 6.3, p<0.001). After six months, 12% and 5% of the NLR ≥4 and NLR <4 groups respectively had died. By MVR analysis, patients with NLR≥4 were at higher risk for 6-month mortality (OR 1.91, p=0.01) after adjustment for gender, KPS, iADL, TUG, social activity, major adverse surgical events, LOS, and metastatic disease status. NLR ≥4 was associated with components of the GA but correlated with risk for major adverse surgical events and 6-month postoperative mortality. Disclosure of interest: None declared
ER  - 

TY  - JOUR
M3  - Article
Y1  - 2019
VL  - 11
IS  - 11
SP  - 1135
EP  - 1140
SN  - 1759-8486
SN  - 1759-8478
JF  - Journal of NeuroInterventional Surgery
JO  - J. Neurointervent. Surg.
UR  - https://www.embase.com/search/results?subaction=viewrecord&id=L627212825&from=export
U2  - L627212825
C5  - 30979846
DB  - Embase
DB  - Medline
U3  - 2019-04-19
U4  - 2019-10-24
L2  - http://dx.doi.org/10.1136/neurintsurg-2019-014759
DO  - 10.1136/neurintsurg-2019-014759
A1  - Al-Mufti, F.
A1  - Amuluru, K.
A1  - Damodara, N.
A1  - Dodson, V.
A1  - Roh, D.
A1  - Agarwal, S.
A1  - Meyers, P.M.
A1  - Connolly, E.S.
A1  - Schmidt, M.J.
A1  - Claassen, J.
A1  - Park, S.
M1  - (Al-Mufti F., fawazalmufti@outlook.com) Department of Neurology and Neurosurgery, Westchester Medical Center, Valhalla, NY, United States
M1  - (Al-Mufti F., fawazalmufti@outlook.com) Department of Neurology and Neurosurgery, NewYork-Presbyterian Hospital, Columbia University Medical Center, New York, NY, United States
M1  - (Amuluru K.) Department of Interventional Neuroradiology, University of Pittsburgh Medical Center, Pittsburgh, PA, United States
M1  - (Damodara N.; Dodson V.) Department of Neurosurgery, Rutgers New Jersey Medical School, Newark, NJ, United States
M1  - (Roh D.; Agarwal S.; Claassen J.; Park S.) Department of Neurology, NewYork-Presbyterian Hospital, Columbia University Medical Center, New York, NY, United States
M1  - (Meyers P.M.) Department of Radiology and Neurological Surgery, NewYork-Presbyterian Hospital, Columbia University Medical Center, New York, NY, United States
M1  - (Connolly E.S.) Department of Neurosurgery, NewYork-Presbyterian Hospital, Columbia University Medical Center, New York, NY, United States
M1  - (Schmidt M.J.) Department of Neurology, Columbia University College of Physicians and Sur., New York, NY, United States
AD  - F. Al-Mufti, Department of Neurology and Neurosurgery, Westchester Medical Center, Valhalla, NY, United States
T1  - Admission neutrophil-lymphocyte ratio predicts delayed cerebral ischemia following aneurysmal subarachnoid hemorrhage
LA  - English
KW  - adult
KW  - article
KW  - brain infarction
KW  - brain ischemia
KW  - brain vasospasm
KW  - Caucasian
KW  - cohort analysis
KW  - disease association
KW  - female
KW  - Glasgow coma scale
KW  - hospital admission
KW  - human
KW  - leukocyte differential count
KW  - major clinical study
KW  - male
KW  - mean arterial pressure
KW  - middle aged
KW  - neutrophil lymphocyte ratio
KW  - observational study
KW  - prediction
KW  - pressure measurement
KW  - priority journal
KW  - prospective study
KW  - subarachnoid hemorrhage
KW  - unconsciousness
KW  - vasospasm
N2  - Background Delayed cerebral ischemia (DCI) following aneurysmal subarachnoid hemorrhage (aSAH) has a multifactorial pathophysiology, with immune dysregulation being an important component. The neutrophil-lymphocyte ratio (NLR) is an established prognostic marker in patients with cancer, cardiac disease, and sepsis. Objective To determine whether there is a relationship between NLR and DCI in patients with aSAH. Methods We evaluated 1067 patients with aSAH between 2006 and 2015 enrolled in a single-center, prospective, observational cohort study. Admission white blood cell differentials (NLR) were analyzed using a cut-off point of ≥5.9. DCI from cerebral vasospasm was defined as the occurrence of focal neurological impairment, or a decrease in at least two points on the Glasgow Coma Scale, which was not apparent immediately after aneurysm occlusion, and could not be attributed to other causes. Cerebral infarct was defined as a new infarct on CT that was not visible on the admission or immediate postoperative scan, when the cause was thought to be vasospasm by the research team. Logistic regression models were generated. Results We found that 768 (72%) patients had an admission NLR ≥5.9. In a multivariable model, elevated NLR was associated with poor admission Hunt-Hess grade (OR=1.6, 95% CI 1.2 to 2.6, p=0.005), Caucasian ethnicity (OR=2.6, 95% CI 1.9 to 3.7, p<0.001), anterior aneurysm location (OR=1.7, 95% CI 1.2 to 2.4, p=0.004), loss of consciousness at ictus (OR=1.4, 95% CI 1.0 to 2.0, p=0.055), and thick SAH (modified Fisher grade ≥3) (OR=1.8, 95% CI 1.3 to 2.4, p<0.001). Admission NLR predicted development of delayed cerebral ischemia (DCI) (OR=1.7; 95% CI 1.1 to 2.5, p=0.008) after controlling for known predictors such as age, poor admission clinical grade, thick SAH blood, and elevated admission mean arterial pressure. Conclusions This study provides further evidence of the association between inflammation and DCI. Admission NLR is a readily available and convenient biomarker that may be a clinically useful tool for prognostication when evaluating aSAH.
ER  - 

TY  - JOUR
M3  - Article
Y1  - 2019
VL  - 234
IS  - 11
SP  - 20584
EP  - 20602
SN  - 1097-4652
SN  - 0021-9541
JF  - Journal of Cellular Physiology
JO  - J. Cell. Physiol.
UR  - https://www.embase.com/search/results?subaction=viewrecord&id=L627469882&from=export
U2  - L627469882
C5  - 31016756
DB  - Embase
DB  - Medline
U3  - 2019-05-14
U4  - 2019-08-05
L2  - http://dx.doi.org/10.1002/jcp.28662
DO  - 10.1002/jcp.28662
A1  - Zenan, H.
A1  - Zixiong, L.
A1  - Zhicheng, Y.
A1  - Mei, H.
A1  - Xiongbin, Y.
A1  - Tiantian, W.
A1  - Min, D.
A1  - Renbin, L.
A1  - Changchang, J.
M1  - (Zenan H.; Zixiong L.; Mei H.; Renbin L., liur@vip.163.com) Department of Thyroid and Breast Surgery, The Third Affiliated Hospital of Sun Yat-sen University, Guangzhou, China
M1  - (Changchang J., jiachch3@mail.sysu.edu.cn) Cell-gene Therapy Translational Medicine Research Center, The Third Affiliated Hospital of Sun Yat-sen University, Guangzhou, China
M1  - (Zixiong L.; Zhicheng Y.; Xiongbin Y.) Department of Rheumatology, The First Affiliated Hospital, Shantou University Medical College, Shantou, China
M1  - (Zhicheng Y.) Department of General Surgery, Lingnan Hospital, The Third Affiliated Hospital of Sun Yat-sen University, Guangzhou, China
M1  - (Tiantian W.; Min D.) Department of Medical Oncology, The Third Affiliated Hospital, Sun Yat-sen University, Guangzhou, China
AD  - L. Renbin, Department of Thyroid and Breast Surgery, The Third Affiliated Hospital of Sun Yat-sen University, Guangzhou, China
T1  - Clinical prognostic evaluation of immunocytes in different molecular subtypes of breast cancer
LA  - English
KW  - adult
KW  - article
KW  - basophil
KW  - blood cell ratio
KW  - cancer prognosis
KW  - cancer size
KW  - cancer survival
KW  - clinical outcome
KW  - cohort analysis
KW  - eosinophil
KW  - female
KW  - gene overexpression
KW  - hematological parameters
KW  - human
KW  - human cell
KW  - human epidermal growth factor receptor 2 positive breast cancer
KW  - leukocyte
KW  - luminal A breast cancer
KW  - luminal B breast cancer
KW  - lymph node metastasis
KW  - lymphocyte
KW  - lymphocyte monocyte ratio
KW  - major clinical study
KW  - middle aged
KW  - monocyte
KW  - neutrophil
KW  - neutrophil lymphocyte ratio
KW  - neutrophil monocyte ratio
KW  - oncogene neu
KW  - overall survival
KW  - platelet count
KW  - platelet lymphocyte ratio
KW  - postoperative period
KW  - predictive value
KW  - preoperative period
KW  - priority journal
KW  - retrospective study
KW  - treatment outcome
KW  - triple negative breast cancer
KW  - tumor differentiation
KW  - tumor volume
N2  - To retrospectively analyze the relationship between preoperative blood parameters and postoperative clinical outcomes in patients with different molecular subtypes of breast cancer (BC), a cohort of 601 patients with BC in the Third Affiliated Hospital, Sun Yat-sen University, was retrospectively reviewed. They were categorized into four subtypes according to the expression of ER, PR, HER-2, and KI-67%. White blood cell, neutrophil, lymphocyte, monocyte, eosinophil, basophil, and platelet counts, the neutrophil-to-lymphocyte ratio (NLR), the neutrophil-to-monocyte ratio (NMR), the lymphocyte-to-monocyte ratio (LMR), and the platelet-to-lymphocyte ratio (PLR) were recorded. Univariate and multivariate analyses were performed to identify the relationship between parameters and ratios and disease-free survival (DFS) and overall survival (OS). Luminal subtypes of BC had smaller tumor volume, better differentiation degree of invasive ductal carcinoma, less lymph node metastasis, and better clinical outcome than the HER-2 overexpression and triple-negative BC (TNBC) subtypes. In multivariate analysis, age and LMR were the independent prognostic factors of DFS in patients with luminal A (age, p = 0.005; LMR, P = 0.026); PLR in patients with luminal B (DFS; p = 0.032; OS, p= 0.012); LMR in patients with HER-2 overexpression (DFS; p = 0.008; OS, p = 0.017); and NLR for DFS (p = 0.014); and WBC for OS (p = 0.008) in patients with TNBC. LMR was the benign predictor of luminal A and HER-2 overexpression. PLR was the adverse predictor of luminal B. WBC and NLR were the adverse predictors of TNBC. Therefore, these peripheral blood parameters can play an important role in the diagnosis and treatment of patients with different molecular subtypes of BC.
ER  - 

TY  - JOUR
M3  - Article
Y1  - 2019
VL  - 89
IS  - 11
SP  - E507
EP  - E513
SN  - 1445-2197
JF  - ANZ journal of surgery
JO  - ANZ J Surg
UR  - https://www.embase.com/search/results?subaction=viewrecord&id=L629730340&from=export
U2  - L629730340
C5  - 31667974
DB  - Medline
U4  - 2019-11-06
L2  - http://dx.doi.org/10.1111/ans.15480
DO  - 10.1111/ans.15480
A1  - Li, S.
A1  - Yang, Z.
A1  - Du, H.
A1  - Zhang, W.
A1  - Che, G.
A1  - Liu, L.
M1  - (Li S.; Zhang W.; Che G.; Liu L.) Department of Thoracic Surgery, West China Hospital, Sichuan University, Chengdu, China
M1  - (Yang Z.) Division of General Thoracic Surgery, Bern University Hospital, University of Bern, Switzerland
M1  - (Du H.) Division of Pulmonary Medicine, Brigham and Women's Hospital, Harvard Medical School, Boston, MA, United States
T1  - Novel systemic inflammation response index to predict prognosis after thoracoscopic lung cancer surgery: a propensity score-matching study
LA  - English
KW  - adult
KW  - article
KW  - cancer patient
KW  - cancer prognosis
KW  - cancer surgery
KW  - cancer survival
KW  - controlled study
KW  - disease free survival
KW  - female
KW  - human
KW  - inflammation
KW  - lymphocyte count
KW  - major clinical study
KW  - male
KW  - monocyte
KW  - neutrophil
KW  - non small cell lung cancer
KW  - overall survival
KW  - prediction
KW  - preoperative evaluation
KW  - prognosis
KW  - propensity score
KW  - prospective study
KW  - risk assessment
KW  - surgeon
KW  - surgery
KW  - surgical risk
KW  - video assisted thoracoscopic surgery
N2  - BACKGROUND: Our propensity score-matching (PSM) study evaluated the prognostic significance of systemic inflammation response index (SIRI) for patients undergoing video-assisted thoracoscopic surgery lobectomy for non-small-cell lung cancer (NSCLC). METHODS: This study was conducted on prospectively maintained database in our institution between December 2013 and March 2015. Pre-operative SIRI was calculated by peripheral monocyte × neutrophil/lymphocyte counts. Survival analysis was performed to distinguish differences in post-operative survival between patients stratified by an optimum cut-off of SIRI. Multivariable Cox proportional hazards regression models were established to determine independent prognostic factors. RESULTS: There were 390 patients with resected NSCLC included. A SIRI of 0.99 was identified as the optimum cut-off regarding to post-operative survival. Both overall survival (OS) and disease-free survival (DFS) in patients with SIRI >0.99 were significantly shortened than those in patient with SIRI ≤0.99. Patients with SIRI >0.99 had significantly lower rates of OS and DFS compared to those patients with SIRI ≤0.99. These differences still remained significant after subgroup analyses and PSM analyses. Multivariable analyses on the entire cohort and the PSM cohort commonly demonstrated that high pre-operative SIRI could be an independent prognostic factor for unfavourable OS and DFS of NSCLC. CONCLUSIONS: SIRI serves as a novel risk stratification tool to refine prognostic prediction for surgically resected NSCLC. SIRI may help surgeons to screen high-surgical-risk patients and formulate individualized treatment schemes.
ER  - 

TY  - JOUR
M3  - Conference Abstract
Y1  - 2019
VL  - 30
SP  - ix15
EP  - ix16
SN  - 1569-8041
JF  - Annals of Oncology
JO  - Ann. Oncol.
UR  - https://www.embase.com/search/results?subaction=viewrecord&id=L630552412&from=export
U2  - L630552412
DB  - Embase
U4  - 2020-01-14
L2  - http://dx.doi.org/10.1093/annonc/mdz418.004
DO  - 10.1093/annonc/mdz418.004
A1  - Goto, W.
A1  - Kamei, Y.
A1  - Watanabe, C.
A1  - Kashiwagi, S.
A1  - Ikeda, K.
A1  - Ogawa, Y.
M1  - (Goto W.; Kamei Y.; Watanabe C.; Ikeda K.; Ogawa Y.) Breast Surgical Oncology, Osaka City General Hospital, Osaka, Japan
M1  - (Kashiwagi S.) Department of Surgical Oncology, Osaka City University Medical School, Osaka, Japan
AD  - W. Goto, Breast Surgical Oncology, Osaka City General Hospital, Osaka, Japan
T1  - Clinical verification on the relationship between serum lipid metabolism and the immune microenvironment in breast cancer patients
LA  - English
KW  - endogenous compound
KW  - epidermal growth factor receptor 2
KW  - hormone receptor
KW  - hydroxymethylglutaryl coenzyme A reductase inhibitor
KW  - triacylglycerol
KW  - adult
KW  - cancer patient
KW  - cancer recurrence
KW  - cancer surgery
KW  - cancer survival
KW  - cholesterol blood level
KW  - clinical assessment
KW  - conference abstract
KW  - controlled study
KW  - female
KW  - human
KW  - human cell
KW  - human epidermal growth factor receptor 2 negative breast cancer
KW  - human tissue
KW  - hydrophilicity
KW  - hyperlipidemia
KW  - intraductal carcinoma
KW  - lipid metabolism
KW  - lipophilicity
KW  - major clinical study
KW  - microenvironment
KW  - neutrophil lymphocyte ratio
KW  - overall survival
KW  - preoperative evaluation
KW  - prognosis
KW  - recurrence free survival
KW  - recurrence risk
KW  - retrospective study
KW  - tumor associated leukocyte
N2  - Background: The importance ofregulating and improving the tumor immune microenvironment is increasingly being recognized. While it has been reported that therapeutic agents for hyperlipidemia, in particular statins, can induce cancer cell growth suppression and anti-metastatic effects in breast cancer, few studies have investigated the correlation between improvement of lipid metabolism and antitumor immune response and cancer prognosis in vivo. Methods: Except for patients with ductal carcinoma in situ, 938 breast cancer patients treated with curative surgery were examined. The correlation between serum levels of total-cholesterol and triglyceride, and clinicopathological features, including pre- and postoperative neutrophil-to-lymphocyte ratio (NLR) and tumor-infiltrating lymphocytes (TILs), and prognosis was evaluated retrospectively. Results: 194 patients were receiving treatment for hyperlipidemia. Recurrence-free survival (RFS) and overall survival (OS) did not differ significantly between users of the drug for hyperlipidemia or non-users (p =0.782, log-rank) (p =0.304, log-rank). Among postmenopausal patients with hormone receptor (HR)-positive/human epidermal growth factor receptor 2 (HER2)-negative breast cancer, who were treated for hyperlipidemia, the group with good serum lipid control had significantly better RFS (p = 0.014, log-rank). Good serum lipid control was also significantly correlated with low postoperative NLR (p = 0.024). In addition, high-TILs in resected tissues was significantly associated with preoperative serum lipid levels (p = 0.039). In the drug type, lipophilic statin users had lower recurrence rate than hydrophilic statin users (8.2 % vs 16.0 %). Conclusions: Good control of serum lipid metabolism may have a relationship with improvementoftumor immune microenvironment and favorable outcome in postme-nopausal HR-positive/HER2-negative breast cancer patients.
ER  - 

TY  - JOUR
M3  - Conference Abstract
Y1  - 2019
VL  - 24
SP  - 185
SN  - 1323-7799
JF  - Respirology
JO  - Respirology
UR  - https://www.embase.com/search/results?subaction=viewrecord&id=L631603893&from=export
U2  - L631603893
DB  - Embase
U4  - 2020-05-04
L2  - http://dx.doi.org/10.1111/resp.13699
DO  - 10.1111/resp.13699
A1  - Hato, T.
A1  - Yamaguchi, M.
A1  - Sugiyama, A.
A1  - Inoue, Y.
A1  - Aoki, K.
A1  - Fukuda, H.
A1  - Gika, M.
A1  - Nakayama, M.
M1  - (Hato T.; Yamaguchi M.; Sugiyama A.; Inoue Y.; Aoki K.; Fukuda H.; Gika M.; Nakayama M.) Department of General Thoracic Surgery, Saitama Medical Center, Kawagoe, Saitama, Japan
AD  - T. Hato, Department of General Thoracic Surgery, Saitama Medical Center, Kawagoe, Saitama, Japan
T1  - Postoperative neutrophil-to-lymphocyte ratio among the cases with non-small cell lung cancer
LA  - English
KW  - adenocarcinoma
KW  - blood sampling
KW  - cancer prognosis
KW  - cancer recurrence
KW  - cancer staging
KW  - cancer surgery
KW  - cancer survival
KW  - conference abstract
KW  - controlled study
KW  - human
KW  - Kaplan Meier method
KW  - major clinical study
KW  - neutrophil lymphocyte ratio
KW  - non small cell lung cancer
KW  - overall survival
KW  - prognosis
KW  - receiver operating characteristic
KW  - retrospective study
KW  - surgery
KW  - wedge resection
N2  - Background and Aims: Neutrophil-to-lymphocyte ratio (NLR) is a comprehensive surrogate marker for the immunological status of the patient with cancer. However, the behaviour of NLR after the surgical removal of the tumour is not investigated well. We performed a single institutional retrospective study of surgical cases with non-small cell lung cancer (NSCLC) to evaluate the impact of postoperative NLR on survival. Methods: A total of 265 cases who underwent surgery for NSCLC in Saitama Medical Center from April 2012 to March 2016 were included. Cases with stage 0 disease, wedge resection or incomplete resection were excluded. Postoperative blood sampling was performed at the time of the first visit after discharge for the hospital (about two weeks after surgery). Patient survival was compared using the Kaplan-Meier method. Cox proportional hazard regression was performed for multivariate analysis. Results: The cut off value of postoperative NLR was set as 2.37 using ROC curve analysis on patient survival. Both pre and postoperative NLR was a predictor of overall survival (P=0.036 and P=0.001). Postoperative NLR could predict recurrence (P=0.022) while preoperative NLR could not. Low postoperative NLR predicted better prognosis especially among the cases with adenocarcinoma or advanced stage disease (pStage II or III). By the multivariate analysis, high postoperative NLR remained a worse predictor of survival independent from T and N factors (hazard ratio; 2.10, 95% CI 1.23-3.61). We compared the change of NLR before and after surgery. Even if NLR is high before surgery, it can decrease after the removal of the tumour, which predicts almost equivalent survival with low preoperative NLR. Conclusions: Postoperative NLR is a predictor of survival among the cases with complete resection of NSCLC. NLR can change after the removal of the tumour. If NLR decreases, patient survival remained good even in the case with high preoperative NLR.
ER  - 

TY  - JOUR
M3  - Conference Abstract
Y1  - 2019
VL  - 106
SP  - 72
SN  - 1365-2168
JF  - British Journal of Surgery
JO  - Br. J. Surg.
UR  - https://www.embase.com/search/results?subaction=viewrecord&id=L631732055&from=export
U2  - L631732055
DB  - Embase
U4  - 2020-05-19
A1  - Neary, C.
A1  - McAnena, O.
A1  - Kerin, M.
A1  - Collins, C.
M1  - (Neary C.; Kerin M.) Lambe Institute for Translational Research, National University of Ireland Galway, Ireland
M1  - (Neary C.; McAnena O.; Collins C.) Department of Upper Gastrointestinal Surgery, Galway University Hospital, Ireland
AD  - C. Neary, Lambe Institute for Translational Research, National University of Ireland Galway, Ireland
T1  - A simple biomarker excludes anastomotic leak after oesophagogastric resection for cancer
LA  - English
KW  - biological marker
KW  - C reactive protein
KW  - endogenous compound
KW  - adult
KW  - anastomosis leakage
KW  - cancer surgery
KW  - conference abstract
KW  - controlled study
KW  - diagnostic test accuracy study
KW  - esophagus resection
KW  - female
KW  - gastrectomy
KW  - gene expression
KW  - human
KW  - human cell
KW  - male
KW  - malignant neoplasm
KW  - morbidity
KW  - mortality
KW  - neutrophil lymphocyte ratio
KW  - predictive value
KW  - prospective study
KW  - protein expression
KW  - receiver operating characteristic
KW  - surgery
N2  - Background: In the era of enhanced recovery protocols in gastrointestinal surgery, cost effective biomarkers which predict morbidity would add value to patient care after oesophagogastric resection. Methods: Prospectively collected data of patients who underwent oesophagectomy or gastrectomy for cancer from 2014 to 2018 at our centre was analysed. Receiver operating characteristic curves were utilised to assess the ability of C-Reactive Protein (CRP), Neutrophil-Lymphocyte Ratio (NLR) and CRP-Lymphocyte Ratio (CLR) in predicting morbidity, including anastomotic leak (AL). Results: 71 oesophagectomies and 77 gastrectomies were performed. There were two (1%) mortalities, and 83 (56%) morbidities;of which 30 (20%) were Clavien-Dindo (CD) Grade 3 or higher. There were 11 (7%) anastomotic leaks. CRP predicted AL on post-operative day (POD) 2 (AUC = .705, p = .025), day 3 (AUC = .757, p = .005), day 4 (AUC = .811, p = .001) and day 5 (AUC = .824, p= .001). CLR predicted AL on POD2 (AUC = .722, p=.005), day 3 (AUC = .736, p = .01), day 4 (AUC = .775, p = .003) and day 5 (AUC = .817, p = .001). CRP level of 218 mg/dL and CLR level of 301 at POD 2 generated negative predictive values (NPV) of 97% and 98% respectively for AL. Subgroup analysis revealed that at POD 5 CRP of 182 mg/dL generated a NPV of 100% for AL after oesophagectomy. NLR did not display a high discriminatory ability. Conclusions: CRP and CLR are reliable negative predictors of major morbidity, including AL, after oesophagogastric resection. Their use can inform enhanced recovery protocols.
ER  - 

TY  - JOUR
M3  - Article
Y1  - 2019
VL  - 97
SP  - 23
EP  - 30
SN  - 1879-0593
SN  - 1368-8375
JF  - Oral Oncology
JO  - Oral Oncol.
UR  - https://www.embase.com/search/results?subaction=viewrecord&id=L2002497355&from=export
U2  - L2002497355
C5  - 31421467
DB  - Embase
DB  - Medline
DB  - 
U3  - 2019-08-14
U4  - 2019-08-16
L2  - http://dx.doi.org/10.1016/j.oraloncology.2019.07.023
DO  - 10.1016/j.oraloncology.2019.07.023
A1  - de Almeida, J.R.
A1  - Yao, C.M.K.L.
A1  - Ziai, H.
A1  - Staibano, P.
A1  - Huang, S.H.
A1  - Hosni, A.
A1  - Hope, A.
A1  - Bratman, S.V.
A1  - Monteiro, E.
A1  - Gilbert, R.W.
A1  - Brown, D.H.
A1  - Gullane, P.J.
A1  - Irish, J.C.
A1  - Su, J.
A1  - Xu, W.
A1  - Goldstein, D.P.
M1  - (de Almeida J.R., john.dealmeida@uhn.ca; Yao C.M.K.L.; Ziai H.; Staibano P.; Gilbert R.W.; Brown D.H.; Gullane P.J.; Irish J.C.; Goldstein D.P.) Department of Otolaryngology-Head and Neck Surgery/Surgical Oncology, Princess Margaret Cancer Center/University Health Network/ University of Toronto, 610 University Avenue, 3-955, Toronto, ON, Canada
M1  - (de Almeida J.R., john.dealmeida@uhn.ca) Institute of Health Policy, Management and Evaluation, University of Toronto, Toronto, Canada
M1  - (Huang S.H.; Hosni A.; Hope A.; Bratman S.V.) Department of Radiation Oncology, Princess Margaret Cancer Center, 610 University Avenue, Toronto, ON, Canada
M1  - (Huang S.H.; Hosni A.; Hope A.; Bratman S.V.) Radiation Medicine Program, Princess Margaret Cancer Center, 610 University Avenue, Toronto, ON, Canada
M1  - (Monteiro E.) Department of Otolaryngology-Head and Neck Surgery, Mount Sinai Hospital/University of Toronto, 600 University Avenue, Toronto, ON, Canada
M1  - (Su J.; Xu W.) Department of Biostatistics, Princess Margaret Cancer Center and Dalla Lana School of Public Health, University of Toronto, 610 University Avenue, Toronto, ON, Canada
AD  - J.R. de Almeida, Princess Margaret Cancer Center, 610 University Avenue, 3-955, Toronto, ON, Canada
T1  - Postoperative wound infections, neutrophil-to-lymphocyte ratio, and cancer recurrence in patients with oral cavity cancer undergoing surgical resection
LA  - English
KW  - adult
KW  - article
KW  - cancer prognosis
KW  - cancer recurrence
KW  - cancer surgery
KW  - clinical evaluation
KW  - cohort analysis
KW  - controlled study
KW  - correlation analysis
KW  - distant disease free survival
KW  - distant metastasis
KW  - female
KW  - fistula
KW  - high risk patient
KW  - human
KW  - lymph vessel metastasis
KW  - major clinical study
KW  - male
KW  - middle aged
KW  - mouth cancer
KW  - multivariate analysis
KW  - neck abscess
KW  - neutrophil lymphocyte ratio
KW  - overall survival
KW  - perineural invasion
KW  - preoperative evaluation
KW  - priority journal
KW  - propensity score
KW  - recurrence free survival
KW  - retrospective study
KW  - risk factor
KW  - surgical infection
KW  - tumor volume
KW  - univariate analysis
KW  - wound dehiscence
KW  - wound infection
N2  - Background: It is unclear whether postoperative wound infections after head and neck cancer surgery are associated with cancer progression. Methods: Patients undergoing surgery for oral cancer from 1998 to 2011 were reviewed. Univariable analyses and multivariable were performed. Propensity scores were used to create matched cohorts for infection and non-infection groups. Neutrophil-to-lymphocyte ratios (NLR) were determined prior to surgery and at the time of infection. Results: Of 551 patients with oral cancer treated with surgery, 98 developed wound infections (18%). Tumor factors associated with wound infections included higher T and N category, extranodal extension, depth of invasion, lymphovascular and perineural invasion (p < 0.02 for all). On univariable analysis, wound infection was a predictor for recurrence free survival (p < 0.001), locoregional control (p = 0.01), and distant control (p < 0.001). Wound infection was not a predictor of overall survival (p = 0.88), recurrence free survival (p = 0.17), locoregional control (p = 0.79) or distant control (p = 0.18) on multivariable analysis. Using a propensity score matched cohort of 83 patients with and without infection, wound infection was not associated with recurrence free survival (p = 0.21), overall survival (p = 0.71), and locoregional control (p = 0.84), although there was a trend towards increased distant metastases (p = 0.10). Patients with wound infection had a greater preoperative NLR as well as a greater rise in the NLR after surgery, but these were not associated with survival or recurrence. Conclusions: Patients with wound infections have more adverse pathologic features. However, wound infection was not associated with poorer cancer outcomes although a trend towards increased distant metastases should be investigated.
ER  - 

TY  - JOUR
M3  - Conference Abstract
Y1  - 2019
VL  - 229
IS  - 4
SP  - e209
EP  - e210
SN  - 1879-1190
SN  - 1072-7515
JF  - Journal of the American College of Surgeons
JO  - J. Am. Coll. Surg.
UR  - https://www.embase.com/search/results?subaction=viewrecord&id=L2002913313&from=export
U2  - L2002913313
DB  - Embase
U4  - 2019-09-23
L2  - http://dx.doi.org/10.1016/j.jamcollsurg.2019.08.1435
DO  - 10.1016/j.jamcollsurg.2019.08.1435
A1  - Mercado, F.E.
A1  - Ching, M.
A1  - Imai, T.A.
A1  - Soukiasian, H.J.
M1  - (Mercado F.E.; Ching M.; Imai T.A.; Soukiasian H.J.) Cedars-Sinai Medical Center, Los Angeles, CA, United States
T1  - Neutrophil-to-Lymphocyte Ratio, Platelet-to-Lymphocyte Ratio, and the Systemic Immune-Inflammation Index: Do They Have a Role in Predicting Complications after Lung Cancer Resections?
LA  - English
KW  - adenocarcinoma
KW  - adult
KW  - area under the curve
KW  - atrial fibrillation
KW  - cancer patient
KW  - cancer surgery
KW  - complication
KW  - conference abstract
KW  - hospitalization
KW  - human
KW  - inflammation
KW  - long term survival
KW  - lung lobectomy
KW  - major clinical study
KW  - male
KW  - neutrophil lymphocyte ratio
KW  - non small cell lung cancer
KW  - platelet lymphocyte ratio
KW  - postoperative complication
KW  - predictive value
KW  - preoperative evaluation
KW  - receiver operating characteristic
KW  - retrospective study
KW  - surgery
N2  - Introduction: Inflammatory scores neutrophil-to-lymphocyte-ratio (NLR), platelet-to-lymphocyte-ratio (PLR), and the Systemic-Immune-Inflammation Index (SII) have been shown to be predictive of recurrence and overall survival in non-small cell lung cancer (NSCLC). However, their role in predicting postoperative complications is unclear. Methods: Our single-institution retrospective database was used to identify patients who underwent anatomic lung resections for NSCLC from 2008 to 2010. Preoperative NLR, PLR, and SII were calcuated to compare their abilities to predict postoperative complications, in particular, postoperative atrial fibrillation (POAF) and prolonged air leaks (PAL) occurring within 30 days of surgery. The area under the curve (AUC) and receiver operating characteristic (ROC) curve were estimated and plotted. Results: A total of 386 patients comprised the total study population: 58.3% (n = 225) were women and 41.7% (n = 161) men. Adenocarcinoma was present in 63% (n = 243) of resected lesions. Postoperative complications occurred in 35.2% (136/386) of patients during their hospitalization; the most common complications were prolonged air leaks (13.5%, n = 52) and atrial fibrillation (8%, n = 31). There AUC for NLR, PLR, and SII were poor predictors for development of any type of complications (NLR AUC 0.607; PLR AUC 0.552; SII AUC 0.575). For POAF, the highest predictor was NLR with AUC 0.647 (95% CI 0.539-0.755) which although higher than PLR (0.546) and SII (AUC 0.605), is still consider of weak predictive value. Conclusion: Despite known applications of NLR, PLR, and SII inflammation scores having predicting value for long-term survival in NSCLC, these do not have predictive value for early postoperative complications.
ER  - 

TY  - JOUR
M3  - Conference Abstract
Y1  - 2019
VL  - 14
IS  - 10
SP  - S435
SN  - 1556-1380
SN  - 1556-0864
JF  - Journal of Thoracic Oncology
JO  - J. Thorac. Oncol.
UR  - https://www.embase.com/search/results?subaction=viewrecord&id=L2003405610&from=export
U2  - L2003405610
DB  - Embase
U4  - 2019-10-23
L2  - http://dx.doi.org/10.1016/j.jtho.2019.08.895
DO  - 10.1016/j.jtho.2019.08.895
A1  - Olivero, C.F.
A1  - Collado, L.M.
A1  - Carratala, M.M.
A1  - Arranz, A.O.
A1  - Cabello, J.T.
A1  - Santacruz, C.C.
A1  - Montesinos, M.
A1  - Rombolá, C.
M1  - (Olivero C.F.; Collado L.M.) Thoracic Surgery, Hospital Universitari Arnau de Vilanova, Spain
M1  - (Carratala M.M.; Arranz A.O.; Montesinos M.; Rombolá C.) Thoracic Surgery, Hospital Arnau Vilanova, Spain
M1  - (Cabello J.T.) Intesitive Care, Hospital Arnau Vilanova, Spain
M1  - (Santacruz C.C.) General Surgery, Hospital Arnau Vilanova, Spain
T1  - P1.03-43 Preoperative Prognostic Value of Immune-Inflammation Index in Patients with Operable Non-Small Cell Lung Cancer
LA  - English
KW  - aged
KW  - autoimmune disease
KW  - blood transfusion
KW  - cancer patient
KW  - cancer prognosis
KW  - cancer recurrence
KW  - cancer staging
KW  - cancer surgery
KW  - cancer survival
KW  - conference abstract
KW  - controlled study
KW  - disease free interval
KW  - female
KW  - follow up
KW  - hematologic disease
KW  - histopathology
KW  - human
KW  - human tissue
KW  - inflammation
KW  - international normalized ratio
KW  - lymphocyte monocyte ratio
KW  - major clinical study
KW  - male
KW  - neutrophil lymphocyte ratio
KW  - non small cell lung cancer
KW  - overall survival
KW  - platelet lymphocyte ratio
KW  - postoperative infection
KW  - preoperative evaluation
KW  - prognosis
KW  - receiver operating characteristic
KW  - recurrence risk
KW  - retrospective study
KW  - steroid therapy
KW  - surgery
N2  - Background: There is increasing evidence that the systemic immune-inflammation response is correlated with clinical outcomes in diverse solid tumors. The aim of the study was to determine preoperative values of neutrophil to lymphocyte ratio (NLR), platelet to lymphocyte ratio (PLR) and lymphocyte to monocyte ratio (LMR), and to analyze their impact on histologic outcomes and prognosis in patients with operable non-small cell lung cancer (NSCLC). Method: Retrospective study of patients diagnosed of stage I-IIIA NSCLC (7th edition TNM) between May 2014 and October 2018. Exclusion criteria included neoadyuvant therapy, R1-R2 resection, previous autoimmune or hematological disorders, active pre- or postoperative infection, steroid therapy, perioperative blood transfusion and previous history of malignancy other than NSCLC. The NRL, PLR and LMR were calculated by means of a peripherical blood sample 4 weeks prior to surgery. Receiver operating characteristic (ROC) curve was used to determine the optimal cut-off values for above mentioned ratios. The association between NRL, PLR and LMR, and histological outcomes, recurrence, disease free interval (DFI) and overall survival were analyzed. Result: Eighty-six patients who underwent surgery for NSCLC were included in this retrospective analysis (51% males, median age 69,5 years). Mean follow-up was 45,7 months. Median overall survival and DFI were 27 and 24 months respectively. There was no statistically significant association between PLR, MLR, and histological variables, DFI or overall survival. The optimal cut-off value was 1.90 for NLR. In our series, INR values superior to 1.90 showed a significantly higher recurrence rate (23.6% vs. 5.5%, p=0.04) (Fig. 1) and a decreased overall survival (90% vs. 97%, p=0.031). [Figure presented] Conclusion: This study demonstrated that NLR is an independent poor outcome marker for patients with I-IIIA NSCLC who underwent surgery. In our series NLR (cut off value >1.90) could be used preoperatively as a valuable prognostic marker for disease free interval and overall survival. Keywords: lymphocyte/monocyte ratio, neutrophil/lymphocyte ratio, platelet/lymphocyte ratio
ER  - 

TY  - JOUR
M3  - Conference Abstract
Y1  - 2019
VL  - 14
IS  - 10
SP  - S593
SN  - 1556-1380
SN  - 1556-0864
JF  - Journal of Thoracic Oncology
JO  - J. Thorac. Oncol.
UR  - https://www.embase.com/search/results?subaction=viewrecord&id=L2003406404&from=export
U2  - L2003406404
DB  - Embase
U4  - 2019-10-24
L2  - http://dx.doi.org/10.1016/j.jtho.2019.08.1244
DO  - 10.1016/j.jtho.2019.08.1244
A1  - Abrao, F.
A1  - Abreu, I.
A1  - Oliveira, M.
A1  - Viana, G.
A1  - Younes, R.
A1  - Negri, E.
M1  - (Abrao F.; Abreu I.; Oliveira M.; Viana G.) Thoracic Surgery, Hospital Santa Marcelina - Brazil, Sao Paulo, Brazil
M1  - (Younes R.) Hospital Alemão Oswaldo Cruz, Sao Paulo, Brazil
M1  - (Negri E.) Faculdade de Medicina Universidade de São Paulo, São Paulo, Brazil
T1  - P1.16-18 Pleural Malignant Effusion. Is it Possible to Predict Recurrence After Palliative Pleural Procedure?
LA  - English
KW  - adult
KW  - cancer chemotherapy
KW  - cancer patient
KW  - cancer recurrence
KW  - cancer surgery
KW  - cancer survival
KW  - conference abstract
KW  - controlled study
KW  - female
KW  - human
KW  - human cell
KW  - lung infiltrate
KW  - major clinical study
KW  - male
KW  - malignant pleura effusion
KW  - metastasis
KW  - neutrophil lymphocyte ratio
KW  - pleura fluid
KW  - pleura thickening
KW  - pleurodesis
KW  - postoperative period
KW  - primary tumor
KW  - prospective study
KW  - receiver operating characteristic
KW  - recurrence free survival
KW  - risk assessment
KW  - risk factor
KW  - sensitivity and specificity
KW  - systemic therapy
KW  - thrombocyte
KW  - univariate analysis
N2  - Background: Malignant pleural effusion (MPE) accounts for several hospital admissions. MPE recurs rapidly in a considerable number of patients. Since MPE is associated with poor survival, a detailed prognosis may help to recognize patients with at higher risk of recurrence, aiming to individualize treatment strategies. However, there have been few studies that evaluated factors, including systemic therapy, associated with MPE recurrence. The aim of this study was to recognize risk factors of recurrence in symptomatic patients only, who required a pleural approach. Method: A prospectively assembled database was analyzed to search for patients with symptomatic MPE. The obtained data included basic demographics, primary tumor site, performance status, neutrophil/lymphocyte ratio (NLR) and platelets/lymphocyte ratio. Metastatic sites were also evaluated, which was defined as presence of any numbers of metastasis at each organ. Regarding the postoperative period, we analyzed pleural effusion recurrence, the palliative approach used, in addition to the biochemical profile of pleural fluid. Pleural thickening and pulmonary infiltrate were also described. Systemic treatment was evaluated. Patients were classified into three groups at MPE diagnosis: systemic treatment-naïve patients, patients who received first-line systemic treatment and patients receiving second-line systemic treatment or further therapy. The quantitative variables without definite cutoff points were submitted to the ROC (Receiver Operating Characteristic) curve, using a sub-sample of 50% of the recorded cases. Cutoff points were defined as the ones with sensitivity and specificity values >0.80. Univariate and multiple Cox regression models were used to evaluate the risk of recurrence (HR) and their respective 95% confidence intervals (95%CI). Result: Of the 288 analyzed patients, the most frequent main procedure was pleurodesis (43.1%). Disease recurrence occurred in 58 patients (20.1%). Recurrence-free survival was 73.3% at 12 months. Patients submitted to the pleurodesis procedure had a longer recurrence-free survival of 84.6%, with HR = 0.33 (95%CI = 0.17 - 0.63) when compared to patients who underwent the pleural drainage. Regarding the chemotherapy lines of treatment, Cox univariate analysis showed that the risk of recurrence for those submitted to the 1st line of palliative CT was HR = 3.19 (95% CI = 1.32 - 7.70) and for the 2nd line of palliative CT, HR = 7.32 (95% CI = 3.34 - 16.07) when compared to the systemic treatment-naïve patients. The independent factors for recurrence-free survival were procedure and chemotherapy lines. Patients who were submitted to pleurodesis had a protective factor for recurrence, with an HR = 0.34 (95% CI = 0.15 - 0.74, p = 0.007). On the other hand, patients submitted to the 1st and 2nd line of palliative CT had, respectively, an HR risk = 2.81 (95% CI = 1.10-7.28, p = 0.034) and HR = 3.23 (95% CI = 1.33 - 7.84, p = 0.010). Conclusion: Patients receiving the first or second line of systemic treatment have a higher risk of MPE recurrence when compared to patients who underwent MPE treatment before starting the systemic treatment. The definitive treatment of MPE, such as pleurodesis, was associated with a lower risk of MPE recurrence. Keywords: pleural malignant effusion, Recurrence, palliative
ER  - 

TY  - JOUR
M3  - Conference Abstract
Y1  - 2019
VL  - 14
IS  - 10
SP  - S634
SN  - 1556-1380
SN  - 1556-0864
JF  - Journal of Thoracic Oncology
JO  - J. Thorac. Oncol.
UR  - https://www.embase.com/search/results?subaction=viewrecord&id=L2003407547&from=export
U2  - L2003407547
DB  - Embase
U4  - 2019-10-23
L2  - http://dx.doi.org/10.1016/j.jtho.2019.08.1336
DO  - 10.1016/j.jtho.2019.08.1336
A1  - Noma, D.
A1  - Watanabe, K.
A1  - Masuda, M.
M1  - (Noma D.; Watanabe K.; Masuda M.) Department of Surgery, Yokohama City University School of Medicine, Japan
T1  - P1.18-20 The Relationship Between the Recurrence Timing and Inflammation-Based Prognostic Scores in Resected Non-Small-Cell Lung Cancer
LA  - English
KW  - albumin
KW  - C reactive protein
KW  - endogenous compound
KW  - aged
KW  - cancer patient
KW  - cancer prognosis
KW  - cancer recurrence
KW  - cancer surgery
KW  - cancer survival
KW  - conference abstract
KW  - controlled study
KW  - female
KW  - follow up
KW  - human
KW  - inflammation
KW  - lung lobectomy
KW  - major clinical study
KW  - male
KW  - neutrophil lymphocyte ratio
KW  - non small cell lung cancer
KW  - platelet lymphocyte ratio
KW  - recurrence free survival
KW  - recurrence risk
KW  - retrospective study
KW  - survival rate
KW  - univariate analysis
N2  - Background: Several inflammatory markers are reported to be useful in predicting the surgical outcomes in patients with various cancers. We evaluated the influence of inflammation-based prognostic scores on the postoperative recurrence timing using survival curves and hazard curves for non-small cell lung cancer (NSCLC) patients. Method: Total 356 patients with NSCLC who underwent pulmonary resection were retrospectively studied. The study subjects included 217 males and 139 females with a mean age of 70.0 years at the time of the surgery. We divided the population as per the Glasgow prognostic score (GPS), modified GPS, neutrophil-to-lymphocyte ratio (NLR, cut-off: low ≤3.75 and high >3.75), platelet-to-lymphocyte ratio[A1] (low ≤200 and high >200), and C-reactive protein-to-albumin ratio (CAR, low ≤0.028 and high >0.028). Hazard curves and changes in the hazards [A2] over time were evaluated. Result: GPS, mGPS, high NLR, and high CAR were significantly associated with poor recurrence-free survival (RFS) in the univariate analysis. Multivariate analysis revealed that only mGPS (Hazard ratio [HR]: 1.569, 95% confidence interval [CI] 1.149–2.144, p = 0.005) and high CAR (HR: 1.751, 95%CI 1.002–3.061, p = 0.049) remained independently associated with RFS. The resulting hazard curves indicated that the recurrence risk pattern correlated with inflammation, with an early sharp peak within a year of surgery for patients with mGPS 2 or a high CAR and some late gentle humps [A1] for patients with mGPS 0 or a low CAR. [Figure presented] Conclusion: Patients with mGPS 2 or a high CAR have a high risk of early recurrence in resected NSCLC. These findings are useful for postoperative follow-up strategy, allowing the identification of patients who would specifically obtain a clinical benefit from intensive surveillance. Keywords: mGPS, CAR, Hazard curves
ER  - 

TY  - JOUR
M3  - Conference Abstract
Y1  - 2019
VL  - 14
IS  - 10
SP  - S893
EP  - S894
SN  - 1556-1380
SN  - 1556-0864
JF  - Journal of Thoracic Oncology
JO  - J. Thorac. Oncol.
UR  - https://www.embase.com/search/results?subaction=viewrecord&id=L2003407881&from=export
U2  - L2003407881
DB  - Embase
U4  - 2019-10-24
L2  - http://dx.doi.org/10.1016/j.jtho.2019.08.1935
DO  - 10.1016/j.jtho.2019.08.1935
A1  - Boulate, D.
A1  - Kassegne, T.
A1  - Chenesseau, J.
A1  - Ammi, M.
A1  - Mussot, S.
A1  - Fabre, D.
A1  - Mitilian, D.
A1  - Crutu, A.
A1  - Temam, S.
A1  - Mercier, O.
A1  - Fadel, E.
M1  - (Boulate D.; Kassegne T.; Chenesseau J.; Ammi M.; Mussot S.; Fabre D.; Mitilian D.; Crutu A.; Mercier O.) Thoracic and Vascular Surgery, Hopital Marie Lannelongue, Le Plessis-Robinson, France
M1  - (Temam S.) Head and Neck Cancer, Gustave Roussy, Villejuif, France
M1  - (Fadel E.) Thoracic and Vascular Surgery, Hopital Marie Lannelongue, Le Plessis Robinson, France
T1  - P2.17-24 Minimally Invasive Surgery for Lung Cancer Improves Short Term Outcomes in Patients with History of Head and Neck Carcinoma
LA  - English
KW  - adult
KW  - cancer patient
KW  - cancer staging
KW  - cancer surgery
KW  - complication
KW  - conference abstract
KW  - coronary artery disease
KW  - female
KW  - head and neck carcinoma
KW  - hospitalization
KW  - human
KW  - intensive care unit
KW  - lobectomy
KW  - lung cancer
KW  - major clinical study
KW  - male
KW  - minimally invasive surgery
KW  - neutrophil lymphocyte ratio
KW  - nonparametric test
KW  - open surgery
KW  - quantitative analysis
KW  - respiratory function
KW  - retrospective study
KW  - sex ratio
KW  - surgery
KW  - video assisted thoracoscopic surgery
N2  - Background: Lung cancer resections are at high risk for major complications in patients with history of head and neck carcinoma (HNC). We initiated a minimally invasive video assisted thoracic surgery (VATS) program since 2014. Our objective was to determine whether VATS lobectomy had better short term outcome than open lobectomy in this subset of patients. Method: We performed a retrospective monocentric analysis of consecutive standard lobectomies performed for lung cancer in patients with history of HNC at our institution between January 2010 and December 2017. Patients with more complex procedures were excluded. Patients’ characteristics and short term outcome were compared between VATS and open lobectomy (OL) groups. Quantitative data were compared using parametric test when normally distributed and using non-parametric test when not normally distributed. Qualitative data were compared using Chi2 or exact Fischer’s test when appropriate. P<0.05 was considered significant. Result: Among 85 patients, 52 underwent an OL and 33 VATS lobectomy. There was no significant difference between the two groups regarding age, sex ratio, HNC location, history of HNC treatment, pathology and stage of lung cancer, history of coronary artery disease, respiratory function or neutrophil to lymphocyte ratio. Postoperative death occurred in 2 patients only in the OL group. In the VATS group, there was a significant decrease in proportion of postoperative life-threatening complications requiring hospitalization in intensive care unit (12/52 vs. 1/33, P=0.01). The main results are reported in the Table. [Figure presented] Conclusion: We found that minimally invasive thoracic surgery was associated with better short term outcomes compared to open surgery for lung cancer resection in patients with history of HNC. Therefore, we suggest that standard lobectomy in patients with history of HNC should be performed by VATS procedure. Further studies are required to confirm our finding. Keywords: VATS lobectomy, Head and Neck carcinoma, lung cancer resection
ER  - 

TY  - JOUR
M3  - Conference Abstract
Y1  - 2019
VL  - 18
IS  - 9
SP  - e3202
EP  - e3203
SN  - 1878-1500
SN  - 1569-9056
JF  - European Urology, Supplements
JO  - Eur. Urol. Suppl.
UR  - https://www.embase.com/search/results?subaction=viewrecord&id=L2004021224&from=export
U2  - L2004021224
DB  - Embase
U4  - 2019-12-03
L2  - http://dx.doi.org/10.1016/S1569-9056(19)33556-0
DO  - 10.1016/S1569-9056(19)33556-0
A1  - Pavan, N.
A1  - Claps, F.
A1  - Rizzo, M.
A1  - Boltri, M.
A1  - Migliozzi, F.
A1  - Traunero, F.
A1  - Liguori, G.
A1  - Trombetta, C.
M1  - (Pavan N.; Claps F.; Rizzo M.; Boltri M.; Migliozzi F.; Traunero F.; Liguori G.; Trombetta C.) Trieste, Italy
T1  - Utility of serum markers in the assessment of perioperative and postoperative morbidity and mortality after radical cystectomy
LA  - English
KW  - albumin
KW  - biological marker
KW  - endogenous compound
KW  - fibrinogen
KW  - adult
KW  - aged
KW  - anesthesiologist
KW  - cancer patient
KW  - cancer prognosis
KW  - cancer surgery
KW  - cancer survival
KW  - clinical assessment
KW  - clinical evaluation
KW  - complication
KW  - conference abstract
KW  - controlled study
KW  - cystectomy
KW  - decision making
KW  - female
KW  - hospital readmission
KW  - hospitalization
KW  - human
KW  - human cell
KW  - human tissue
KW  - ileal conduit
KW  - inflammation
KW  - lymphocyte monocyte ratio
KW  - major clinical study
KW  - male
KW  - morbidity
KW  - mortality
KW  - muscle invasive bladder cancer
KW  - neoadjuvant therapy
KW  - neutrophil lymphocyte ratio
KW  - nutritional status
KW  - peroperative complication
KW  - platelet lymphocyte ratio
KW  - polymerase chain reaction
KW  - postoperative complication
KW  - preoperative evaluation
KW  - receiver operating characteristic
KW  - retrospective study
KW  - risk assessment
KW  - surgery
KW  - Youden index
N2  - Aim of the study: Despite significant improvements in surgical techniques, radical cystectomy (RC) remains a highly morbid operation. The ability to predict complications and create prevention strategies is crucial in the surgical decision-making process and to optimise treatment outcomes. Recently, there is growing interest in the association of preoparetive inflammation and immuno-nutritional serum markers with postsurgical complications and survival outcomes. The aim of this study was to investigate and compare the ability of preoperative Controlling Nutritional Status (CONUT), Prognostic Nutritional Index (PNI), neutrophil to lymphocyte ratio (NLR), platlet to lymphocyte ratio (PLR), lymphocyte to monocyte ratio (LMR), systemic immune-inflammation index (SII), albumin, fibrinogen and PCR to predict perioperative and postoperative morbidity and mortality after RC. Materials and Methods: We retrospectively evaluated 164 patients who underwent open RC for muscle-invasive bladder cancer (MIBC) at our Institute between December 2004 and June 2018. We excluded those patients who received neoadjuvant therapy and patients in whom data were incomplete. Covariates were analyzed to determine associations with complication rates (according to the Clavien-Dindo system), mean hospitalization length, 30-days readmission rates and 90-days mortality. A multivariable binomial logistic regression determined associations with postsurgical outcomes taking into account age, sex, urinary diversion, pT stage and each serum marker, or American Society of Anesthesiologists (ASA) classification and Charlson Comorbity Index (CCI) categorization. Results: Cut-off values to discriminate threshold of these biomarkers were determined calculating the ROC curve and the maximum Youden index. We included 164 patients underwent RC for MIBC. The mean age at surgery was 72.1 years (range, 46–88) and the majority of urinary diversions were ileal conduit (78.1%). Overall, 44(26.8%) patients experienced a major complication (Clavien grade ≥ 3) and there were 9(5.5%) deaths within 3 months of surgery. ASA, CONUT, NLR, PLR, SII and PCR showed statistically significant differences in distribution of complications (all p < 0.05). There were no differences in mean hospitalization length while CONUT, PNI, fibrinogen, PCR, SII and CCI were statistically associated with 30-days readmission. Fibrinogen was the only serum marker associated with 90-days mortality (p = 0.01). Multivariable binomial logistic regression analysys confirmed the association of CONUT, SII, ASA, NLR, PCR and fibrinogen with surgical complications (all p < 0.05). Discussion: Preoperative inflammation and immuno-nutritional serum markers based on standard laboratory measurements may be simple and inexpensive potentially effective risk-assessment tools to predict outcomes after RC. Further investigations should be necessary to confirm these results.
ER  - 

TY  - JOUR
M3  - Conference Abstract
Y1  - 2019
VL  - 30
SP  - v263
SN  - 1569-8041
SN  - 0923-7534
JF  - Annals of Oncology
JO  - Ann. Oncol.
UR  - https://www.embase.com/search/results?subaction=viewrecord&id=L2004536459&from=export
U2  - L2004536459
DB  - Embase
U4  - 2020-03-24
L2  - http://dx.doi.org/10.1093/annonc/mdz247.017
DO  - 10.1093/annonc/mdz247.017
A1  - Kim, N.
A1  - Shin, S.H.
A1  - Ryu, Y.
A1  - Han, I.W.
A1  - Heo, J.S.
A1  - Choi, D.W.
M1  - (Kim N.; Shin S.H.; Ryu Y.; Han I.W.; Heo J.S.; Choi D.W.) Surgery, Samsung Medical Center (SMC), Seoul, South Korea
T1  - Prognostic factors for predicting early recurrence within the first year of surgery in pancreatic ductal adenocarcinoma
LA  - English
KW  - adult
KW  - cancer adjuvant therapy
KW  - cancer patient
KW  - cancer prognosis
KW  - cancer recurrence
KW  - cancer staging
KW  - cancer surgery
KW  - cancer survival
KW  - chemoradiotherapy
KW  - conference abstract
KW  - controlled study
KW  - disease free survival
KW  - female
KW  - follow up
KW  - funding
KW  - human
KW  - major clinical study
KW  - male
KW  - medical record
KW  - neutrophil lymphocyte ratio
KW  - overall survival
KW  - pancreas adenocarcinoma
KW  - pancreatectomy
KW  - preoperative evaluation
KW  - radiotherapy
KW  - recurrence risk
KW  - retrospective study
KW  - risk factor
KW  - surgery
N2  - Background: Pancreatic ductal adenocarcinoma (PDAC) has a dismal prognosis and it is a lethal disease with a recurrence rate of almost 50% within 1 year even after curative resection. The purpose of this study was to find out risk factors of early recurrence within the first year of surgery in PDAC. Methods: From January 2007 to December 2016, 833 patients who underwent pancreatectomy with curative intention for PDAC at a single institute were included in this study, and their medical records were retrospectively reviewed. Results: The median overall survival (OS) was 22.1 months and the median disease free survival(DFS) was 10.4 months. The 5-year OS rate was 25.9% and DFS rate was 18.6%. After excluding 80 patients who have lost to follow-up, there were 394 patients (54.0%) who have recurred within the first year of surgery. Multivariable logistic regression revealed that the followings were independently associated with early recurrence: neutrophil to lymphocyte ratio > 2.7 (odds ratio [OR] 1.684, 95% confidence interval [CI] 1.164 - 2.436), poorly or un-differentiated tumor(OR 2.421, 95% CI 1.678 - 3.492), T stage (T2 [OR 2.082, 95% CI 1.384 - 3.134], T3 [OR 4.577, 95% CI 2.589 - 8.091]), and N stage (N1 [OR 1.560, 95% CI 1.075 - 2.265], N2 [OR 4.561, 2.831 - 7.348]). Adjuvant chemoradiation therapy was a factor that reduces the risk of early recurrence (OR 0.552, 95% CI 0.386 - 0.789). Conclusions: Identification of risk factors associated with early recurrence in the preoperative and postoperative state may help establish therapeutic strategies to reduce the recurrence rate and improve survival of PDAC patients. Legal entity responsible for the study: The authors. Funding: Has not received any funding. Disclosure: All authors have declared no conflicts of interest.
ER  - 

TY  - JOUR
M3  - Conference Abstract
Y1  - 2019
VL  - 46
IS  - 1
SP  - S539
SN  - 1619-7089
JF  - European Journal of Nuclear Medicine and Molecular Imaging
JO  - Eur. J. Nucl. Med. Mol. Imaging
UR  - https://www.embase.com/search/results?subaction=viewrecord&id=L629701843&from=export
U2  - L629701843
DB  - Embase
U4  - 2019-11-04
L2  - http://dx.doi.org/10.1007/s00259-019-04486-2
DO  - 10.1007/s00259-019-04486-2
A1  - Cengiz, A.
A1  - Yersal, Ö.
A1  - Kurt Ömürlü, I.
A1  - Yürekli, Y.
M1  - (Cengiz A.; Yürekli Y.) Adnan Menderes University, Faculty of Medicine, Department of Nuclear Medicine, Aydin, Turkey
M1  - (Yersal Ö.) Adnan Menderes University, Faculty of Medicine, Department of Medical Oncology, Aydin, Turkey
M1  - (Kurt Ömürlü I.) Adnan Menderes University, Faculty of Medicine, Department of Biostatistics, Aydin, Turkey
AD  - A. Cengiz, Adnan Menderes University, Faculty of Medicine, Department of Nuclear Medicine, Aydin, Turkey
T1  - Prognostic role of metabolic 18F-FDG PET/CT parameters and hematological prognostic indicators in patients with colorectal cancer
LA  - English
KW  - CA 125 antigen
KW  - carcinoembryonic antigen
KW  - endogenous compound
KW  - adult
KW  - cancer patient
KW  - cancer prognosis
KW  - cancer staging
KW  - cancer surgery
KW  - cancer survival
KW  - colorectal cancer
KW  - conference abstract
KW  - controlled study
KW  - descending colon
KW  - diagnostic test accuracy study
KW  - distant metastasis
KW  - female
KW  - follow up
KW  - glycolysis
KW  - hematology
KW  - histology
KW  - histopathology
KW  - human
KW  - human tissue
KW  - major clinical study
KW  - male
KW  - maximum standardized uptake value
KW  - mean standardized uptake value
KW  - metabolic tumor volume
KW  - overall survival
KW  - patient coding
KW  - positron emission tomography-computed tomography
KW  - preoperative evaluation
KW  - primary tumor
KW  - prognosis
KW  - receiver operating characteristic
KW  - retrospective study
KW  - sensitivity and specificity
KW  - solid malignant neoplasm
KW  - survival rate
KW  - survival time
KW  - univariate analysis
N2  - Aim/Introduction: Inflammatory markers such as neutrophil to lymphocyte ratio (NLR) and platelet to lymphocyte ratio (PLR) may be prognostic biomarkers in solid tumors. Some tumor markers such as carcinoembryonic antigen (CEA), cancer antigen 19-9 (CA19-9), cancer antigen 125 (CA125) have also been used as the indicators for post-operative surveillance. The aim of this study is to evaluate the role of preoperative 18F-FDG PET/CT parameters including maximum standardized uptake value (SUVmax), metabolic tumor volume (MTV) and total lesion glycolysis (TLG) and hematologic prognostic indicators in patients with colorectal cancer (CRC) in terms of predicting prognosis. Materials and Methods: One hundred and one patients (35 F, 66 M) with newly diagnosed CRC and who had undergone 18F-FDG PET/CT for initial staging were evaluated retrospectively. SUVmax, SUVmean, MTV and TLG values were calculated for primary tumor. Patient data including pathologic stage at presentation, histology, tumor location (right/left colon), overall survival (OS) were analyzed. Complete hemogram analysis and serum CEA (ng/mL), CA-125 (U/mL) and CA19-9 (U/mL) levels obtained within two weeks of the PET/CT examination were used for hematological data. NLR and PLR were calculated in all patients. Results: 40 out of 101 patients died during the follow-up period. TNM stage, PET/CT parameters including SUVmax, MTV and TLG were found to be correlated with survival rate in univariate analysis (p<0.05). Although distant metastases were related with survival, LN metastases were not significantly correlated with survival time. Additionally, lesion location, histological type were not related with good prognosis. All hematological markers excluding PLR were also significantly associated with survival time. ROC analysis revealed that optimal SUVmax cutoff value for predicting survival time in patients with CRC was >17.9 (AUC=0.625; p=0.032). The calculated sensitivity and specificity values for this cutoff were 60% and 65.7%, respectively. To predict the survival time in these patients optimal MTV cutoff value was >34.29 (AUC=0.775; p<0.001), (sensitivity=85%, specificity=62.3%). The cutoff value for predicting survival time, optimal TLG value was >270.4 (AUC=0.790; p<0.001), (sensitivity=77.5%, specificity=68.9%). Conclusion: Preoperative 18F-FDG PET/CT metabolical parameters are useful to predict prognosis in patients with CRC. High preoperative NLR and high tumor markers were also shown to be negative independent prognostic factors in these patients.
ER  - 

TY  - JOUR
M3  - Conference Abstract
Y1  - 2019
VL  - 30
SP  - v263
SN  - 1569-8041
JF  - Annals of Oncology
JO  - Ann. Oncol.
UR  - https://www.embase.com/search/results?subaction=viewrecord&id=L630603162&from=export
U2  - L630603162
DB  - Embase
U4  - 2020-01-20
L2  - http://dx.doi.org/10.1093/annonc/mdz247.017
DO  - 10.1093/annonc/mdz247.017
A1  - Kim, N.
A1  - Shin, S.H.
A1  - Ryu, Y.
A1  - Han, I.W.
A1  - Heo, J.S.
A1  - Choi, D.W.
M1  - (Kim N.; Shin S.H.; Ryu Y.; Han I.W.; Heo J.S.; Choi D.W.) Surgery, Samsung Medical Center (SMC), Seoul, South Korea
AD  - N. Kim, Surgery, Samsung Medical Center (SMC), Seoul, South Korea
T1  - Prognostic factors for predicting early recurrence within the first year of surgery in pancreatic ductal adenocarcinoma
LA  - English
KW  - adult
KW  - cancer adjuvant therapy
KW  - cancer patient
KW  - cancer prognosis
KW  - cancer recurrence
KW  - cancer staging
KW  - cancer surgery
KW  - cancer survival
KW  - chemoradiotherapy
KW  - conference abstract
KW  - controlled study
KW  - disease free survival
KW  - female
KW  - follow up
KW  - human
KW  - major clinical study
KW  - male
KW  - medical record
KW  - neutrophil lymphocyte ratio
KW  - overall survival
[truncated: 1,541,795 more chars]
