# Supplementary material for: Prognostic value of the postoperative neutrophil-lymphocyte ratio in solid tumors: A meta-analysis
Source: PLoS One. 2021 Apr 19;16(4):e0250091. doi: 10.1371/journal.pone.0250091 (PMC8055017; doi:10.1371/journal.pone.0250091)
Supplement: S1 Dataset — (ZIP) [file pone.0250091.s002.zip › PubMedSearchHistory.csv]

Search number	Query	Sort By	Filters	Search Details	Results	Time
6	(((Neutrophil[Title/Abstract]) AND (lymphocyte[Title/Abstract])) AND (postoperative[Title/Abstract])) AND ((((((Neoplasm[Title/Abstract]) OR (Neoplasia[Title/Abstract])) OR (Tumor[Title/Abstract])) OR (Cancer[Title/Abstract])) OR (Malignancy[Title/Abstract])) OR (Carcinoma[Title/Abstract]))			"Neutrophil"[Title/Abstract] AND "lymphocyte"[Title/Abstract] AND "postoperative"[Title/Abstract] AND ("Neoplasm"[Title/Abstract] OR "Neoplasia"[Title/Abstract] OR "Tumor"[Title/Abstract] OR "Cancer"[Title/Abstract] OR "Malignancy"[Title/Abstract] OR "Carcinoma"[Title/Abstract])	343	08:01:48
5	(Neutrophil[Title/Abstract]) AND (lymphocyte[Title/Abstract])			"Neutrophil"[Title/Abstract] AND "lymphocyte"[Title/Abstract]	10,578	08:01:34
3	postoperative[Title/Abstract]			"postoperative"[Title/Abstract]	531,873	07:43:36
1	(((((Neoplasm[Title/Abstract]) OR (Neoplasia[Title/Abstract])) OR (Tumor[Title/Abstract])) OR (Cancer[Title/Abstract])) OR (Malignancy[Title/Abstract])) OR (Carcinoma[Title/Abstract])			"Neoplasm"[Title/Abstract] OR "Neoplasia"[Title/Abstract] OR "Tumor"[Title/Abstract] OR "Cancer"[Title/Abstract] OR "Malignancy"[Title/Abstract] OR "Carcinoma"[Title/Abstract]	2,825,931	07:42:43
