# Supplementary material for: Prognostic value of the postoperative neutrophil-lymphocyte ratio in solid tumors: A meta-analysis
Source: PLoS One. 2021 Apr 19;16(4):e0250091. doi: 10.1371/journal.pone.0250091 (PMC8055017; doi:10.1371/journal.pone.0250091)
Supplement: S1 Dataset — (ZIP) [file pone.0250091.s002.zip › WEB OF SCIENCE history.ua]

<search>
<application_name>UA</application_name>
<application_version>WoK 5.5</application_version>
<search_name>Test Search</search_name>
<search_desc>Test Search Description</search_desc>
<sets>
<set>
<set_number>1</set_number>
<field_id></field_id>
<tns_id></tns_id>
<parsed_query_string><![CDATA[]]></parsed_query_string>
<user_query_string><![CDATA[TS=(Neoplasm OR Neoplasia OR Tumor OR Cancer OR Carcinoma OR Malignancy)]]></user_query_string>
<user_timespan_string><![CDATA[input.tslimit.ALL]]></user_timespan_string>
<parsed_dblimits_string><![CDATA[WOS.CCR WOS.SCI WOS.ESCI WOS.SSCI WOS.ISSHP WOS.ISTP WOS.IC WOS.AHCI WOS.BHCI WOS.BSCI BIOSIS.PREVIEWS CSCD.CSCD DRCI.DSCI DRCI.DSSHCI DIIDW.EDerwent DIIDW.MDerwent DIIDW.CDerwent INSPEC.INSPEC KJD.KJD MEDLINE.MEDLINE RSCI.RSCI SCIELO.SCIELO]]></parsed_dblimits_string>
<user_editions_string><![CDATA[ WOS, BIOSIS, CSCD, DRCI, DIIDW, INSPEC, KJD, MEDLINE, RSCI, SCIELO]]></user_editions_string>
<user_limits_string><![CDATA[]]></user_limits_string>
<refinedBy><![CDATA[]]></refinedBy>
<analysisHistory></analysisHistory>
<application_data>
<service_mode></service_mode>
<query_desc>AdvancedSearch</query_desc>
<query_type>com.thomson.ts.framework.query.IGeneralQuery</query_type>
<preparsed><![CDATA[TS=(Neoplasm OR Neoplasia OR Tumor OR Cancer OR Carcinoma OR Malignancy) ]]></preparsed>
<molecule><![CDATA[]]></molecule>
<frag_codes><![CDATA[]]></frag_codes>
<queryType>com.thomson.ts.framework.query.IGeneralQuery</queryType>
<query_syntax>3.3</query_syntax>
<oldQuerySyntax></oldQuerySyntax>
<search_mode>AdvancedSearch</search_mode>
<colName></colName>
<unparsedSearchInput><![CDATA[TS=(Neoplasm OR Neoplasia OR Tumor OR Cancer OR Carcinoma OR Malignancy) ]]></unparsedSearchInput>
<parsedSearchInput><![CDATA[]]></parsedSearchInput>
<unparsedSearchNoLimits><![CDATA[TS=(Neoplasm OR Neoplasia OR Tumor OR Cancer OR Carcinoma OR Malignancy) ]]></unparsedSearchNoLimits>
<subtype></subtype>
<options></options>
<user_query_string_xml><Field><![CDATA[TS=(Neoplasm OR Neoplasia OR Tumor OR Cancer OR Carcinoma OR Malignancy)]]></Field></user_query_string_xml>
<ss_lemmatization><![CDATA[On]]></ss_lemmatization>
<ss_spellchecking><![CDATA[Suggest]]></ss_spellchecking>
<ss_query_language><![CDATA[auto]]></ss_query_language>
<isOneClickDaisyAuthor></isOneClickDaisyAuthor>
<OneClickDaisyAuthorName></OneClickDaisyAuthorName>
<relatedMetaData></relatedMetaData>
<parentUT></parentUT>
</application_data>
</set>
<set>
<set_number>2</set_number>
<field_id></field_id>
<tns_id></tns_id>
<parsed_query_string><![CDATA[]]></parsed_query_string>
<user_query_string><![CDATA[TS=(Neutrophil AND lymphocyte)]]></user_query_string>
<user_timespan_string><![CDATA[input.tslimit.ALL]]></user_timespan_string>
<parsed_dblimits_string><![CDATA[WOS.CCR WOS.SCI WOS.ESCI WOS.SSCI WOS.ISSHP WOS.ISTP WOS.IC WOS.AHCI WOS.BHCI WOS.BSCI BIOSIS.PREVIEWS CSCD.CSCD DRCI.DSCI DRCI.DSSHCI DIIDW.EDerwent DIIDW.MDerwent DIIDW.CDerwent INSPEC.INSPEC KJD.KJD MEDLINE.MEDLINE RSCI.RSCI SCIELO.SCIELO]]></parsed_dblimits_string>
<user_editions_string><![CDATA[ WOS, BIOSIS, CSCD, DRCI, DIIDW, INSPEC, KJD, MEDLINE, RSCI, SCIELO]]></user_editions_string>
<user_limits_string><![CDATA[]]></user_limits_string>
<refinedBy><![CDATA[]]></refinedBy>
<analysisHistory></analysisHistory>
<application_data>
<service_mode></service_mode>
<query_desc>AdvancedSearch</query_desc>
<query_type>com.thomson.ts.framework.query.IGeneralQuery</query_type>
<preparsed><![CDATA[TS=(Neutrophil AND lymphocyte) ]]></preparsed>
<molecule><![CDATA[]]></molecule>
<frag_codes><![CDATA[]]></frag_codes>
<queryType>com.thomson.ts.framework.query.IGeneralQuery</queryType>
<query_syntax>3.3</query_syntax>
<oldQuerySyntax></oldQuerySyntax>
<search_mode>AdvancedSearch</search_mode>
<colName></colName>
<unparsedSearchInput><![CDATA[TS=(Neutrophil AND lymphocyte) ]]></unparsedSearchInput>
<parsedSearchInput><![CDATA[]]></parsedSearchInput>
<unparsedSearchNoLimits><![CDATA[TS=(Neutrophil AND lymphocyte) ]]></unparsedSearchNoLimits>
<subtype></subtype>
<options></options>
<user_query_string_xml><Field><![CDATA[TS=(Neutrophil AND lymphocyte)]]></Field></user_query_string_xml>
<ss_lemmatization><![CDATA[On]]></ss_lemmatization>
<ss_spellchecking><![CDATA[Suggest]]></ss_spellchecking>
<ss_query_language><![CDATA[auto]]></ss_query_language>
<isOneClickDaisyAuthor></isOneClickDaisyAuthor>
<OneClickDaisyAuthorName></OneClickDaisyAuthorName>
<relatedMetaData></relatedMetaData>
<parentUT></parentUT>
</application_data>
</set>
<set>
<set_number>3</set_number>
<field_id></field_id>
<tns_id></tns_id>
<parsed_query_string><![CDATA[]]></parsed_query_string>
<user_query_string><![CDATA[TS=(postoperative)]]></user_query_string>
<user_timespan_string><![CDATA[input.tslimit.ALL]]></user_timespan_string>
<parsed_dblimits_string><![CDATA[WOS.CCR WOS.SCI WOS.ESCI WOS.SSCI WOS.ISSHP WOS.ISTP WOS.IC WOS.AHCI WOS.BHCI WOS.BSCI BIOSIS.PREVIEWS CSCD.CSCD DRCI.DSCI DRCI.DSSHCI DIIDW.EDerwent DIIDW.MDerwent DIIDW.CDerwent INSPEC.INSPEC KJD.KJD MEDLINE.MEDLINE RSCI.RSCI SCIELO.SCIELO]]></parsed_dblimits_string>
<user_editions_string><![CDATA[ WOS, BIOSIS, CSCD, DRCI, DIIDW, INSPEC, KJD, MEDLINE, RSCI, SCIELO]]></user_editions_string>
<user_limits_string><![CDATA[]]></user_limits_string>
<refinedBy><![CDATA[]]></refinedBy>
<analysisHistory></analysisHistory>
<application_data>
<service_mode></service_mode>
<query_desc>AdvancedSearch</query_desc>
<query_type>com.thomson.ts.framework.query.IGeneralQuery</query_type>
<preparsed><![CDATA[TS=(postoperative) ]]></preparsed>
<molecule><![CDATA[]]></molecule>
<frag_codes><![CDATA[]]></frag_codes>
<queryType>com.thomson.ts.framework.query.IGeneralQuery</queryType>
<query_syntax>3.3</query_syntax>
<oldQuerySyntax></oldQuerySyntax>
<search_mode>AdvancedSearch</search_mode>
<colName></colName>
<unparsedSearchInput><![CDATA[TS=(postoperative) ]]></unparsedSearchInput>
<parsedSearchInput><![CDATA[]]></parsedSearchInput>
<unparsedSearchNoLimits><![CDATA[TS=(postoperative) ]]></unparsedSearchNoLimits>
<subtype></subtype>
<options></options>
<user_query_string_xml><Field><![CDATA[TS=(postoperative)]]></Field></user_query_string_xml>
<ss_lemmatization><![CDATA[On]]></ss_lemmatization>
<ss_spellchecking><![CDATA[Suggest]]></ss_spellchecking>
<ss_query_language><![CDATA[auto]]></ss_query_language>
<isOneClickDaisyAuthor></isOneClickDaisyAuthor>
<OneClickDaisyAuthorName></OneClickDaisyAuthorName>
<relatedMetaData></relatedMetaData>
<parentUT></parentUT>
</application_data>
</set>
<set>
<set_number>4</set_number>
<field_id></field_id>
<tns_id>UA</tns_id>
<parsed_query_string><![CDATA[]]></parsed_query_string>
<user_query_string><![CDATA[#3 AND #2 AND #1]]></user_query_string>
<user_timespan_string><![CDATA[input.tslimit.ALL]]></user_timespan_string>
<parsed_dblimits_string><![CDATA[WOS.CCR WOS.SCI WOS.ESCI WOS.SSCI WOS.ISSHP WOS.ISTP WOS.IC WOS.AHCI WOS.BHCI WOS.BSCI BIOSIS.PREVIEWS CSCD.CSCD DRCI.DSCI DRCI.DSSHCI DIIDW.EDerwent DIIDW.MDerwent DIIDW.CDerwent INSPEC.INSPEC KJD.KJD MEDLINE.MEDLINE RSCI.RSCI SCIELO.SCIELO]]></parsed_dblimits_string>
<user_editions_string><![CDATA[ WOS, BIOSIS, CSCD, DRCI, DIIDW, INSPEC, KJD, MEDLINE, RSCI, SCIELO]]></user_editions_string>
<user_limits_string><![CDATA[]]></user_limits_string>
<refinedBy><![CDATA[]]></refinedBy>
<analysisHistory></analysisHistory>
<application_data>
<service_mode></service_mode>
<query_desc>CombineSearches</query_desc>
<query_type>com.thomson.ts.framework.query.IGeneralQuery</query_type>
<preparsed><![CDATA[#3 AND #2 AND #1]]></preparsed>
<molecule><![CDATA[]]></molecule>
<frag_codes><![CDATA[]]></frag_codes>
<queryType>com.thomson.ts.framework.query.IGeneralQuery</queryType>
<query_syntax>3.3</query_syntax>
<oldQuerySyntax></oldQuerySyntax>
<search_mode>CombineSearches</search_mode>
<colName></colName>
<unparsedSearchInput><![CDATA[#3 AND #2 AND #1]]></unparsedSearchInput>
<parsedSearchInput><![CDATA[]]></parsedSearchInput>
<unparsedSearchNoLimits><![CDATA[#3 AND #2 AND #1]]></unparsedSearchNoLimits>
<subtype></subtype>
<options></options>
<user_query_string_xml>#3 AND #2 AND #1</user_query_string_xml>
<ss_lemmatization><![CDATA[On]]></ss_lemmatization>
<ss_spellchecking><![CDATA[Suggest]]></ss_spellchecking>
<ss_query_language><![CDATA[auto]]></ss_query_language>
<isOneClickDaisyAuthor></isOneClickDaisyAuthor>
<OneClickDaisyAuthorName></OneClickDaisyAuthorName>
<relatedMetaData></relatedMetaData>
<parentUT></parentUT>
</application_data>
</set>
</sets>
</search>
